# Supplementary material for: Single-Cell Transcriptomics Shows Cellular Heterogeneity, Intercellular Communication, and Extracellular Matrix Remodeling in Corneal Fibrosis In Vivo
Source: Invest Ophthalmol Vis Sci. 2025 Oct 28;66(13):48. doi: 10.1167/iovs.66.13.48 (PMC12577772; doi:10.1167/iovs.66.13.48)
Supplement: Supplement 2 [file iovs-66-13-48_s002.xlsx]

## Sheet: Table S3
Table S1.The cell barcode annotation table lists the corresponding sample origin and transcriptionally defined cluster assignment for each cell.
Cell_Barcode	Sample	Cluster
AB-1_S10_AAACCAAAGGGTATCC-1	AB-1_S10	2
AB-1_S10_AAACCAAAGTAAGGGT-1	AB-1_S10	2
AB-1_S10_AAACCATTCACAGATT-1	AB-1_S10	2
AB-1_S10_AAACCCGCAACCTACC-1	AB-1_S10	2
AB-1_S10_AAACCCGCACAACGGC-1	AB-1_S10	2
AB-1_S10_AAACCCTGTAACGACA-1	AB-1_S10	1
AB-1_S10_AAACCGCTCGAGTACC-1	AB-1_S10	2
AB-1_S10_AAACCGCTCGTGCTGG-1	AB-1_S10	1
AB-1_S10_AAACCGCTCTCATCAC-1	AB-1_S10	5
AB-1_S10_AAACGAATCACTCCGC-1	AB-1_S10	3
AB-1_S10_AAACGATGTCAACCCA-1	AB-1_S10	4
AB-1_S10_AAACGATGTGCAAGTA-1	AB-1_S10	0
AB-1_S10_AAACGCCTCACCATGA-1	AB-1_S10	5
AB-1_S10_AAACGCCTCAGCCACG-1	AB-1_S10	2
AB-1_S10_AAACGCCTCCTCATGT-1	AB-1_S10	2
AB-1_S10_AAACGGACAGGCAGAG-1	AB-1_S10	0
AB-1_S10_AAACGGACATTACGCC-1	AB-1_S10	8
AB-1_S10_AAACGGGTCAGGAACG-1	AB-1_S10	1
AB-1_S10_AAACGGGTCAGTTGAT-1	AB-1_S10	2
AB-1_S10_AAACGGGTCTATGACG-1	AB-1_S10	2
AB-1_S10_AAACGTCCACATGCAG-1	AB-1_S10	4
AB-1_S10_AAACTCACAGCAGGGA-1	AB-1_S10	3
AB-1_S10_AAACTCACATCCAACC-1	AB-1_S10	4
AB-1_S10_AAAGCAATCACACCTT-1	AB-1_S10	4
AB-1_S10_AAAGCAATCATGCCTT-1	AB-1_S10	2
AB-1_S10_AAAGCATGTCCATAGT-1	AB-1_S10	3
AB-1_S10_AAAGCATGTTTAAGCC-1	AB-1_S10	8
AB-1_S10_AAAGCATGTTTAATCG-1	AB-1_S10	12
AB-1_S10_AAAGCCAGTAGCTGAA-1	AB-1_S10	3
AB-1_S10_AAAGCCAGTAGTGATG-1	AB-1_S10	5
AB-1_S10_AAAGCTAAGGATGAGT-1	AB-1_S10	2
AB-1_S10_AAAGCTAAGTCAATGT-1	AB-1_S10	3
AB-1_S10_AAAGCTGGTAGCCCTA-1	AB-1_S10	2
AB-1_S10_AAAGCTGGTGGGTTGG-1	AB-1_S10	2
AB-1_S10_AAAGCTGGTTCTGGCA-1	AB-1_S10	4
AB-1_S10_AAAGGTCAGTTACGTG-1	AB-1_S10	2
AB-1_S10_AAAGTGATCCGTATAG-1	AB-1_S10	2
AB-1_S10_AAAGTTGAGCCATTAG-1	AB-1_S10	2
AB-1_S10_AAAGTTGAGTCAGTCA-1	AB-1_S10	3
AB-1_S10_AAATGAGTCGATGGGA-1	AB-1_S10	2
AB-1_S10_AAATGCAAGCTTAGAT-1	AB-1_S10	8
AB-1_S10_AAATGCAAGGTGACAG-1	AB-1_S10	2
AB-1_S10_AAATGCTTCACTTGCT-1	AB-1_S10	2
AB-1_S10_AAATGCTTCCATCGAA-1	AB-1_S10	2
AB-1_S10_AAATGCTTCGACTGAC-1	AB-1_S10	2
AB-1_S10_AAATGCTTCGATACAT-1	AB-1_S10	3
AB-1_S10_AAATGCTTCTATGGTG-1	AB-1_S10	2
AB-1_S10_AAATGTGAGGATGATA-1	AB-1_S10	3
AB-1_S10_AAATGTGAGGGTCACT-1	AB-1_S10	7
AB-1_S10_AAATGTGAGGTAGAGT-1	AB-1_S10	2
AB-1_S10_AAATTCGCATCCCATA-1	AB-1_S10	7
AB-1_S10_AAATTGCTCAGTATCG-1	AB-1_S10	11
AB-1_S10_AAATTGCTCCTCGTCA-1	AB-1_S10	4
AB-1_S10_AAATTGCTCCTGCGTC-1	AB-1_S10	3
AB-1_S10_AAATTGCTCCTTCGAT-1	AB-1_S10	2
AB-1_S10_AACACATTCTATGCGA-1	AB-1_S10	3
AB-1_S10_AACACCATCCCGCTAC-1	AB-1_S10	1
AB-1_S10_AACACCATCTAGGCAC-1	AB-1_S10	1
AB-1_S10_AACACCGCAAGCCGAC-1	AB-1_S10	5
AB-1_S10_AACACCGCATCCTGTA-1	AB-1_S10	1
AB-1_S10_AACACCTGTTGCGGTC-1	AB-1_S10	5
AB-1_S10_AACACGAGTAACTCCG-1	AB-1_S10	1
AB-1_S10_AACACGAGTGAGACAC-1	AB-1_S10	2
AB-1_S10_AACACGAGTTCGGTCA-1	AB-1_S10	3
AB-1_S10_AACACTTAGCCTCTAT-1	AB-1_S10	4
AB-1_S10_AACACTTAGGGTCTCG-1	AB-1_S10	3
AB-1_S10_AACAGCTCAACATTAG-1	AB-1_S10	1
AB-1_S10_AACAGCTCACCAGGGT-1	AB-1_S10	7
AB-1_S10_AACAGCTCATCGTTGC-1	AB-1_S10	4
AB-1_S10_AACAGGCGTTGCCCTT-1	AB-1_S10	2
AB-1_S10_AACAGGTAGTACCAGC-1	AB-1_S10	2
AB-1_S10_AACATCCGTAGTGTCT-1	AB-1_S10	5
AB-1_S10_AACATCCGTGAGTTAG-1	AB-1_S10	2
AB-1_S10_AACATCCGTTGACTCG-1	AB-1_S10	1
AB-1_S10_AACATTCAGGCACTCG-1	AB-1_S10	2
AB-1_S10_AACATTGCAACGTGGC-1	AB-1_S10	2
AB-1_S10_AACATTGCAGGAGCGA-1	AB-1_S10	2
AB-1_S10_AACATTGCATGGTTCC-1	AB-1_S10	2
AB-1_S10_AACCAAGGTTGCTCTC-1	AB-1_S10	2
AB-1_S10_AACCAATTCGCGCAAT-1	AB-1_S10	1
AB-1_S10_AACCACGCAAACCGGC-1	AB-1_S10	2
AB-1_S10_AACCACGCATCCTGGT-1	AB-1_S10	8
AB-1_S10_AACCACGCATGCAGTG-1	AB-1_S10	2
AB-1_S10_AACCAGCTCTAACCAG-1	AB-1_S10	2
AB-1_S10_AACCAGGAGGGCAGTA-1	AB-1_S10	4
AB-1_S10_AACCCAATCACCTGGG-1	AB-1_S10	2
AB-1_S10_AACCCAATCCCTCATG-1	AB-1_S10	5
AB-1_S10_AACCCAATCGCTCCTA-1	AB-1_S10	3
AB-1_S10_AACCCACAGAAGGGAA-1	AB-1_S10	2
AB-1_S10_AACCCACAGAATCGAA-1	AB-1_S10	2
AB-1_S10_AACCCACAGGTCGTAC-1	AB-1_S10	4
AB-1_S10_AACCCAGCATAACTAG-1	AB-1_S10	2
AB-1_S10_AACCCAGCATCGGGTA-1	AB-1_S10	2
AB-1_S10_AACCCTGGTAGCGATA-1	AB-1_S10	10
AB-1_S10_AACCCTGGTTTGATGC-1	AB-1_S10	7
AB-1_S10_AACCGAAGTTTGCACG-1	AB-1_S10	2
AB-1_S10_AACCGATCAGCTACAG-1	AB-1_S10	5
AB-1_S10_AACCGATCATCCACGT-1	AB-1_S10	0
AB-1_S10_AACCGATCATCGGTGA-1	AB-1_S10	5
AB-1_S10_AACCGGGGTTCCTCAC-1	AB-1_S10	3
AB-1_S10_AACCGGGGTTGTCACG-1	AB-1_S10	1
AB-1_S10_AACCTAACAAGTGCAT-1	AB-1_S10	2
AB-1_S10_AACCTAACAATACCTT-1	AB-1_S10	2
AB-1_S10_AACCTAACATGGTCAG-1	AB-1_S10	3
AB-1_S10_AACCTAGTCACGTAGC-1	AB-1_S10	8
AB-1_S10_AACCTGATCATGGCCG-1	AB-1_S10	3
AB-1_S10_AACCTGATCCGTGGCA-1	AB-1_S10	2
AB-1_S10_AACCTGATCGATCATG-1	AB-1_S10	9
AB-1_S10_AACCTTAGTAGCGAGT-1	AB-1_S10	2
AB-1_S10_AACCTTAGTCAACCGC-1	AB-1_S10	1
AB-1_S10_AACCTTAGTCAGTCCA-1	AB-1_S10	3
AB-1_S10_AACCTTAGTTGTCTCC-1	AB-1_S10	2
AB-1_S10_AACGAACAGATTCGAT-1	AB-1_S10	1
AB-1_S10_AACGAACAGTGAATGA-1	AB-1_S10	0
AB-1_S10_AACGACTCAGTTGCTC-1	AB-1_S10	4
AB-1_S10_AACGACTCATAATCAG-1	AB-1_S10	2
AB-1_S10_AACGATCCAGCACGTA-1	AB-1_S10	2
AB-1_S10_AACGATCCAGGGCATC-1	AB-1_S10	1
AB-1_S10_AACGATCCATGAAGCT-1	AB-1_S10	5
AB-1_S10_AACGATCCATTGACGG-1	AB-1_S10	4
AB-1_S10_AACGATGGTCAGGAAC-1	AB-1_S10	10
AB-1_S10_AACGATGGTCTCACAG-1	AB-1_S10	2
AB-1_S10_AACGATGGTGCAGCTC-1	AB-1_S10	3
AB-1_S10_AACGATGGTTGTCCCT-1	AB-1_S10	3
AB-1_S10_AACGCAAGTGAGACAC-1	AB-1_S10	8
AB-1_S10_AACGCAAGTGCATCGC-1	AB-1_S10	2
AB-1_S10_AACGCAAGTTGTGAGA-1	AB-1_S10	2
AB-1_S10_AACGCCCGTGCAGGAT-1	AB-1_S10	5
AB-1_S10_AACGCCCGTGCGCCAT-1	AB-1_S10	1
AB-1_S10_AACGCCCGTTCCGGGT-1	AB-1_S10	3
AB-1_S10_AACGCGAAGATAGTTC-1	AB-1_S10	3
AB-1_S10_AACGCGAAGGATCACC-1	AB-1_S10	3
AB-1_S10_AACGCTATCCGGTGAT-1	AB-1_S10	3
AB-1_S10_AACGCTATCCGTATGA-1	AB-1_S10	1
AB-1_S10_AACGCTTGTATTAGGG-1	AB-1_S10	2
AB-1_S10_AACGCTTGTTTAGTCA-1	AB-1_S10	8
AB-1_S10_AACGGATAGCGCATGT-1	AB-1_S10	2
AB-1_S10_AACGGATAGGATGGTG-1	AB-1_S10	3
AB-1_S10_AACGGCAAGGTAGACG-1	AB-1_S10	0
AB-1_S10_AACGGCAAGTTGCTCT-1	AB-1_S10	1
AB-1_S10_AACGGCGGTCAAGCGG-1	AB-1_S10	3
AB-1_S10_AACGGCGGTGGGTTAA-1	AB-1_S10	7
AB-1_S10_AACGGGGCAAGCCGAC-1	AB-1_S10	3
AB-1_S10_AACGGGGCATCCGTAC-1	AB-1_S10	2
AB-1_S10_AACGGTAGTTCGATTA-1	AB-1_S10	4
AB-1_S10_AACGGTAGTTCGTTCC-1	AB-1_S10	4
AB-1_S10_AACGGTGAGCAATTAC-1	AB-1_S10	3
AB-1_S10_AACGGTGAGCTATCAG-1	AB-1_S10	2
AB-1_S10_AACGGTGAGGCTCCTC-1	AB-1_S10	2
AB-1_S10_AACGTAGGTAACCGGG-1	AB-1_S10	1
AB-1_S10_AACGTAGGTGCGAGTG-1	AB-1_S10	3
AB-1_S10_AACGTTGTCCAGCGCA-1	AB-1_S10	1
AB-1_S10_AACTAGCCACAATTAG-1	AB-1_S10	8
AB-1_S10_AACTAGCCAGTTGAGT-1	AB-1_S10	2
AB-1_S10_AACTCAACAACTGTGG-1	AB-1_S10	2
AB-1_S10_AACTCAACAATACCAA-1	AB-1_S10	4
AB-1_S10_AACTCAACATGGCGTA-1	AB-1_S10	11
AB-1_S10_AACTCTTCAAGCTGTG-1	AB-1_S10	2
AB-1_S10_AACTGAAAGCTAGCAC-1	AB-1_S10	2
AB-1_S10_AACTGACCAGGAAGCG-1	AB-1_S10	7
AB-1_S10_AACTGACCATGACCGA-1	AB-1_S10	2
AB-1_S10_AACTGAGGTCAATTCA-1	AB-1_S10	5
AB-1_S10_AACTGAGGTTGCGCGT-1	AB-1_S10	6
AB-1_S10_AACTGGTCACTAATGA-1	AB-1_S10	3
AB-1_S10_AACTTCCTCAGTTCGA-1	AB-1_S10	1
AB-1_S10_AACTTCCTCTAACCGA-1	AB-1_S10	2
AB-1_S10_AACTTCTCAAAGGCCC-1	AB-1_S10	2
AB-1_S10_AACTTCTCACCTAACC-1	AB-1_S10	3
AB-1_S10_AACTTGGTCCGCGGTA-1	AB-1_S10	0
AB-1_S10_AACTTGGTCCTCGATT-1	AB-1_S10	2
AB-1_S10_AACTTGGTCCTTAGTC-1	AB-1_S10	5
AB-1_S10_AACTTGGTCGTAACTG-1	AB-1_S10	2
AB-1_S10_AACTTTGGTTGCAGTT-1	AB-1_S10	4
AB-1_S10_AACTTTGGTTGCTGAT-1	AB-1_S10	2
AB-1_S10_AACTTTGGTTGTGGCC-1	AB-1_S10	2
AB-1_S10_AACTTTGGTTTGGAAG-1	AB-1_S10	2
AB-1_S10_AAGCAAATCAGCAAGG-1	AB-1_S10	2
AB-1_S10_AAGCAACAGGATGTAA-1	AB-1_S10	3
AB-1_S10_AAGCAACAGGCGCTCA-1	AB-1_S10	2
AB-1_S10_AAGCAATGTAACTTCA-1	AB-1_S10	2
AB-1_S10_AAGCAATGTCAATGGA-1	AB-1_S10	3
AB-1_S10_AAGCATCCAATGTCAA-1	AB-1_S10	1
AB-1_S10_AAGCATCCACAACGGC-1	AB-1_S10	2
AB-1_S10_AAGCATCCATCCCTGG-1	AB-1_S10	7
AB-1_S10_AAGCATGGTGGCTAGG-1	AB-1_S10	7
AB-1_S10_AAGCATTTCACTCTGT-1	AB-1_S10	4
AB-1_S10_AAGCATTTCCGCAAGT-1	AB-1_S10	2
AB-1_S10_AAGCATTTCGCGCACA-1	AB-1_S10	2
AB-1_S10_AAGCCAAGTTAGTGTC-1	AB-1_S10	0
AB-1_S10_AAGCCCCGTCAGTGCC-1	AB-1_S10	3
AB-1_S10_AAGCCGGGTAGTGTGA-1	AB-1_S10	4
AB-1_S10_AAGCCGGGTATAGACG-1	AB-1_S10	3
AB-1_S10_AAGCCGGGTCAAGCGG-1	AB-1_S10	5
AB-1_S10_AAGCCTATCAATCTCC-1	AB-1_S10	3
AB-1_S10_AAGCCTATCCTCATAC-1	AB-1_S10	3
AB-1_S10_AAGCCTATCCTGTAAG-1	AB-1_S10	2
AB-1_S10_AAGCCTATCCTTCCTC-1	AB-1_S10	2
AB-1_S10_AAGCCTATCGTGAGGA-1	AB-1_S10	2
AB-1_S10_AAGCGATAGCCACGAT-1	AB-1_S10	8
AB-1_S10_AAGCGCAAGGCAATGG-1	AB-1_S10	5
AB-1_S10_AAGCGGATCAGTTACG-1	AB-1_S10	4
AB-1_S10_AAGCGGATCCGTTGCC-1	AB-1_S10	2
AB-1_S10_AAGCGGATCCTGCACC-1	AB-1_S10	2
AB-1_S10_AAGCGGGCAACCTGTC-1	AB-1_S10	4
AB-1_S10_AAGCGGGCAGCATGGC-1	AB-1_S10	7
AB-1_S10_AAGCTAAAGAAGCCTC-1	AB-1_S10	2
AB-1_S10_AAGCTAAAGCAATTAC-1	AB-1_S10	4
AB-1_S10_AAGCTAAAGCCCGTTC-1	AB-1_S10	8
AB-1_S10_AAGCTAGGTCATCGCA-1	AB-1_S10	2
AB-1_S10_AAGCTCGCAATGTGCG-1	AB-1_S10	5
AB-1_S10_AAGCTCGCACTAACTT-1	AB-1_S10	2
AB-1_S10_AAGCTCTGTAGCTTAC-1	AB-1_S10	1
AB-1_S10_AAGCTCTGTGGAAGTC-1	AB-1_S10	2
AB-1_S10_AAGCTCTGTTGCCTAG-1	AB-1_S10	2
AB-1_S10_AAGCTCTGTTTGGACT-1	AB-1_S10	10
AB-1_S10_AAGCTTGTCAGCCATA-1	AB-1_S10	3
AB-1_S10_AAGCTTGTCCTCATAC-1	AB-1_S10	1
AB-1_S10_AAGCTTGTCTAGTGCA-1	AB-1_S10	5
AB-1_S10_AAGGAAAGTTGCATTA-1	AB-1_S10	2
AB-1_S10_AAGGACTAGCCATAGC-1	AB-1_S10	2
AB-1_S10_AAGGATGCAACCAGTG-1	AB-1_S10	3
AB-1_S10_AAGGATGCACAGCATG-1	AB-1_S10	7
AB-1_S10_AAGGATGCAGTTGCGA-1	AB-1_S10	8
AB-1_S10_AAGGATGCATCCGTCG-1	AB-1_S10	8
AB-1_S10_AAGGCAACACCATGAG-1	AB-1_S10	4
AB-1_S10_AAGGCCAAGAAGGTCG-1	AB-1_S10	5
AB-1_S10_AAGGCTAGTGAGACCG-1	AB-1_S10	5
AB-1_S10_AAGGGCATCTATGTCC-1	AB-1_S10	2
AB-1_S10_AAGGGGTCACCACAGA-1	AB-1_S10	3
AB-1_S10_AAGGGTTAGGATTAAG-1	AB-1_S10	2
AB-1_S10_AAGGTAATCAATCCAG-1	AB-1_S10	3
AB-1_S10_AAGGTAATCGAACCTA-1	AB-1_S10	3
AB-1_S10_AAGGTAATCTCACTAC-1	AB-1_S10	3
AB-1_S10_AAGGTAATCTGGCACG-1	AB-1_S10	1
AB-1_S10_AAGGTATGTCAACGGG-1	AB-1_S10	2
AB-1_S10_AAGGTATGTGCACCAC-1	AB-1_S10	2
AB-1_S10_AAGGTATGTTCGCACA-1	AB-1_S10	2
AB-1_S10_AAGGTCAGTCTAGGAA-1	AB-1_S10	5
AB-1_S10_AAGGTCAGTTAGCTGT-1	AB-1_S10	2
AB-1_S10_AAGGTTAAGCTAGCCG-1	AB-1_S10	5
AB-1_S10_AAGGTTGGTAACCGAA-1	AB-1_S10	2
AB-1_S10_AAGGTTGGTTAGCCCA-1	AB-1_S10	7
AB-1_S10_AAGGTTGGTTGACTCG-1	AB-1_S10	3
AB-1_S10_AAGTAACGTGAGGACT-1	AB-1_S10	2
AB-1_S10_AAGTAACGTTATGGCT-1	AB-1_S10	5
AB-1_S10_AAGTAACGTTGCCCTT-1	AB-1_S10	5
AB-1_S10_AAGTACCCATAACTTC-1	AB-1_S10	2
AB-1_S10_AAGTACCCATGATTGA-1	AB-1_S10	1
AB-1_S10_AAGTACCCATGGTTCC-1	AB-1_S10	5
AB-1_S10_AAGTACCCATGGTTGG-1	AB-1_S10	2
AB-1_S10_AAGTACGGTCAAGGAC-1	AB-1_S10	2
AB-1_S10_AAGTACGGTTGAAGGC-1	AB-1_S10	1
AB-1_S10_AAGTACGGTTGACCCA-1	AB-1_S10	1
AB-1_S10_AAGTATGAGTAATGAG-1	AB-1_S10	0
AB-1_S10_AAGTCAAAGTAATGAG-1	AB-1_S10	2
AB-1_S10_AAGTCACCATGGCTAG-1	AB-1_S10	1
AB-1_S10_AAGTCATTCCAGGCCA-1	AB-1_S10	3
AB-1_S10_AAGTCATTCTAGCTGA-1	AB-1_S10	3
AB-1_S10_AAGTCCATCAATCCTC-1	AB-1_S10	2
AB-1_S10_AAGTCCATCAGCGGTT-1	AB-1_S10	3
AB-1_S10_AAGTCCATCAGGAGTG-1	AB-1_S10	5
AB-1_S10_AAGTCCATCGATTGGC-1	AB-1_S10	2
AB-1_S10_AAGTCCATCGCTAGGT-1	AB-1_S10	2
AB-1_S10_AAGTGATGTAGTTGGA-1	AB-1_S10	2
AB-1_S10_AAGTGGACAAGTGCAT-1	AB-1_S10	2
AB-1_S10_AAGTGGACAATTGAGC-1	AB-1_S10	3
AB-1_S10_AAGTGGGTCATCGAAT-1	AB-1_S10	0
AB-1_S10_AAGTGTCCAACTCGCT-1	AB-1_S10	2
AB-1_S10_AAGTGTCCATGGATCG-1	AB-1_S10	1
AB-1_S10_AAGTTCCGTTGGTGCC-1	AB-1_S10	2
AB-1_S10_AAGTTGAAGCGATGGA-1	AB-1_S10	2
AB-1_S10_AAGTTGAAGGATATAG-1	AB-1_S10	2
AB-1_S10_AAGTTGAAGGCGCATT-1	AB-1_S10	2
AB-1_S10_AAGTTGGGTGGACTAA-1	AB-1_S10	2
AB-1_S10_AAGTTTGCAAGGGTAA-1	AB-1_S10	10
AB-1_S10_AAGTTTGCAATCTCTG-1	AB-1_S10	8
AB-1_S10_AAGTTTGCAGTTGGTG-1	AB-1_S10	7
AB-1_S10_AATACGAAGAAGCTGG-1	AB-1_S10	0
AB-1_S10_AATACGCCAAACTGTA-1	AB-1_S10	9
AB-1_S10_AATACGCCACTAAGCG-1	AB-1_S10	2
AB-1_S10_AATACGCCATTCCTAG-1	AB-1_S10	0
AB-1_S10_AATACGTTCATCACTC-1	AB-1_S10	1
AB-1_S10_AATACGTTCTAGCCAA-1	AB-1_S10	2
AB-1_S10_AATATGCTCCAGAGAG-1	AB-1_S10	0
AB-1_S10_AATATGCTCTATCCAC-1	AB-1_S10	2
AB-1_S10_AATATGCTCTGGCAAC-1	AB-1_S10	4
AB-1_S10_AATCACTAGGTGGACA-1	AB-1_S10	1
AB-1_S10_AATCACTAGTAAGGGT-1	AB-1_S10	0
AB-1_S10_AATCAGCCAAGTAGCT-1	AB-1_S10	3
AB-1_S10_AATCATCAGTGCCCAG-1	AB-1_S10	3
AB-1_S10_AATCATCAGTTAATGC-1	AB-1_S10	7
AB-1_S10_AATCCAACAGGAGCCT-1	AB-1_S10	1
AB-1_S10_AATCCATAGGGGACGT-1	AB-1_S10	2
AB-1_S10_AATCCCAAGTCGAGGA-1	AB-1_S10	3
AB-1_S10_AATCGCATCATCTACC-1	AB-1_S10	2
AB-1_S10_AATCGCATCATGCTTC-1	AB-1_S10	2
AB-1_S10_AATCGCGCAGTTAGTA-1	AB-1_S10	4
AB-1_S10_AATCGGCTCCGTTAGA-1	AB-1_S10	8
AB-1_S10_AATCGGTCAAACCAGT-1	AB-1_S10	5
AB-1_S10_AATCGTTAGCATCGCG-1	AB-1_S10	5
AB-1_S10_AATCGTTAGCGAGTAG-1	AB-1_S10	3
AB-1_S10_AATCGTTAGGATTAGA-1	AB-1_S10	1
AB-1_S10_AATCGTTAGTCAGTGC-1	AB-1_S10	3
AB-1_S10_AATCTAGCATCATCGC-1	AB-1_S10	2
AB-1_S10_AATCTCCTCACACTAG-1	AB-1_S10	2
AB-1_S10_AATCTCCTCACTCTAC-1	AB-1_S10	5
AB-1_S10_AATCTCCTCAGTGCCG-1	AB-1_S10	1
AB-1_S10_AATCTCCTCGAACGGA-1	AB-1_S10	2
AB-1_S10_AATCTCCTCGCTTGAA-1	AB-1_S10	1
AB-1_S10_AATGAACGTCAACGGG-1	AB-1_S10	7
AB-1_S10_AATGAACGTTAACGTC-1	AB-1_S10	3
AB-1_S10_AATGAACGTTGTCCGA-1	AB-1_S10	4
AB-1_S10_AATGAACGTTTACGAC-1	AB-1_S10	2
AB-1_S10_AATGACAAGCCGCGTA-1	AB-1_S10	4
AB-1_S10_AATGACAAGGATGATA-1	AB-1_S10	2
AB-1_S10_AATGACAAGGCGAAGC-1	AB-1_S10	3
AB-1_S10_AATGACCCAAGCATCG-1	AB-1_S10	3
AB-1_S10_AATGACTTCAGGTCCG-1	AB-1_S10	3
AB-1_S10_AATGCAAAGAAGGAAG-1	AB-1_S10	4
AB-1_S10_AATGCAAAGCCGATGT-1	AB-1_S10	3
AB-1_S10_AATGCACCATGGCTTC-1	AB-1_S10	2
AB-1_S10_AATGCCTGTTGAGGCG-1	AB-1_S10	2
AB-1_S10_AATGCGAGTAGCGGTG-1	AB-1_S10	10
AB-1_S10_AATGCGGAGATAGCTT-1	AB-1_S10	2
AB-1_S10_AATGCGGAGGTAATCT-1	AB-1_S10	2
AB-1_S10_AATGGATGTGAGTATG-1	AB-1_S10	3
AB-1_S10_AATGGATGTTACACAC-1	AB-1_S10	2
AB-1_S10_AATGGCAGTAATGTGG-1	AB-1_S10	5
AB-1_S10_AATGGCAGTTAGACTC-1	AB-1_S10	2
AB-1_S10_AATGGCAGTTATCGGT-1	AB-1_S10	1
AB-1_S10_AATGGCAGTTTACATG-1	AB-1_S10	5
AB-1_S10_AATGGCCTCCGTTAGA-1	AB-1_S10	2
AB-1_S10_AATGGCGAGCGGGAAC-1	AB-1_S10	5
AB-1_S10_AATGGCTCACATTAAG-1	AB-1_S10	2
AB-1_S10_AATGGCTCATAAGTTG-1	AB-1_S10	3
AB-1_S10_AATGGCTCATGATTAG-1	AB-1_S10	2
AB-1_S10_AATGGGACAATATCAG-1	AB-1_S10	2
AB-1_S10_AATGGGCGTTGTGGTT-1	AB-1_S10	4
AB-1_S10_AATGGGGTCCGTGAGT-1	AB-1_S10	2
AB-1_S10_AATGGGGTCGTTCGCC-1	AB-1_S10	2
AB-1_S10_AATGGTAAGCTTACTC-1	AB-1_S10	1
AB-1_S10_AATGTCCGTAACGAAT-1	AB-1_S10	4
AB-1_S10_AATGTCCGTGAGGCCA-1	AB-1_S10	2
AB-1_S10_AATGTCCGTGGCAGCA-1	AB-1_S10	2
AB-1_S10_AATGTGTTCAGGTCGT-1	AB-1_S10	4
AB-1_S10_AATGTGTTCCCCATGC-1	AB-1_S10	3
AB-1_S10_AATGTTGCAGGAACCC-1	AB-1_S10	2
AB-1_S10_AATGTTGCATCAAGCG-1	AB-1_S10	2
AB-1_S10_AATTACGCAATACCGG-1	AB-1_S10	4
AB-1_S10_AATTACGCACAATGAC-1	AB-1_S10	2
AB-1_S10_AATTACGCACCAACGA-1	AB-1_S10	10
AB-1_S10_AATTACGCAGGAATGA-1	AB-1_S10	2
AB-1_S10_AATTACGCATTGCCAC-1	AB-1_S10	4
AB-1_S10_AATTCAGCATGCGTAG-1	AB-1_S10	5
AB-1_S10_AATTCCTCACCACACT-1	AB-1_S10	2
AB-1_S10_AATTCCTCATAGAGCT-1	AB-1_S10	5
AB-1_S10_AATTGGGGTTTGGGAA-1	AB-1_S10	3
AB-1_S10_AATTGGTTCACCTACT-1	AB-1_S10	2
AB-1_S10_AATTGGTTCAGCAGAG-1	AB-1_S10	5
AB-1_S10_AATTGGTTCGAGCACT-1	AB-1_S10	2
AB-1_S10_AATTGTCAGGTTAGGG-1	AB-1_S10	3
AB-1_S10_ACAACAGGTGATGGTA-1	AB-1_S10	3
AB-1_S10_ACAACAGGTGGCCATC-1	AB-1_S10	2
AB-1_S10_ACAACAGGTTGCCTCT-1	AB-1_S10	2
AB-1_S10_ACAACATTCCGCTGCT-1	AB-1_S10	3
AB-1_S10_ACAACCATCCCGTTGC-1	AB-1_S10	2
AB-1_S10_ACAACCATCGCGTGAT-1	AB-1_S10	1
AB-1_S10_ACAACCATCTGGATGC-1	AB-1_S10	1
AB-1_S10_ACAACCGCAAACCAAC-1	AB-1_S10	2
AB-1_S10_ACAACCGCAGGACACC-1	AB-1_S10	3
AB-1_S10_ACAACCGCATGCGTAG-1	AB-1_S10	0
AB-1_S10_ACAACCTGTTCACCTC-1	AB-1_S10	1
AB-1_S10_ACAACCTGTTGCGGTC-1	AB-1_S10	1
AB-1_S10_ACAACTTAGAAGGACT-1	AB-1_S10	2
AB-1_S10_ACAACTTAGGAGTAGT-1	AB-1_S10	4
AB-1_S10_ACAACTTAGGCTACCG-1	AB-1_S10	3
AB-1_S10_ACAAGCGAGCTATCGA-1	AB-1_S10	2
AB-1_S10_ACAAGCGAGGGGACGT-1	AB-1_S10	4
AB-1_S10_ACAAGCGAGTAGGCAG-1	AB-1_S10	3
AB-1_S10_ACAAGCTCAATAGCAC-1	AB-1_S10	2
AB-1_S10_ACAAGCTCAATGCCCT-1	AB-1_S10	3
AB-1_S10_ACAAGCTCACAATGCG-1	AB-1_S10	2
AB-1_S10_ACAAGCTCACTTGGAG-1	AB-1_S10	2
AB-1_S10_ACAAGGGTCATGACGC-1	AB-1_S10	3
AB-1_S10_ACAAGGGTCGACTACA-1	AB-1_S10	5
AB-1_S10_ACAAGGTAGGATGCTC-1	AB-1_S10	2
AB-1_S10_ACAAGGTAGTCGATCA-1	AB-1_S10	1
AB-1_S10_ACAAGTAAGGGTGATG-1	AB-1_S10	2
AB-1_S10_ACAAGTAAGTGGCGTT-1	AB-1_S10	8
AB-1_S10_ACAATAGAGAATCCTG-1	AB-1_S10	2
AB-1_S10_ACAATAGAGCTAACGC-1	AB-1_S10	2
AB-1_S10_ACAATCACAACCCTAC-1	AB-1_S10	2
AB-1_S10_ACAATCACACTTCATG-1	AB-1_S10	2
AB-1_S10_ACAATCCGTGCAAGGT-1	AB-1_S10	3
AB-1_S10_ACAATGAAGTCGATTG-1	AB-1_S10	2
AB-1_S10_ACAATGGGTCAGCTAT-1	AB-1_S10	4
AB-1_S10_ACAATGGGTCAGTAAG-1	AB-1_S10	2
AB-1_S10_ACAATGGGTCTAGTTA-1	AB-1_S10	2
AB-1_S10_ACAATTCAGCCTATCT-1	AB-1_S10	1
AB-1_S10_ACAATTCAGTGAGCCT-1	AB-1_S10	4
AB-1_S10_ACACAACCAACGTGGC-1	AB-1_S10	5
AB-1_S10_ACACAAGGTTAGCGCC-1	AB-1_S10	10
AB-1_S10_ACACACGCACATAGTA-1	AB-1_S10	9
AB-1_S10_ACACACGCAGCACCAA-1	AB-1_S10	1
AB-1_S10_ACACACGCATCCAGCT-1	AB-1_S10	7
AB-1_S10_ACACACGCATTCGGTC-1	AB-1_S10	5
AB-1_S10_ACACAGTCACCTAACC-1	AB-1_S10	2
AB-1_S10_ACACATTAGATTACCG-1	AB-1_S10	2
AB-1_S10_ACACATTAGGGCAGAC-1	AB-1_S10	2
AB-1_S10_ACACATTAGGGCTCAT-1	AB-1_S10	1
AB-1_S10_ACACCAATCAGCGATC-1	AB-1_S10	4
AB-1_S10_ACACCAATCCCGCAGA-1	AB-1_S10	3
AB-1_S10_ACACCAGCAACTGTCC-1	AB-1_S10	5
AB-1_S10_ACACCAGCAGTTGGCA-1	AB-1_S10	3
AB-1_S10_ACACCAGCATCCTGAC-1	AB-1_S10	10
AB-1_S10_ACACCCTCAACGGCAC-1	AB-1_S10	5
AB-1_S10_ACACCCTCAATTAGCA-1	AB-1_S10	3
AB-1_S10_ACACCCTCATCATACT-1	AB-1_S10	3
AB-1_S10_ACACCCTCATGCTGCT-1	AB-1_S10	3
AB-1_S10_ACACGAAGTTCCCATC-1	AB-1_S10	2
AB-1_S10_ACACGAAGTTGACTAC-1	AB-1_S10	5
AB-1_S10_ACACGATCAAACTCGG-1	AB-1_S10	9
AB-1_S10_ACACGATCATTAGGAC-1	AB-1_S10	3
AB-1_S10_ACACGGTTCGAGTACC-1	AB-1_S10	6
AB-1_S10_ACACGGTTCTCATCCG-1	AB-1_S10	10
AB-1_S10_ACACGTTGTATTGCTA-1	AB-1_S10	1
AB-1_S10_ACACGTTGTGACGACG-1	AB-1_S10	1
AB-1_S10_ACACGTTGTGGACAGT-1	AB-1_S10	4
AB-1_S10_ACACGTTGTTGCGACC-1	AB-1_S10	2
AB-1_S10_ACACGTTGTTGGTAGA-1	AB-1_S10	11
AB-1_S10_ACACTAGTCCGCAGTG-1	AB-1_S10	5
AB-1_S10_ACACTCCCAATCGGCA-1	AB-1_S10	3
AB-1_S10_ACACTGATCCTCTAAC-1	AB-1_S10	3
AB-1_S10_ACAGAACAGGGTAGCA-1	AB-1_S10	5
AB-1_S10_ACAGACAGTAATCCGT-1	AB-1_S10	3
AB-1_S10_ACAGACAGTAGCAGGT-1	AB-1_S10	3
AB-1_S10_ACAGACAGTTTCGGCA-1	AB-1_S10	2
AB-1_S10_ACAGACTCAAATCGGT-1	AB-1_S10	2
AB-1_S10_ACAGACTCAAGTTCCC-1	AB-1_S10	2
AB-1_S10_ACAGACTCAGCTCAGA-1	AB-1_S10	2
AB-1_S10_ACAGCCACAAGCATTA-1	AB-1_S10	2
AB-1_S10_ACAGCCACAGGATGAA-1	AB-1_S10	1
AB-1_S10_ACAGCCACATCGACCT-1	AB-1_S10	2
AB-1_S10_ACAGCCCGTAAGCTAG-1	AB-1_S10	3
AB-1_S10_ACAGCGAAGGCGCTAT-1	AB-1_S10	2
AB-1_S10_ACAGCGGGTCAGCTTG-1	AB-1_S10	3
AB-1_S10_ACAGCTATCACACCGG-1	AB-1_S10	2
AB-1_S10_ACAGCTATCAGGGACA-1	AB-1_S10	2
AB-1_S10_ACAGCTATCCACCGCT-1	AB-1_S10	2
AB-1_S10_ACAGCTTGTGATTAGG-1	AB-1_S10	2
AB-1_S10_ACAGGCAAGAATCGGG-1	AB-1_S10	2
AB-1_S10_ACAGGCAAGGTAGCCT-1	AB-1_S10	3
AB-1_S10_ACAGGCGGTATAGTCC-1	AB-1_S10	10
AB-1_S10_ACAGGCGGTATTGCAC-1	AB-1_S10	2
AB-1_S10_ACAGGCGGTGCACGAG-1	AB-1_S10	2
AB-1_S10_ACAGGGATCGACTCAA-1	AB-1_S10	2
AB-1_S10_ACAGGGGCATCATCTG-1	AB-1_S10	7
AB-1_S10_ACAGGTAGTTAAGGGC-1	AB-1_S10	3
AB-1_S10_ACAGGTAGTTGAAGCA-1	AB-1_S10	9
AB-1_S10_ACAGGTGAGGGCAGAC-1	AB-1_S10	11
AB-1_S10_ACAGGTGAGTCATGGC-1	AB-1_S10	2
AB-1_S10_ACAGGTTCAATCGGCA-1	AB-1_S10	2
AB-1_S10_ACAGTCATCCCGTGAG-1	AB-1_S10	2
AB-1_S10_ACAGTCGCAGCTAGTG-1	AB-1_S10	2
AB-1_S10_ACAGTCGCATCACGGA-1	AB-1_S10	5
AB-1_S10_ACAGTGAGTAGCTGCC-1	AB-1_S10	8
AB-1_S10_ACAGTGAGTAGGTTAG-1	AB-1_S10	5
AB-1_S10_ACAGTTACAAGGTCTG-1	AB-1_S10	1
AB-1_S10_ACAGTTGTCCGGGCTA-1	AB-1_S10	3
AB-1_S10_ACAGTTGTCCTCATAC-1	AB-1_S10	2
AB-1_S10_ACAGTTGTCCTGCATT-1	AB-1_S10	2
AB-1_S10_ACAGTTTAGAAGGTTA-1	AB-1_S10	3
AB-1_S10_ACAGTTTAGTCGCTCC-1	AB-1_S10	1
AB-1_S10_ACATAGAAGCGGTCAT-1	AB-1_S10	5
AB-1_S10_ACATAGCCAGCCATCT-1	AB-1_S10	5
AB-1_S10_ACATATCAGCAAGCTC-1	AB-1_S10	3
AB-1_S10_ACATATCAGTAGGCTC-1	AB-1_S10	12
AB-1_S10_ACATCATAGTAAGGTA-1	AB-1_S10	2
AB-1_S10_ACATCCCCATCCGTGT-1	AB-1_S10	4
AB-1_S10_ACATCCGGTCAAGTCT-1	AB-1_S10	5
AB-1_S10_ACATCCGGTGAGATCA-1	AB-1_S10	2
AB-1_S10_ACATCCGGTTCCTGCT-1	AB-1_S10	2
AB-1_S10_ACATCCGGTTGTCCAG-1	AB-1_S10	1
AB-1_S10_ACATCTTCAAGCATCG-1	AB-1_S10	2
AB-1_S10_ACATCTTCACAAGCGC-1	AB-1_S10	2
AB-1_S10_ACATCTTCACCAGGGT-1	AB-1_S10	2
AB-1_S10_ACATCTTCACCTTCGG-1	AB-1_S10	2
AB-1_S10_ACATGAAAGCATCGCG-1	AB-1_S10	2
AB-1_S10_ACATGAAAGCCACAGT-1	AB-1_S10	5
AB-1_S10_ACATGAAAGCCCTTCA-1	AB-1_S10	5
AB-1_S10_ACATGAAAGGGGATAT-1	AB-1_S10	4
AB-1_S10_ACATGCCAGGATTGGG-1	AB-1_S10	2
AB-1_S10_ACATGCCAGTAGCATT-1	AB-1_S10	2
AB-1_S10_ACATGGTCAATCAGTA-1	AB-1_S10	2
AB-1_S10_ACATGTTAGGCGATAG-1	AB-1_S10	1
AB-1_S10_ACATGTTAGGTCCCGA-1	AB-1_S10	2
AB-1_S10_ACATTAGCAAACCTAA-1	AB-1_S10	2
AB-1_S10_ACATTAGCAGGCAGAG-1	AB-1_S10	2
AB-1_S10_ACATTCAGTTCAATCA-1	AB-1_S10	2
AB-1_S10_ACATTCAGTTCCGTTC-1	AB-1_S10	3
AB-1_S10_ACATTGGTCCTGAGTA-1	AB-1_S10	2
AB-1_S10_ACATTGGTCGACATAT-1	AB-1_S10	4
AB-1_S10_ACATTTCCAAGCGCAC-1	AB-1_S10	2
AB-1_S10_ACATTTGGTCATCGTG-1	AB-1_S10	2
AB-1_S10_ACATTTGGTTATCGTA-1	AB-1_S10	3
AB-1_S10_ACATTTGGTTCACTCC-1	AB-1_S10	2
AB-1_S10_ACCAAAGGTATGGTTC-1	AB-1_S10	5
AB-1_S10_ACCAAATTCACTGGGT-1	AB-1_S10	5
AB-1_S10_ACCAAATTCATGGCTA-1	AB-1_S10	3
AB-1_S10_ACCAAATTCGATCGGT-1	AB-1_S10	4
AB-1_S10_ACCAAATTCGATGCTA-1	AB-1_S10	2
AB-1_S10_ACCAACATCACTCTAC-1	AB-1_S10	1
AB-1_S10_ACCAAGCTCGTTGCCC-1	AB-1_S10	4
AB-1_S10_ACCAAGTCAATTACAG-1	AB-1_S10	2
AB-1_S10_ACCAATTAGCGGTCTG-1	AB-1_S10	3
AB-1_S10_ACCACAATCTATCTGC-1	AB-1_S10	2
AB-1_S10_ACCACAGCACCTACGT-1	AB-1_S10	2
AB-1_S10_ACCACAGCATTACATC-1	AB-1_S10	3
AB-1_S10_ACCACCTCAAATCCGG-1	AB-1_S10	10
AB-1_S10_ACCACCTCATGGTTAA-1	AB-1_S10	3
AB-1_S10_ACCACGTAGGTATATC-1	AB-1_S10	2
AB-1_S10_ACCAGGCCACCTTCGG-1	AB-1_S10	1
AB-1_S10_ACCAGGCCAGCCATTC-1	AB-1_S10	2
AB-1_S10_ACCAGGCCATCCCAAC-1	AB-1_S10	1
AB-1_S10_ACCATATAGGTCGATC-1	AB-1_S10	1
AB-1_S10_ACCATATAGGTGATGG-1	AB-1_S10	1
AB-1_S10_ACCATATAGGTGCAAG-1	AB-1_S10	4
AB-1_S10_ACCATCAAGATTACGT-1	AB-1_S10	5
AB-1_S10_ACCATCCCATTACCCA-1	AB-1_S10	1
AB-1_S10_ACCATTAGTTGGCGTC-1	AB-1_S10	2
AB-1_S10_ACCATTTCAAGGGATA-1	AB-1_S10	2
AB-1_S10_ACCATTTCACAGCCAA-1	AB-1_S10	9
AB-1_S10_ACCATTTCATCGGTAG-1	AB-1_S10	4
AB-1_S10_ACCCAAATCCATCGCC-1	AB-1_S10	3
AB-1_S10_ACCCAAATCCTCGTTG-1	AB-1_S10	2
AB-1_S10_ACCCAACAGTCAGTCA-1	AB-1_S10	2
AB-1_S10_ACCCAATGTGCGAGCA-1	AB-1_S10	2
AB-1_S10_ACCCAATGTGGCGTGA-1	AB-1_S10	2
AB-1_S10_ACCCAGACATCCCGTG-1	AB-1_S10	2
AB-1_S10_ACCCAGACATGGATTA-1	AB-1_S10	8
AB-1_S10_ACCCAGGTCAGGTTCA-1	AB-1_S10	4
AB-1_S10_ACCCAGGTCCTTCGCA-1	AB-1_S10	2
AB-1_S10_ACCCAGTAGGAGGTGC-1	AB-1_S10	1
AB-1_S10_ACCCATAAGCTAGCCG-1	AB-1_S10	3
AB-1_S10_ACCCATAAGGGTGACA-1	AB-1_S10	2
AB-1_S10_ACCCATCCAGCCATTC-1	AB-1_S10	3
AB-1_S10_ACCCATCCATGCGCTT-1	AB-1_S10	2
AB-1_S10_ACCCATTTCATGGACC-1	AB-1_S10	2
AB-1_S10_ACCCATTTCCATGCAA-1	AB-1_S10	2
AB-1_S10_ACCCATTTCCTCAGTT-1	AB-1_S10	1
AB-1_S10_ACCCCATCACTAGCTC-1	AB-1_S10	2
AB-1_S10_ACCCCATCATGACCGA-1	AB-1_S10	2
AB-1_S10_ACCCCGAAGTAATGGA-1	AB-1_S10	2
AB-1_S10_ACCCCGAAGTCGATTG-1	AB-1_S10	5
AB-1_S10_ACCCCGTTCCAGGTCG-1	AB-1_S10	4
AB-1_S10_ACCCCGTTCGATCGGT-1	AB-1_S10	1
AB-1_S10_ACCCGAACAATTGCTT-1	AB-1_S10	2
AB-1_S10_ACCCGATAGGATCATT-1	AB-1_S10	3
AB-1_S10_ACCCGATAGGTGGACA-1	AB-1_S10	2
AB-1_S10_ACCCGCAAGCGGGAAC-1	AB-1_S10	2
AB-1_S10_ACCCGCAAGTCGACGT-1	AB-1_S10	2
AB-1_S10_ACCCGCTTCAGGCATC-1	AB-1_S10	7
AB-1_S10_ACCCGTGAGCCTTCGC-1	AB-1_S10	2
AB-1_S10_ACCCGTGAGGTCCAAC-1	AB-1_S10	1
AB-1_S10_ACCCTAGGTAAGGGCT-1	AB-1_S10	2
AB-1_S10_ACCCTATTCTAACCTC-1	AB-1_S10	2
AB-1_S10_ACCCTCATCAGTATGT-1	AB-1_S10	2
AB-1_S10_ACCCTCATCATCGTGA-1	AB-1_S10	2
AB-1_S10_ACCCTCATCGCGCCAA-1	AB-1_S10	2
AB-1_S10_ACCCTCGCAATGCCTC-1	AB-1_S10	2
AB-1_S10_ACCCTCTGTAATGAGT-1	AB-1_S10	4
AB-1_S10_ACCCTCTGTGCATCCA-1	AB-1_S10	4
AB-1_S10_ACCCTTTAGTAAGCGG-1	AB-1_S10	2
AB-1_S10_ACCCTTTAGTGAGCCT-1	AB-1_S10	4
AB-1_S10_ACCGAAAGTTTGATTG-1	AB-1_S10	2
AB-1_S10_ACCGACCGTCAGGGCA-1	AB-1_S10	2
AB-1_S10_ACCGACCGTTCCTCTA-1	AB-1_S10	2
AB-1_S10_ACCGACTAGTAGCACC-1	AB-1_S10	3
AB-1_S10_ACCGAGGGTAGGTTAG-1	AB-1_S10	10
AB-1_S10_ACCGATGCAGTTGGAT-1	AB-1_S10	1
AB-1_S10_ACCGCAACAAGCCTGA-1	AB-1_S10	4
AB-1_S10_ACCGCAACAATCGCCT-1	AB-1_S10	3
AB-1_S10_ACCGCAACACCTCATA-1	AB-1_S10	2
AB-1_S10_ACCGCAACATCCAAGG-1	AB-1_S10	5
AB-1_S10_ACCGCAACATCCACGT-1	AB-1_S10	3
AB-1_S10_ACCGCCAAGGATCAGG-1	AB-1_S10	0
AB-1_S10_ACCGCCAAGGCATTCA-1	AB-1_S10	2
AB-1_S10_ACCGCTAGTGAGGTCG-1	AB-1_S10	8
AB-1_S10_ACCGGCTGTGAAGTGC-1	AB-1_S10	3
AB-1_S10_ACCGGTTAGTACGCAC-1	AB-1_S10	2
AB-1_S10_ACCGGTTAGTGATGGG-1	AB-1_S10	5
AB-1_S10_ACCGTTGGTCAAGGTA-1	AB-1_S10	4
AB-1_S10_ACCGTTGGTCATCATA-1	AB-1_S10	3
AB-1_S10_ACCTAACGTAGGTGTA-1	AB-1_S10	2
AB-1_S10_ACCTAACGTAGGTTGA-1	AB-1_S10	2
AB-1_S10_ACCTAAGTCACAGGTC-1	AB-1_S10	8
AB-1_S10_ACCTACTTCCGCAAGT-1	AB-1_S10	5
AB-1_S10_ACCTATGAGCAGGCAA-1	AB-1_S10	1
AB-1_S10_ACCTATGAGCATAGTT-1	AB-1_S10	4
AB-1_S10_ACCTCACCAAGGTCGC-1	AB-1_S10	2
AB-1_S10_ACCTCACCACTCGCTG-1	AB-1_S10	7
AB-1_S10_ACCTCCATCTGTGAAT-1	AB-1_S10	2
AB-1_S10_ACCTCCGCAAATCAGC-1	AB-1_S10	2
AB-1_S10_ACCTCGCTCCCATGCC-1	AB-1_S10	3
AB-1_S10_ACCTCGCTCCTTGACT-1	AB-1_S10	7
AB-1_S10_ACCTCGCTCGTTCGCC-1	AB-1_S10	7
AB-1_S10_ACCTCTTAGCCCTTCA-1	AB-1_S10	2
AB-1_S10_ACCTGAATCATAGATC-1	AB-1_S10	4
AB-1_S10_ACCTGATGTGGAGAGA-1	AB-1_S10	2
AB-1_S10_ACCTGCCTCGCGATGT-1	AB-1_S10	1
AB-1_S10_ACCTGGACAAGGTGCC-1	AB-1_S10	2
AB-1_S10_ACCTGGACAATCCGCT-1	AB-1_S10	2
AB-1_S10_ACCTGGACACCTCGCA-1	AB-1_S10	3
AB-1_S10_ACCTGGACATCAAGGT-1	AB-1_S10	1
AB-1_S10_ACCTGGGTCCTGCGAG-1	AB-1_S10	2
AB-1_S10_ACCTGTCCAGCAGGTC-1	AB-1_S10	2
AB-1_S10_ACCTTAAGTCTCCATC-1	AB-1_S10	3
AB-1_S10_ACCTTAAGTTAACGAG-1	AB-1_S10	1
AB-1_S10_ACCTTAAGTTGAGCGG-1	AB-1_S10	2
AB-1_S10_ACCTTAAGTTGGATTC-1	AB-1_S10	2
AB-1_S10_ACGAAATGTTAGGGAC-1	AB-1_S10	4
AB-1_S10_ACGAATCCAAATGCAC-1	AB-1_S10	2
AB-1_S10_ACGAATCCAACTACCC-1	AB-1_S10	2
AB-1_S10_ACGAATCCAAGGTTCG-1	AB-1_S10	3
AB-1_S10_ACGACAAGTCCCGTAA-1	AB-1_S10	4
AB-1_S10_ACGACATCACATTCAT-1	AB-1_S10	2
AB-1_S10_ACGACATCAGGTTGCA-1	AB-1_S10	3
AB-1_S10_ACGACATCATCCTAAT-1	AB-1_S10	2
AB-1_S10_ACGACGAAGGAGCTAG-1	AB-1_S10	2
AB-1_S10_ACGACGAAGGTCGAGA-1	AB-1_S10	5
AB-1_S10_ACGAGCAAGTAAGTCT-1	AB-1_S10	4
AB-1_S10_ACGAGTGAGGATCTAT-1	AB-1_S10	1
AB-1_S10_ACGAGTGAGGCGAAGC-1	AB-1_S10	3
AB-1_S10_ACGAGTGAGTAATGTC-1	AB-1_S10	2
AB-1_S10_ACGAGTGAGTATGGAA-1	AB-1_S10	8
AB-1_S10_ACGATAGGTTACACTA-1	AB-1_S10	2
AB-1_S10_ACGATTGTCACGTTAG-1	AB-1_S10	2
AB-1_S10_ACGATTGTCCGCTGTC-1	AB-1_S10	9
AB-1_S10_ACGATTTAGAAGGATC-1	AB-1_S10	1
AB-1_S10_ACGATTTAGCCTGTAA-1	AB-1_S10	8
AB-1_S10_ACGCACTAGCATCTAG-1	AB-1_S10	2
AB-1_S10_ACGCACTAGTCGCGTG-1	AB-1_S10	2
AB-1_S10_ACGCACTAGTTGGCGT-1	AB-1_S10	3
AB-1_S10_ACGCAGCCAACATTAG-1	AB-1_S10	0
AB-1_S10_ACGCATATCCACCGTC-1	AB-1_S10	2
AB-1_S10_ACGCATATCCGTGCAG-1	AB-1_S10	2
AB-1_S10_ACGCATATCGAGTGGA-1	AB-1_S10	3
AB-1_S10_ACGCATATCGCTATCT-1	AB-1_S10	2
AB-1_S10_ACGCATATCGCTTCAT-1	AB-1_S10	4
AB-1_S10_ACGCATTGTTCGCTGA-1	AB-1_S10	3
AB-1_S10_ACGCATTGTTCGGCGT-1	AB-1_S10	10
AB-1_S10_ACGCCAACAAAGGACA-1	AB-1_S10	3
AB-1_S10_ACGCCATAGAAGCATA-1	AB-1_S10	2
AB-1_S10_ACGCCCAAGCGAAGTG-1	AB-1_S10	1
AB-1_S10_ACGCCCAAGCGAGACA-1	AB-1_S10	1
AB-1_S10_ACGCGAGGTGATGGCG-1	AB-1_S10	4
AB-1_S10_ACGCGAGGTGGAGCTG-1	AB-1_S10	1
AB-1_S10_ACGCGAGGTTCCGTTC-1	AB-1_S10	4
AB-1_S10_ACGCGATTCCATCGTT-1	AB-1_S10	2
AB-1_S10_ACGCGCATCATGGTCA-1	AB-1_S10	2
AB-1_S10_ACGCGCATCCATTAGG-1	AB-1_S10	5
AB-1_S10_ACGCGCATCCTGTGCC-1	AB-1_S10	2
AB-1_S10_ACGCGCATCGATACGC-1	AB-1_S10	2
AB-1_S10_ACGCGGTCACAGGATT-1	AB-1_S10	3
AB-1_S10_ACGCGGTCATAACGCG-1	AB-1_S10	2
AB-1_S10_ACGCGGTCATCCTGAC-1	AB-1_S10	4
AB-1_S10_ACGCGGTCATGGCTCT-1	AB-1_S10	2
AB-1_S10_ACGCTATGTCCATTCC-1	AB-1_S10	5
AB-1_S10_ACGCTATGTGGAAGGA-1	AB-1_S10	2
AB-1_S10_ACGCTATGTTGAGTGA-1	AB-1_S10	2
AB-1_S10_ACGCTATGTTTCACGG-1	AB-1_S10	3
AB-1_S10_ACGCTCAGTATGGACA-1	AB-1_S10	2
AB-1_S10_ACGCTGACAATACCGG-1	AB-1_S10	3
AB-1_S10_ACGCTGACAATGACAC-1	AB-1_S10	8
AB-1_S10_ACGCTGACATCCCTAA-1	AB-1_S10	2
AB-1_S10_ACGCTTGGTTGGAATG-1	AB-1_S10	8
AB-1_S10_ACGGAACGTAGGTACA-1	AB-1_S10	3
AB-1_S10_ACGGAACGTCAGTTCG-1	AB-1_S10	5
AB-1_S10_ACGGAACGTCTCAGGC-1	AB-1_S10	2
AB-1_S10_ACGGACAAGGCATTCA-1	AB-1_S10	5
AB-1_S10_ACGGACAAGGGTTGAG-1	AB-1_S10	2
AB-1_S10_ACGGACAAGTAGGCTC-1	AB-1_S10	2
AB-1_S10_ACGGACCCAGTAAGCT-1	AB-1_S10	2
AB-1_S10_ACGGACCCATCACACC-1	AB-1_S10	3
AB-1_S10_ACGGATAGTAGCCAGG-1	AB-1_S10	2
AB-1_S10_ACGGATAGTTGTGGCC-1	AB-1_S10	1
AB-1_S10_ACGGATTCATCCTGGT-1	AB-1_S10	1
AB-1_S10_ACGGATTCATGGTATA-1	AB-1_S10	3
AB-1_S10_ACGGCAAAGATTCGAT-1	AB-1_S10	1
AB-1_S10_ACGGCAAAGGGTAGTG-1	AB-1_S10	2
AB-1_S10_ACGGCAAAGTCGCACG-1	AB-1_S10	5
AB-1_S10_ACGGCACCACTAGCGA-1	AB-1_S10	1
AB-1_S10_ACGGCACCATTGCGTC-1	AB-1_S10	12
AB-1_S10_ACGGCAGGTTGAGTCT-1	AB-1_S10	1
AB-1_S10_ACGGCCATCCTTCACG-1	AB-1_S10	2
AB-1_S10_ACGGCTTAGCTTACGA-1	AB-1_S10	4
AB-1_S10_ACGGCTTAGTGAACGG-1	AB-1_S10	4
AB-1_S10_ACGGGATGTCATGTGT-1	AB-1_S10	4
AB-1_S10_ACGGGATGTTGGAGTA-1	AB-1_S10	2
AB-1_S10_ACGGGATGTTGTCAGT-1	AB-1_S10	4
AB-1_S10_ACGGGCAGTGCACCGT-1	AB-1_S10	4
AB-1_S10_ACGGGCAGTTAGAGGC-1	AB-1_S10	5
AB-1_S10_ACGGGCTCAACTGTGG-1	AB-1_S10	3
AB-1_S10_ACGGGCTCAATCTGCC-1	AB-1_S10	5
AB-1_S10_ACGGGCTCAGCATGGC-1	AB-1_S10	2
AB-1_S10_ACGGGGACAAATGAGG-1	AB-1_S10	2
AB-1_S10_ACGGGGACAGCACTTC-1	AB-1_S10	3
AB-1_S10_ACGGGGACATGGCCTT-1	AB-1_S10	3
AB-1_S10_ACGGGTAAGGCGTCCA-1	AB-1_S10	3
AB-1_S10_ACGGGTTTCACAGGTC-1	AB-1_S10	4
AB-1_S10_ACGGGTTTCATCGAAT-1	AB-1_S10	8
AB-1_S10_ACGGGTTTCCCAGTCC-1	AB-1_S10	3
AB-1_S10_ACGGGTTTCGCATCAA-1	AB-1_S10	3
AB-1_S10_ACGGTCACAAGTCGAT-1	AB-1_S10	3
AB-1_S10_ACGGTCACAATACTAG-1	AB-1_S10	2
AB-1_S10_ACGGTCACACATAGTA-1	AB-1_S10	0
AB-1_S10_ACGGTCACACATTCCA-1	AB-1_S10	2
AB-1_S10_ACGGTGAAGGGTTAGG-1	AB-1_S10	2
AB-1_S10_ACGGTTATCCATTAGG-1	AB-1_S10	8
AB-1_S10_ACGGTTATCCTGTAAG-1	AB-1_S10	1
AB-1_S10_ACGGTTGCAACCCTTA-1	AB-1_S10	1
AB-1_S10_ACGGTTGCAGGACAGG-1	AB-1_S10	3
AB-1_S10_ACGTAACCAAGTCCTC-1	AB-1_S10	1
AB-1_S10_ACGTAACCATCCATTG-1	AB-1_S10	2
AB-1_S10_ACGTAAGGTAATGCAG-1	AB-1_S10	2
AB-1_S10_ACGTAAGGTCATTACA-1	AB-1_S10	8
AB-1_S10_ACGTATTAGATTCAAC-1	AB-1_S10	2
AB-1_S10_ACGTCAATCACTCGCC-1	AB-1_S10	3
AB-1_S10_ACGTCAATCGCTAGGT-1	AB-1_S10	2
AB-1_S10_ACGTCACAGCATGACC-1	AB-1_S10	2
AB-1_S10_ACGTCACAGGTGGAAT-1	AB-1_S10	1
AB-1_S10_ACGTCCCTCTTGACTC-1	AB-1_S10	2
AB-1_S10_ACGTCCTCATTCATAC-1	AB-1_S10	3
AB-1_S10_ACGTCTAAGTAACCAT-1	AB-1_S10	1
AB-1_S10_ACGTGGTTCACTTCCG-1	AB-1_S10	4
AB-1_S10_ACGTGGTTCCGCACGA-1	AB-1_S10	2
AB-1_S10_ACGTGGTTCCTCATGT-1	AB-1_S10	1
AB-1_S10_ACGTGGTTCGTTAAGT-1	AB-1_S10	2
AB-1_S10_ACGTGTTGTCAGCGGA-1	AB-1_S10	3
AB-1_S10_ACGTGTTGTGATAGAT-1	AB-1_S10	2
AB-1_S10_ACGTTAACAACCTGCT-1	AB-1_S10	1
AB-1_S10_ACGTTAACAGGACATT-1	AB-1_S10	2
AB-1_S10_ACGTTAGTCCCGCGTT-1	AB-1_S10	2
AB-1_S10_ACGTTAGTCGTCTCCA-1	AB-1_S10	2
AB-1_S10_ACGTTATAGTAGTTAC-1	AB-1_S10	2
AB-1_S10_ACGTTCAAGCAAGTGG-1	AB-1_S10	2
AB-1_S10_ACGTTCCCATGGATGT-1	AB-1_S10	4
AB-1_S10_ACGTTTAGTAGCTTCG-1	AB-1_S10	3
AB-1_S10_ACGTTTAGTGAACTGA-1	AB-1_S10	7
AB-1_S10_ACGTTTAGTGAAGGCT-1	AB-1_S10	2
AB-1_S10_ACGTTTAGTGCAGGTG-1	AB-1_S10	5
AB-1_S10_ACGTTTAGTTAACCGT-1	AB-1_S10	2
AB-1_S10_ACGTTTGAGCGCATTA-1	AB-1_S10	3
AB-1_S10_ACTAAGCCAATAGTGC-1	AB-1_S10	1
AB-1_S10_ACTAAGCCATCCTACA-1	AB-1_S10	2
AB-1_S10_ACTAAGGGTAACCCTG-1	AB-1_S10	3
AB-1_S10_ACTAAGGGTCAACGGG-1	AB-1_S10	2
AB-1_S10_ACTAATGCAAGTGGTT-1	AB-1_S10	2
AB-1_S10_ACTACAACACAAGCGC-1	AB-1_S10	5
AB-1_S10_ACTACAACATGACCCT-1	AB-1_S10	3
AB-1_S10_ACTACATAGTCAACCA-1	AB-1_S10	2
AB-1_S10_ACTACCAAGCGGTCAT-1	AB-1_S10	4
AB-1_S10_ACTACCAAGGTATCCA-1	AB-1_S10	3
AB-1_S10_ACTACCCCAGCAGGAG-1	AB-1_S10	8
AB-1_S10_ACTACCCCATGGTGTG-1	AB-1_S10	2
AB-1_S10_ACTACCTTCATCGTCT-1	AB-1_S10	4
AB-1_S10_ACTACCTTCCGCACGA-1	AB-1_S10	2
AB-1_S10_ACTATCAGTTCCTGTC-1	AB-1_S10	0
AB-1_S10_ACTATCAGTTTGGGCC-1	AB-1_S10	4
AB-1_S10_ACTATCCTCCAGATAT-1	AB-1_S10	2
AB-1_S10_ACTATCCTCCAGCGTG-1	AB-1_S10	2
AB-1_S10_ACTATGGTCACTATCC-1	AB-1_S10	0
AB-1_S10_ACTATGGTCAGGAACG-1	AB-1_S10	2
AB-1_S10_ACTATGGTCGTGCTGG-1	AB-1_S10	2
AB-1_S10_ACTATTCCAATAGCGT-1	AB-1_S10	2
AB-1_S10_ACTATTGGTATGTCCG-1	AB-1_S10	2
AB-1_S10_ACTATTGGTGAAGCGT-1	AB-1_S10	3
AB-1_S10_ACTATTGGTGGACCGA-1	AB-1_S10	4
AB-1_S10_ACTATTGGTTATCGGT-1	AB-1_S10	3
AB-1_S10_ACTCAATAGTGGCGTT-1	AB-1_S10	5
AB-1_S10_ACTCACAAGAATCATC-1	AB-1_S10	1
AB-1_S10_ACTCACAAGCCACGCA-1	AB-1_S10	2
AB-1_S10_ACTCACAAGGTATGAA-1	AB-1_S10	3
AB-1_S10_ACTCACAAGTAGCTGC-1	AB-1_S10	2
AB-1_S10_ACTCACAAGTCGCACG-1	AB-1_S10	2
AB-1_S10_ACTCACCCAATATCAG-1	AB-1_S10	9
AB-1_S10_ACTCACCCAGGATAGA-1	AB-1_S10	5
AB-1_S10_ACTCACTTCATGGCGT-1	AB-1_S10	2
AB-1_S10_ACTCACTTCGCGTTCC-1	AB-1_S10	2
AB-1_S10_ACTCATTCAATCCTTG-1	AB-1_S10	2
AB-1_S10_ACTCATTCAGGAATGA-1	AB-1_S10	2
AB-1_S10_ACTCCACCAACATTAG-1	AB-1_S10	5
AB-1_S10_ACTCCCATCCCTGTCA-1	AB-1_S10	2
AB-1_S10_ACTCCCATCCTGGTCC-1	AB-1_S10	3
AB-1_S10_ACTCCCATCTAGTCGA-1	AB-1_S10	2
AB-1_S10_ACTCCCATCTTGAGGC-1	AB-1_S10	2
AB-1_S10_ACTCCCGCACTACCTA-1	AB-1_S10	2
AB-1_S10_ACTCCCGCAGCACCAA-1	AB-1_S10	2
AB-1_S10_ACTCCCGCATTACGTT-1	AB-1_S10	11
AB-1_S10_ACTCCCTGTGGACCGA-1	AB-1_S10	3
AB-1_S10_ACTCCCTGTTCCTTCA-1	AB-1_S10	2
AB-1_S10_ACTCCGCTCGAGTCTA-1	AB-1_S10	1
AB-1_S10_ACTCGAATCGCGATGT-1	AB-1_S10	5
AB-1_S10_ACTCGAATCGCTCATT-1	AB-1_S10	3
AB-1_S10_ACTCGATGTAAGGTAT-1	AB-1_S10	5
AB-1_S10_ACTCGATGTGATTGAG-1	AB-1_S10	3
AB-1_S10_ACTCGCCTCACGCACG-1	AB-1_S10	0
AB-1_S10_ACTCGCCTCACTCTGT-1	AB-1_S10	7
AB-1_S10_ACTCGTCCAACTCGGA-1	AB-1_S10	5
AB-1_S10_ACTCGTTTCAAGTCGC-1	AB-1_S10	4
AB-1_S10_ACTCGTTTCAGCTAAT-1	AB-1_S10	3
AB-1_S10_ACTCGTTTCAGGGCAA-1	AB-1_S10	2
AB-1_S10_ACTCGTTTCATGCGCG-1	AB-1_S10	2
AB-1_S10_ACTCGTTTCCAACCAA-1	AB-1_S10	2
AB-1_S10_ACTCGTTTCGCTTGCC-1	AB-1_S10	3
AB-1_S10_ACTCTAAGTCTCAGGC-1	AB-1_S10	1
AB-1_S10_ACTCTAAGTTCGGCGT-1	AB-1_S10	1
AB-1_S10_ACTCTGTTCACTCAGA-1	AB-1_S10	1
AB-1_S10_ACTCTGTTCATGTGCA-1	AB-1_S10	3
AB-1_S10_ACTCTTGCAACCAAGT-1	AB-1_S10	0
AB-1_S10_ACTGAACCACAGCGAC-1	AB-1_S10	2
AB-1_S10_ACTGAAGGTGATTGCT-1	AB-1_S10	5
AB-1_S10_ACTGAGGAGCCAGTCG-1	AB-1_S10	3
AB-1_S10_ACTGAGGAGGTAATGA-1	AB-1_S10	2
AB-1_S10_ACTGAGGAGTGAGATA-1	AB-1_S10	2
AB-1_S10_ACTGATTAGCCGCATG-1	AB-1_S10	5
AB-1_S10_ACTGATTAGGAGCCTT-1	AB-1_S10	2
AB-1_S10_ACTGATTAGGGCAGAC-1	AB-1_S10	4
AB-1_S10_ACTGCAATCATCTCAC-1	AB-1_S10	1
AB-1_S10_ACTGCATGTTTGGAGA-1	AB-1_S10	2
AB-1_S10_ACTGCGCGTATTGGTC-1	AB-1_S10	2
AB-1_S10_ACTGCGCGTCTCCAGA-1	AB-1_S10	2
AB-1_S10_ACTGCGCGTGAAGGAG-1	AB-1_S10	2
AB-1_S10_ACTGCGCGTTAATGCC-1	AB-1_S10	2
AB-1_S10_ACTGCTAAGGCACTTA-1	AB-1_S10	3
AB-1_S10_ACTGCTGGTAAGTCTC-1	AB-1_S10	4
AB-1_S10_ACTGCTGGTGAGCGAT-1	AB-1_S10	8
AB-1_S10_ACTGCTGGTGGCCAGA-1	AB-1_S10	12
AB-1_S10_ACTGCTGGTTGGCGAG-1	AB-1_S10	2
AB-1_S10_ACTGGGTTCAGTTACG-1	AB-1_S10	3
AB-1_S10_ACTGGGTTCGTACCAA-1	AB-1_S10	3
AB-1_S10_ACTGGTCAGCCTAGCG-1	AB-1_S10	1
AB-1_S10_ACTGGTCAGCGAGCTT-1	AB-1_S10	3
AB-1_S10_ACTGGTCAGTGTCAAT-1	AB-1_S10	6
AB-1_S10_ACTGGTTGTAAGGTTG-1	AB-1_S10	4
AB-1_S10_ACTGGTTGTCAAGTAG-1	AB-1_S10	4
AB-1_S10_ACTGTCAAGCCTGGTG-1	AB-1_S10	9
AB-1_S10_ACTGTCAAGGTAGTGG-1	AB-1_S10	3
AB-1_S10_ACTGTTAGTGGCTACC-1	AB-1_S10	1
AB-1_S10_ACTTAACAGAATCGCC-1	AB-1_S10	2
AB-1_S10_ACTTAACAGCGGGTAA-1	AB-1_S10	2
AB-1_S10_ACTTAACAGGTTCCTT-1	AB-1_S10	1
AB-1_S10_ACTTAGGTCATGCGTA-1	AB-1_S10	5
AB-1_S10_ACTTAGGTCGATAGCC-1	AB-1_S10	2
AB-1_S10_ACTTAGGTCTAGCCGG-1	AB-1_S10	4
AB-1_S10_ACTTATGGTCATCAAC-1	AB-1_S10	2
AB-1_S10_ACTTATGGTCTCACGA-1	AB-1_S10	5
AB-1_S10_ACTTCGTTCAGCCAGT-1	AB-1_S10	2
AB-1_S10_ACTTCGTTCAGCTATG-1	AB-1_S10	2
AB-1_S10_ACTTCTATCGTCTAAG-1	AB-1_S10	4
AB-1_S10_ACTTCTATCGTTCACT-1	AB-1_S10	3
AB-1_S10_ACTTGAGTCGAGTCTA-1	AB-1_S10	3
AB-1_S10_ACTTGAGTCGTTACCT-1	AB-1_S10	2
AB-1_S10_ACTTGCTTCCGCATCC-1	AB-1_S10	2
AB-1_S10_ACTTGGATCGAACCTA-1	AB-1_S10	2
AB-1_S10_ACTTTAGGTTGTCCGA-1	AB-1_S10	2
AB-1_S10_ACTTTCATCACTCTCG-1	AB-1_S10	0
AB-1_S10_ACTTTCATCCTCGTCA-1	AB-1_S10	2
AB-1_S10_ACTTTCGCAACTATCT-1	AB-1_S10	2
AB-1_S10_ACTTTCGCATTCGCTA-1	AB-1_S10	8
AB-1_S10_ACTTTGAGTTAAGCTC-1	AB-1_S10	4
AB-1_S10_ACTTTGAGTTTCCGTC-1	AB-1_S10	0
AB-1_S10_ACTTTGCTCAATTAGC-1	AB-1_S10	5
AB-1_S10_ACTTTGGAGGATTAGA-1	AB-1_S10	7
AB-1_S10_ACTTTGGAGTTGCTTC-1	AB-1_S10	1
AB-1_S10_AGAAGGGGTCCATCAG-1	AB-1_S10	1
AB-1_S10_AGAAGGTTCACGCTCC-1	AB-1_S10	2
AB-1_S10_AGAAGGTTCCTGCGTC-1	AB-1_S10	2
AB-1_S10_AGAAGGTTCGCGAGTT-1	AB-1_S10	2
AB-1_S10_AGAAGTCAGGGTCCTG-1	AB-1_S10	4
AB-1_S10_AGAAGTCAGGTTCCGG-1	AB-1_S10	3
AB-1_S10_AGAAGTCAGTAGGCTC-1	AB-1_S10	2
AB-1_S10_AGAAGTCAGTCGACAC-1	AB-1_S10	5
AB-1_S10_AGAAGTTGTGGCTGAG-1	AB-1_S10	8
AB-1_S10_AGAAGTTGTTGGCATT-1	AB-1_S10	2
AB-1_S10_AGAAGTTGTTTGGTCG-1	AB-1_S10	2
AB-1_S10_AGAATAGTCCAGCACG-1	AB-1_S10	3
AB-1_S10_AGAATAGTCCCTCTGA-1	AB-1_S10	2
AB-1_S10_AGAATCAAGGTGCGTT-1	AB-1_S10	2
AB-1_S10_AGACAACAGGATCTAT-1	AB-1_S10	7
AB-1_S10_AGACAACAGGCTCCAG-1	AB-1_S10	5
AB-1_S10_AGACACAGTAACGTAG-1	AB-1_S10	2
AB-1_S10_AGACACAGTCCCGAGT-1	AB-1_S10	2
AB-1_S10_AGACAGACAAGTGAAG-1	AB-1_S10	1
AB-1_S10_AGACAGACATGACGTG-1	AB-1_S10	2
AB-1_S10_AGACATCCAATCAGAC-1	AB-1_S10	5
AB-1_S10_AGACATCCAATTAGCA-1	AB-1_S10	3
AB-1_S10_AGACATCCATAAGGAG-1	AB-1_S10	5
AB-1_S10_AGACATCCATGACTCC-1	AB-1_S10	2
AB-1_S10_AGACATGGTAGCGCGA-1	AB-1_S10	5
AB-1_S10_AGACATGGTGAGTAAT-1	AB-1_S10	1
AB-1_S10_AGACGAACATAAGTGC-1	AB-1_S10	2
AB-1_S10_AGACGAACATTCAGTT-1	AB-1_S10	2
AB-1_S10_AGACGAACATTGCCCG-1	AB-1_S10	2
AB-1_S10_AGACGATAGTACGGAG-1	AB-1_S10	3
AB-1_S10_AGACGCAAGTGGCTAC-1	AB-1_S10	5
AB-1_S10_AGACGCGGTGAGGTAC-1	AB-1_S10	5
AB-1_S10_AGACGCGGTTATGTGC-1	AB-1_S10	2
AB-1_S10_AGACGGATCGACCCAG-1	AB-1_S10	3
AB-1_S10_AGACGGATCTGTGCCC-1	AB-1_S10	3
AB-1_S10_AGACGTAGTTGGATAG-1	AB-1_S10	3
AB-1_S10_AGACGTTCAGCTACCT-1	AB-1_S10	3
AB-1_S10_AGACTCGCAATCTGCC-1	AB-1_S10	0
AB-1_S10_AGACTCGCATCGACTC-1	AB-1_S10	8
AB-1_S10_AGAGAATCAAATTCCT-1	AB-1_S10	2
AB-1_S10_AGAGAATCAATTGGCG-1	AB-1_S10	1
AB-1_S10_AGAGACTAGAAGGAAG-1	AB-1_S10	1
AB-1_S10_AGAGACTAGGTAGGAT-1	AB-1_S10	3
AB-1_S10_AGAGACTAGTAGTCCA-1	AB-1_S10	2
AB-1_S10_AGAGAGAAGGTAATTC-1	AB-1_S10	4
AB-1_S10_AGAGAGGGTTGGATCT-1	AB-1_S10	4
AB-1_S10_AGAGAGGGTTGGGATA-1	AB-1_S10	5
AB-1_S10_AGAGATGCACATTAAG-1	AB-1_S10	2
AB-1_S10_AGAGATGCACCATGAG-1	AB-1_S10	2
AB-1_S10_AGAGGAGGTAAGGGTC-1	AB-1_S10	3
AB-1_S10_AGAGGAGGTAATGGAT-1	AB-1_S10	5
AB-1_S10_AGAGGAGGTCAGTCAT-1	AB-1_S10	2
AB-1_S10_AGAGGCATCCGCCAGA-1	AB-1_S10	3
AB-1_S10_AGAGGCATCCTTGACT-1	AB-1_S10	8
AB-1_S10_AGAGGCATCGTCTAAG-1	AB-1_S10	2
AB-1_S10_AGAGGCATCTCACCAT-1	AB-1_S10	5
AB-1_S10_AGAGGCTGTAAGTTCC-1	AB-1_S10	1
AB-1_S10_AGAGGCTGTTCTGGGC-1	AB-1_S10	3
AB-1_S10_AGAGGTTAGGATTGGG-1	AB-1_S10	8
AB-1_S10_AGAGGTTAGGTTGGAG-1	AB-1_S10	3
AB-1_S10_AGAGGTTAGTAGGTAA-1	AB-1_S10	1
AB-1_S10_AGAGTATGTAGTAAGT-1	AB-1_S10	5
AB-1_S10_AGAGTATGTGGCCATC-1	AB-1_S10	4
AB-1_S10_AGAGTCAGTATTGACC-1	AB-1_S10	3
AB-1_S10_AGAGTCAGTCATGTGT-1	AB-1_S10	1
AB-1_S10_AGAGTCAGTTTCAGTA-1	AB-1_S10	7
AB-1_S10_AGAGTCCTCACCATGA-1	AB-1_S10	2
AB-1_S10_AGAGTCCTCACGCATA-1	AB-1_S10	2
AB-1_S10_AGAGTCCTCATGAACT-1	AB-1_S10	2
AB-1_S10_AGAGTCCTCTATGTCC-1	AB-1_S10	7
AB-1_S10_AGAGTTGGTAGCTCGC-1	AB-1_S10	3
AB-1_S10_AGAGTTGGTAGGTCCC-1	AB-1_S10	3
AB-1_S10_AGAGTTGGTGCAACTT-1	AB-1_S10	2
AB-1_S10_AGCAAATGTCAATCCG-1	AB-1_S10	1
AB-1_S10_AGCAAATGTGGAGACT-1	AB-1_S10	2
AB-1_S10_AGCAACCTCTAGCCGG-1	AB-1_S10	11
AB-1_S10_AGCAAGGTCTCACCAT-1	AB-1_S10	4
AB-1_S10_AGCAATCCAATCTCTG-1	AB-1_S10	2
AB-1_S10_AGCAATTTCGCTAGTA-1	AB-1_S10	2
AB-1_S10_AGCACCACAATGGAGA-1	AB-1_S10	4
AB-1_S10_AGCACCACAGGGCTAC-1	AB-1_S10	8
AB-1_S10_AGCACCACATAGGCAT-1	AB-1_S10	2
AB-1_S10_AGCACGCCAAGCGTTG-1	AB-1_S10	7
AB-1_S10_AGCACGCCACTTGCCG-1	AB-1_S10	2
AB-1_S10_AGCACGCCAGGATCGC-1	AB-1_S10	4
AB-1_S10_AGCACGTTCAGGACGA-1	AB-1_S10	2
AB-1_S10_AGCACGTTCGACCAGT-1	AB-1_S10	1
AB-1_S10_AGCACTTGTAACGAGC-1	AB-1_S10	3
AB-1_S10_AGCACTTGTAACGTCT-1	AB-1_S10	3
AB-1_S10_AGCACTTGTCAGCCAC-1	AB-1_S10	2
AB-1_S10_AGCAGCAAGGCGAGGT-1	AB-1_S10	5
AB-1_S10_AGCATAGGTCTCCAGA-1	AB-1_S10	3
AB-1_S10_AGCATAGGTGGACATA-1	AB-1_S10	3
AB-1_S10_AGCATAGGTTATGAGG-1	AB-1_S10	3
AB-1_S10_AGCATATTCAGCCCGA-1	AB-1_S10	3
AB-1_S10_AGCATATTCCAGAGGA-1	AB-1_S10	2
AB-1_S10_AGCATATTCTATCGGA-1	AB-1_S10	1
AB-1_S10_AGCATGAGTTCCTCGT-1	AB-1_S10	1
AB-1_S10_AGCATGGAGGAATTGA-1	AB-1_S10	2
AB-1_S10_AGCATTGTCCATAGAT-1	AB-1_S10	3
AB-1_S10_AGCCAATCACCTCAGT-1	AB-1_S10	5
AB-1_S10_AGCCAATCACTCGCTG-1	AB-1_S10	2
AB-1_S10_AGCCACTAGGATGTAA-1	AB-1_S10	2
AB-1_S10_AGCCACTAGGCTCAGT-1	AB-1_S10	9
AB-1_S10_AGCCACTAGTTGGCTA-1	AB-1_S10	5
AB-1_S10_AGCCAGCCACAGCACA-1	AB-1_S10	8
AB-1_S10_AGCCATCAGGTGATGG-1	AB-1_S10	6
AB-1_S10_AGCCATCAGTTAGCAT-1	AB-1_S10	2
AB-1_S10_AGCCCAACAGGCTATG-1	AB-1_S10	3
AB-1_S10_AGCCCAACAGTTGGGC-1	AB-1_S10	0
AB-1_S10_AGCCCCAAGTGAGCAG-1	AB-1_S10	11
AB-1_S10_AGCCCCAAGTTGCATG-1	AB-1_S10	5
AB-1_S10_AGCCCTAGTGCAACGG-1	AB-1_S10	2
AB-1_S10_AGCCCTAGTGGAAGGA-1	AB-1_S10	2
AB-1_S10_AGCCGAAAGATTCCCT-1	AB-1_S10	2
AB-1_S10_AGCCGATTCGACCAAC-1	AB-1_S10	1
AB-1_S10_AGCCGATTCGATTGCA-1	AB-1_S10	3
AB-1_S10_AGCCGTTAGAAGGGCC-1	AB-1_S10	2
AB-1_S10_AGCCTCAGTAACGACA-1	AB-1_S10	2
AB-1_S10_AGCCTCAGTGGAAGCT-1	AB-1_S10	2
AB-1_S10_AGCCTCCTCCCGTAGG-1	AB-1_S10	2
AB-1_S10_AGCCTCCTCCGCCTGT-1	AB-1_S10	3
AB-1_S10_AGCCTCCTCGACTTAG-1	AB-1_S10	9
AB-1_S10_AGCCTCCTCGCGTGAT-1	AB-1_S10	3
AB-1_S10_AGCCTCTCAAACTAGC-1	AB-1_S10	5
AB-1_S10_AGCCTGACACTAGCGA-1	AB-1_S10	3
AB-1_S10_AGCCTGGTCATGTGTG-1	AB-1_S10	2
AB-1_S10_AGCCTGGTCCACGGAT-1	AB-1_S10	8
AB-1_S10_AGCGACAAGGAATGGT-1	AB-1_S10	2
AB-1_S10_AGCGACCCAAGTGCTG-1	AB-1_S10	3
AB-1_S10_AGCGACCCATAGATTG-1	AB-1_S10	2
AB-1_S10_AGCGAGGCAAACTGCG-1	AB-1_S10	2
AB-1_S10_AGCGAGGCAACTCGCT-1	AB-1_S10	2
AB-1_S10_AGCGAGGCAATAGTTG-1	AB-1_S10	5
AB-1_S10_AGCGAGGCAATCTCGC-1	AB-1_S10	7
AB-1_S10_AGCGATGAGCCAGTAC-1	AB-1_S10	1
AB-1_S10_AGCGATGAGTTGGTTG-1	AB-1_S10	2
AB-1_S10_AGCGATTCACAACTAA-1	AB-1_S10	0
AB-1_S10_AGCGATTCAGCTAACG-1	AB-1_S10	7
AB-1_S10_AGCGATTCATTACTGT-1	AB-1_S10	2
AB-1_S10_AGCGCACCAAGCGGTC-1	AB-1_S10	1
AB-1_S10_AGCGCACCACTATACT-1	AB-1_S10	5
AB-1_S10_AGCGCACCATTAGCCC-1	AB-1_S10	2
AB-1_S10_AGCGCAGGTAGGCGTG-1	AB-1_S10	2
AB-1_S10_AGCGCATTCCCCTTAG-1	AB-1_S10	4
AB-1_S10_AGCGCATTCGATTAGT-1	AB-1_S10	4
AB-1_S10_AGCGCCATCCCTCAGC-1	AB-1_S10	1
AB-1_S10_AGCGGATGTGCAAGGT-1	AB-1_S10	3
AB-1_S10_AGCGGGACAAGCTGTG-1	AB-1_S10	1
AB-1_S10_AGCGGGACAATCCTGC-1	AB-1_S10	2
AB-1_S10_AGCGGGACACATTCCA-1	AB-1_S10	3
AB-1_S10_AGCGGGACAGTTAATG-1	AB-1_S10	3
AB-1_S10_AGCGGTAAGCATGGCT-1	AB-1_S10	5
AB-1_S10_AGCGGTAAGGGTAGCA-1	AB-1_S10	2
AB-1_S10_AGCGGTTTCCCTGTGC-1	AB-1_S10	3
AB-1_S10_AGCGGTTTCTCACTTA-1	AB-1_S10	2
AB-1_S10_AGCGTAAGTTCGTCCT-1	AB-1_S10	2
AB-1_S10_AGCGTCCGTCATTCCC-1	AB-1_S10	1
AB-1_S10_AGCGTCCGTGACCGAG-1	AB-1_S10	10
AB-1_S10_AGCGTTATCGCGATGT-1	AB-1_S10	4
AB-1_S10_AGCGTTATCGTCTATC-1	AB-1_S10	0
AB-1_S10_AGCGTTGCAGGACTAT-1	AB-1_S10	1
AB-1_S10_AGCGTTGCATGGCGAC-1	AB-1_S10	4
AB-1_S10_AGCTAATTCAGGCTTA-1	AB-1_S10	7
AB-1_S10_AGCTACGCAAGCGACC-1	AB-1_S10	3
AB-1_S10_AGCTACGCAATTACTC-1	AB-1_S10	3
AB-1_S10_AGCTACGCATGAGTTA-1	AB-1_S10	5
AB-1_S10_AGCTATGTCATCACAG-1	AB-1_S10	2
AB-1_S10_AGCTGAGAGTACCACA-1	AB-1_S10	1
AB-1_S10_AGCTGGTTCATGCTTC-1	AB-1_S10	2
AB-1_S10_AGCTTACGTATGGAGC-1	AB-1_S10	8
AB-1_S10_AGCTTACGTGATTCGT-1	AB-1_S10	2
AB-1_S10_AGCTTATAGCAGGCTT-1	AB-1_S10	1
AB-1_S10_AGCTTATAGCCATTGA-1	AB-1_S10	2
AB-1_S10_AGCTTATAGGAACTAA-1	AB-1_S10	3
AB-1_S10_AGCTTATAGGAATGAC-1	AB-1_S10	1
AB-1_S10_AGCTTATAGGCGTTCG-1	AB-1_S10	2
AB-1_S10_AGCTTTAGTGCAGGAT-1	AB-1_S10	5
AB-1_S10_AGCTTTAGTTTGACGT-1	AB-1_S10	3
AB-1_S10_AGGAAATCATTGGCGA-1	AB-1_S10	2
AB-1_S10_AGGAACTAGCCTGATA-1	AB-1_S10	1
AB-1_S10_AGGAACTAGGGTCCAT-1	AB-1_S10	3
AB-1_S10_AGGAACTAGGTGCAAG-1	AB-1_S10	2
AB-1_S10_AGGAATATCCCATGAA-1	AB-1_S10	2
AB-1_S10_AGGAATGCAAGGGAAC-1	AB-1_S10	4
AB-1_S10_AGGAATGCATCGACCT-1	AB-1_S10	5
AB-1_S10_AGGACAACAAGCGGTC-1	AB-1_S10	5
AB-1_S10_AGGACAACAAGTGCCA-1	AB-1_S10	4
AB-1_S10_AGGACATAGCATAGCC-1	AB-1_S10	2
AB-1_S10_AGGACCAAGCCGCAAT-1	AB-1_S10	4
AB-1_S10_AGGACCAAGGGTACGA-1	AB-1_S10	2
AB-1_S10_AGGACCCCAGGCATAT-1	AB-1_S10	2
AB-1_S10_AGGACTAGTTCGTATA-1	AB-1_S10	4
AB-1_S10_AGGAGATTCCCTGGCT-1	AB-1_S10	4
AB-1_S10_AGGAGATTCGATTGGC-1	AB-1_S10	4
AB-1_S10_AGGAGCCAGGCATGGA-1	AB-1_S10	2
AB-1_S10_AGGAGCCAGTCGAGGA-1	AB-1_S10	2
AB-1_S10_AGGAGTTAGCTTCCAT-1	AB-1_S10	2
AB-1_S10_AGGATCAGTTCGCGGT-1	AB-1_S10	9
AB-1_S10_AGGATCAGTTGAGCTT-1	AB-1_S10	2
AB-1_S10_AGGATTAAGCGAGCAA-1	AB-1_S10	2
AB-1_S10_AGGATTAAGTAGCTGC-1	AB-1_S10	6
AB-1_S10_AGGATTGGTAAGCATG-1	AB-1_S10	5
AB-1_S10_AGGATTGGTATTGGAG-1	AB-1_S10	7
AB-1_S10_AGGCAAGTCACCTACT-1	AB-1_S10	4
AB-1_S10_AGGCACGGTTTACGCG-1	AB-1_S10	4
AB-1_S10_AGGCATAGTGCACGAG-1	AB-1_S10	2
AB-1_S10_AGGCCAAAGATAGATG-1	AB-1_S10	4
AB-1_S10_AGGCCAAAGCCCGTCT-1	AB-1_S10	9
AB-1_S10_AGGCCAAAGTCAGTTG-1	AB-1_S10	2
AB-1_S10_AGGCGAATCGACCTGG-1	AB-1_S10	9
AB-1_S10_AGGCGGACAACCGTAG-1	AB-1_S10	2
AB-1_S10_AGGCGGACACTTGGCT-1	AB-1_S10	3
AB-1_S10_AGGCGGACAGGTAGGG-1	AB-1_S10	13
AB-1_S10_AGGCGTTTCGATACAT-1	AB-1_S10	4
AB-1_S10_AGGCGTTTCTTGACAG-1	AB-1_S10	4
AB-1_S10_AGGCTCACAACCTCAC-1	AB-1_S10	8
AB-1_S10_AGGCTCACAATCGGCA-1	AB-1_S10	2
AB-1_S10_AGGCTCACATGACACG-1	AB-1_S10	2
AB-1_S10_AGGCTCCGTTAGCGAA-1	AB-1_S10	2
AB-1_S10_AGGCTCCGTTGTAGGA-1	AB-1_S10	5
AB-1_S10_AGGCTTATCATCATCC-1	AB-1_S10	1
AB-1_S10_AGGCTTGCAAGTAACC-1	AB-1_S10	2
AB-1_S10_AGGCTTGCAATCGCAG-1	AB-1_S10	2
AB-1_S10_AGGGAACCAACTGTCC-1	AB-1_S10	5
AB-1_S10_AGGGAACCATCCCGTG-1	AB-1_S10	2
AB-1_S10_AGGGAACCATGACGAT-1	AB-1_S10	4
AB-1_S10_AGGGAAGGTTGACCAT-1	AB-1_S10	2
AB-1_S10_AGGGAGTCAAAGGTGA-1	AB-1_S10	5
AB-1_S10_AGGGAGTCATTAGCAA-1	AB-1_S10	2
AB-1_S10_AGGGATTAGTGAGGCA-1	AB-1_S10	1
AB-1_S10_AGGGCAATCAGGGATG-1	AB-1_S10	2
AB-1_S10_AGGGCAATCCGCGTAG-1	AB-1_S10	2
AB-1_S10_AGGGCAATCGCGTCCT-1	AB-1_S10	4
AB-1_S10_AGGGCATGTAACGGCG-1	AB-1_S10	3
AB-1_S10_AGGGCTAAGGCTACAC-1	AB-1_S10	1
AB-1_S10_AGGGCTGGTGGCCATC-1	AB-1_S10	8
AB-1_S10_AGGGCTGGTTCCAGCA-1	AB-1_S10	3
AB-1_S10_AGGGGTTGTAGTAAGT-1	AB-1_S10	2
AB-1_S10_AGGGGTTGTGATGACA-1	AB-1_S10	4
AB-1_S10_AGGGGTTGTTAATCTG-1	AB-1_S10	2
AB-1_S10_AGGGGTTGTTGACGTT-1	AB-1_S10	1
AB-1_S10_AGGGTACGTCAACCTG-1	AB-1_S10	4
AB-1_S10_AGGGTACGTTCGGCGT-1	AB-1_S10	2
AB-1_S10_AGGGTATAGGCTCAGT-1	AB-1_S10	2
AB-1_S10_AGGGTCAAGGATGGTG-1	AB-1_S10	8
AB-1_S10_AGGGTCAAGTAATGTC-1	AB-1_S10	2
AB-1_S10_AGGGTTAGTAAGGTTG-1	AB-1_S10	2
AB-1_S10_AGGGTTAGTCAGCTTG-1	AB-1_S10	2
AB-1_S10_AGGGTTAGTGGCAGCA-1	AB-1_S10	1
AB-1_S10_AGGGTTGAGCGCCAAT-1	AB-1_S10	4
AB-1_S10_AGGGTTGAGTAACCCA-1	AB-1_S10	3
AB-1_S10_AGGTAAATCACACAGC-1	AB-1_S10	3
AB-1_S10_AGGTAACAGCAAGTCC-1	AB-1_S10	7
AB-1_S10_AGGTAACAGCGATGAG-1	AB-1_S10	2
AB-1_S10_AGGTAACAGCGGACTT-1	AB-1_S10	5
AB-1_S10_AGGTAACAGTACGGAG-1	AB-1_S10	2
AB-1_S10_AGGTAATGTCATCAGT-1	AB-1_S10	7
AB-1_S10_AGGTAGTAGGCACTAC-1	AB-1_S10	2
AB-1_S10_AGGTAGTAGGGGTCAA-1	AB-1_S10	5
AB-1_S10_AGGTAGTAGGTGGATG-1	AB-1_S10	5
AB-1_S10_AGGTAGTAGTCAGGAG-1	AB-1_S10	5
AB-1_S10_AGGTATGGTTAACGAG-1	AB-1_S10	3
AB-1_S10_AGGTATGGTTGCACGC-1	AB-1_S10	2
AB-1_S10_AGGTGATAGATTGCTG-1	AB-1_S10	3
AB-1_S10_AGGTGATAGTGAACGG-1	AB-1_S10	3
AB-1_S10_AGGTGCAAGTAGCATT-1	AB-1_S10	2
AB-1_S10_AGGTGCAAGTGAATGA-1	AB-1_S10	9
AB-1_S10_AGGTGCTTCACAGCGT-1	AB-1_S10	1
AB-1_S10_AGGTGCTTCACGTACA-1	AB-1_S10	5
AB-1_S10_AGGTGTGAGCATGGAG-1	AB-1_S10	11
AB-1_S10_AGGTGTGAGTGCCAGT-1	AB-1_S10	1
AB-1_S10_AGGTTAGGTAAGCAAT-1	AB-1_S10	2
AB-1_S10_AGGTTAGGTGAGGATC-1	AB-1_S10	2
AB-1_S10_AGGTTCATCGATGCAC-1	AB-1_S10	4
AB-1_S10_AGGTTCGCAAAGGCCC-1	AB-1_S10	2
AB-1_S10_AGGTTGAGTCTGTGCA-1	AB-1_S10	2
AB-1_S10_AGGTTGCTCTGGCCTC-1	AB-1_S10	4
AB-1_S10_AGGTTGCTCTGTGCGG-1	AB-1_S10	2
AB-1_S10_AGGTTGGAGATAGACA-1	AB-1_S10	2
AB-1_S10_AGGTTGGAGTAAGCCC-1	AB-1_S10	2
AB-1_S10_AGTAACGGTTAGTGAG-1	AB-1_S10	2
AB-1_S10_AGTAATGAGGCATTCA-1	AB-1_S10	7
AB-1_S10_AGTAATGAGGTAGTCC-1	AB-1_S10	2
AB-1_S10_AGTAATGAGTGAGAGT-1	AB-1_S10	2
AB-1_S10_AGTACAGGTAAGTCCT-1	AB-1_S10	4
AB-1_S10_AGTACAGGTAGTTGAG-1	AB-1_S10	2
AB-1_S10_AGTACAGGTTTCAGCG-1	AB-1_S10	2
AB-1_S10_AGTACCATCTATCCTA-1	AB-1_S10	3
AB-1_S10_AGTACCTGTGGACTAA-1	AB-1_S10	1
AB-1_S10_AGTACGGAGGATCACC-1	AB-1_S10	5
AB-1_S10_AGTACGGAGGGCTCCA-1	AB-1_S10	9
AB-1_S10_AGTACGGAGGTACCGT-1	AB-1_S10	2
AB-1_S10_AGTACGGAGGTCGTAC-1	AB-1_S10	2
AB-1_S10_AGTACTTAGTCAGTGC-1	AB-1_S10	2
AB-1_S10_AGTATAGAGGTAACGG-1	AB-1_S10	2
AB-1_S10_AGTATAGAGTAATCAC-1	AB-1_S10	3
AB-1_S10_AGTATGTTCCTGACTT-1	AB-1_S10	2
AB-1_S10_AGTATTCAGCTAGTCA-1	AB-1_S10	2
AB-1_S10_AGTATTCAGGCTCTCC-1	AB-1_S10	5
AB-1_S10_AGTATTGCATAAGTTG-1	AB-1_S10	2
AB-1_S10_AGTATTGCATGGTACG-1	AB-1_S10	2
AB-1_S10_AGTCAATTCACTGTCT-1	AB-1_S10	9
AB-1_S10_AGTCAATTCCCATATC-1	AB-1_S10	2
AB-1_S10_AGTCAATTCTATCACC-1	AB-1_S10	5
AB-1_S10_AGTCAGCTCCGTGCGA-1	AB-1_S10	2
AB-1_S10_AGTCAGCTCTTGACGA-1	AB-1_S10	8
AB-1_S10_AGTCAGTCAGCCATTC-1	AB-1_S10	8
AB-1_S10_AGTCAGTCATGACCGA-1	AB-1_S10	2
AB-1_S10_AGTCCAGCACTTGGCT-1	AB-1_S10	5
AB-1_S10_AGTCCAGCATAGAGAG-1	AB-1_S10	3
AB-1_S10_AGTCCCAGTCTTGCCT-1	AB-1_S10	2
AB-1_S10_AGTCCCTCAATCTCTG-1	AB-1_S10	2
AB-1_S10_AGTCCTAAGTAAGCCC-1	AB-1_S10	5
AB-1_S10_AGTCCTAAGTGATGAA-1	AB-1_S10	2
AB-1_S10_AGTCCTGGTTGACGTT-1	AB-1_S10	5
AB-1_S10_AGTCGAAGTAGTAGCA-1	AB-1_S10	4
AB-1_S10_AGTCGAAGTGCAATCT-1	AB-1_S10	2
AB-1_S10_AGTCGAAGTGGACTAA-1	AB-1_S10	3
AB-1_S10_AGTCGAAGTTAGTGTC-1	AB-1_S10	1
AB-1_S10_AGTCGAAGTTGAAGCA-1	AB-1_S10	2
AB-1_S10_AGTCGATCAACTACTT-1	AB-1_S10	2
AB-1_S10_AGTCGATCAAGCCATG-1	AB-1_S10	4
AB-1_S10_AGTCGGGGTATGGCAA-1	AB-1_S10	3
AB-1_S10_AGTCGGGGTTTCCGTC-1	AB-1_S10	2
AB-1_S10_AGTCGGTTCACACAGC-1	AB-1_S10	2
AB-1_S10_AGTCGTTGTGAAGGCT-1	AB-1_S10	9
AB-1_S10_AGTCTCAAGATTGCTG-1	AB-1_S10	5
AB-1_S10_AGTCTCAAGCCTGCCT-1	AB-1_S10	2
AB-1_S10_AGTCTCAAGCTATACG-1	AB-1_S10	3
AB-1_S10_AGTCTCAAGGGGATTG-1	AB-1_S10	3
AB-1_S10_AGTCTTAGTCAACGGG-1	AB-1_S10	2
AB-1_S10_AGTCTTGAGCGGACTT-1	AB-1_S10	1
AB-1_S10_AGTGAACAGCATTAAC-1	AB-1_S10	2
AB-1_S10_AGTGAACAGGCACTGT-1	AB-1_S10	5
AB-1_S10_AGTGAATGTTGCACGC-1	AB-1_S10	2
AB-1_S10_AGTGACAGTGAGGATC-1	AB-1_S10	5
AB-1_S10_AGTGAGACAAATCCGG-1	AB-1_S10	3
AB-1_S10_AGTGAGGTCATGCGCG-1	AB-1_S10	2
AB-1_S10_AGTGATCCAAATCAGC-1	AB-1_S10	2
AB-1_S10_AGTGATCCACATGACG-1	AB-1_S10	4
AB-1_S10_AGTGATGGTCTGTGGC-1	AB-1_S10	3
AB-1_S10_AGTGATGGTGGGAATC-1	AB-1_S10	1
AB-1_S10_AGTGATGGTTAGTCCG-1	AB-1_S10	2
AB-1_S10_AGTGATTTCCGCGAAT-1	AB-1_S10	1
AB-1_S10_AGTGATTTCGCATCCC-1	AB-1_S10	1
AB-1_S10_AGTGATTTCGCGTCTC-1	AB-1_S10	2
AB-1_S10_AGTGATTTCGTCTCAT-1	AB-1_S10	2
AB-1_S10_AGTGCAAGTCTTGAAC-1	AB-1_S10	9
AB-1_S10_AGTGCATCAACCGCTT-1	AB-1_S10	1
AB-1_S10_AGTGCATCATGGTCGA-1	AB-1_S10	3
AB-1_S10_AGTGCCCGTCTTGCAG-1	AB-1_S10	8
AB-1_S10_AGTGCGCCAAGCCTGA-1	AB-1_S10	2
AB-1_S10_AGTGCGCCACTCGCCA-1	AB-1_S10	3
AB-1_S10_AGTGCGCCATGGTCCT-1	AB-1_S10	2
AB-1_S10_AGTGCGGGTATGGTTC-1	AB-1_S10	2
AB-1_S10_AGTGCGGGTCTGTCGA-1	AB-1_S10	2
AB-1_S10_AGTGCTCAGGGCAGGT-1	AB-1_S10	4
AB-1_S10_AGTGCTCAGGTTGCGT-1	AB-1_S10	2
AB-1_S10_AGTGCTTGTCATCACG-1	AB-1_S10	3
AB-1_S10_AGTGCTTGTTGTGCTG-1	AB-1_S10	3
AB-1_S10_AGTGGATAGGCACATC-1	AB-1_S10	2
AB-1_S10_AGTGGATAGGGGTACA-1	AB-1_S10	3
AB-1_S10_AGTGGATAGGTGCATC-1	AB-1_S10	3
AB-1_S10_AGTGGCGGTAGTCAGA-1	AB-1_S10	5
AB-1_S10_AGTGGCGGTGCGGTCT-1	AB-1_S10	6
AB-1_S10_AGTGGCGGTGGACCCT-1	AB-1_S10	2
AB-1_S10_AGTGGCGGTTGCTGTG-1	AB-1_S10	2
AB-1_S10_AGTGGCTTCGCGTTAA-1	AB-1_S10	10
AB-1_S10_AGTGGTGAGCATGCAC-1	AB-1_S10	1
AB-1_S10_AGTGGTGAGCTATCGA-1	AB-1_S10	1
AB-1_S10_AGTGGTGAGGGTCCAT-1	AB-1_S10	2
AB-1_S10_AGTGTAAAGCGGGATA-1	AB-1_S10	11
AB-1_S10_AGTGTAAAGGAGGCAC-1	AB-1_S10	8
AB-1_S10_AGTGTAAAGGTCATAT-1	AB-1_S10	2
AB-1_S10_AGTGTAAAGGTGCGAA-1	AB-1_S10	1
AB-1_S10_AGTGTCATCATGCGGT-1	AB-1_S10	5
AB-1_S10_AGTGTCATCGATTCCT-1	AB-1_S10	2
AB-1_S10_AGTGTGAGTTCCAGTG-1	AB-1_S10	11
AB-1_S10_AGTGTTGTCCATGCTT-1	AB-1_S10	2
AB-1_S10_AGTTAGAAGCTTCCGC-1	AB-1_S10	2
AB-1_S10_AGTTAGAAGGAATCGG-1	AB-1_S10	1
AB-1_S10_AGTTATCAGATACTGT-1	AB-1_S10	3
AB-1_S10_AGTTGAGGTCAGGAAC-1	AB-1_S10	2
AB-1_S10_AGTTGCATCATGAACT-1	AB-1_S10	2
AB-1_S10_AGTTGCATCTAGCCTT-1	AB-1_S10	1
AB-1_S10_AGTTGGGAGAACGATA-1	AB-1_S10	10
AB-1_S10_AGTTGGGAGGCAATCC-1	AB-1_S10	8
AB-1_S10_AGTTGGGAGGTGCTTA-1	AB-1_S10	7
AB-1_S10_AGTTTAGCAGGGACTC-1	AB-1_S10	2
AB-1_S10_AGTTTCCTCCACCGTC-1	AB-1_S10	2
AB-1_S10_AGTTTCCTCCTCGACC-1	AB-1_S10	3
AB-1_S10_ATAACGAAGCGAGGTA-1	AB-1_S10	5
AB-1_S10_ATAACGAAGTGTCATG-1	AB-1_S10	2
AB-1_S10_ATAACGGGTTGACGGG-1	AB-1_S10	5
AB-1_S10_ATAACGTTCGTTCATC-1	AB-1_S10	1
AB-1_S10_ATAACGTTCTATCCAC-1	AB-1_S10	2
AB-1_S10_ATAAGCAAGTAAGGAC-1	AB-1_S10	8
AB-1_S10_ATAAGCAAGTAGCCGT-1	AB-1_S10	3
AB-1_S10_ATAAGCAAGTGCCCAG-1	AB-1_S10	2
AB-1_S10_ATAAGCTTCTATCGGA-1	AB-1_S10	2
AB-1_S10_ATAAGGATCACGCATA-1	AB-1_S10	2
AB-1_S10_ATAAGGATCGACTGGT-1	AB-1_S10	2
AB-1_S10_ATAAGGATCGCATCGG-1	AB-1_S10	4
AB-1_S10_ATAAGTGAGGCGTAAG-1	AB-1_S10	3
AB-1_S10_ATAAGTGAGTTGGTGC-1	AB-1_S10	5
AB-1_S10_ATAATGCTCAGCTAAT-1	AB-1_S10	2
AB-1_S10_ATAATGCTCGCTTCCA-1	AB-1_S10	3
AB-1_S10_ATACACTAGGAGTCGA-1	AB-1_S10	2
AB-1_S10_ATACAGCCATCCTCGG-1	AB-1_S10	11
AB-1_S10_ATACCAACACAGCAAT-1	AB-1_S10	2
AB-1_S10_ATACCATAGCCAGGAA-1	AB-1_S10	3
AB-1_S10_ATACCATAGTAAGCAA-1	AB-1_S10	2
AB-1_S10_ATACCATAGTAGCAGG-1	AB-1_S10	2
AB-1_S10_ATACCCTTCCGTGAAC-1	AB-1_S10	3
AB-1_S10_ATACCCTTCTCACCGC-1	AB-1_S10	2
AB-1_S10_ATACCTAGTGCAGTAA-1	AB-1_S10	3
AB-1_S10_ATACGAAAGGAGCTGA-1	AB-1_S10	7
AB-1_S10_ATACGAAAGTCAAGGG-1	AB-1_S10	5
AB-1_S10_ATACGATTCCCAATTC-1	AB-1_S10	8
AB-1_S10_ATACGATTCTGGCCTC-1	AB-1_S10	5
AB-1_S10_ATACGGTCACCAACCT-1	AB-1_S10	7
AB-1_S10_ATACGTTAGTCGACGT-1	AB-1_S10	0
AB-1_S10_ATACTCCTCAGTAATC-1	AB-1_S10	2
AB-1_S10_ATACTGACATTACCGC-1	AB-1_S10	4
AB-1_S10_ATACTGGTCCGCATGG-1	AB-1_S10	3
AB-1_S10_ATACTGGTCGATCATG-1	AB-1_S10	10
AB-1_S10_ATAGCACCAACCTTCA-1	AB-1_S10	4
AB-1_S10_ATAGCACCACCTGTAC-1	AB-1_S10	5
AB-1_S10_ATAGCAGGTAATTGGG-1	AB-1_S10	4
AB-1_S10_ATAGCAGGTCTCACTC-1	AB-1_S10	3
AB-1_S10_ATAGCAGGTGCGCATC-1	AB-1_S10	1
AB-1_S10_ATAGCAGGTTATCCTT-1	AB-1_S10	10
AB-1_S10_ATAGCCATCCGCATCC-1	AB-1_S10	2
AB-1_S10_ATAGCCTGTGGCTGCT-1	AB-1_S10	1
AB-1_S10_ATAGCGAGTAGCGGAT-1	AB-1_S10	2
AB-1_S10_ATAGCGCTCCTCGTGC-1	AB-1_S10	2
AB-1_S10_ATAGCGCTCTCACCTG-1	AB-1_S10	2
AB-1_S10_ATAGGATGTAGCTCCA-1	AB-1_S10	11
AB-1_S10_ATAGGATGTGACTCGC-1	AB-1_S10	5
AB-1_S10_ATAGGATGTGAGTATG-1	AB-1_S10	2
AB-1_S10_ATAGGCCTCCATAGTG-1	AB-1_S10	2
AB-1_S10_ATAGGCCTCCTTCGTG-1	AB-1_S10	2
AB-1_S10_ATAGGCCTCGCGTAAC-1	AB-1_S10	4
AB-1_S10_ATAGGCCTCGTTAGTG-1	AB-1_S10	2
AB-1_S10_ATAGGCCTCTGTCTAC-1	AB-1_S10	1
AB-1_S10_ATAGGCTCACTTACAT-1	AB-1_S10	2
AB-1_S10_ATAGGCTCACTTGATT-1	AB-1_S10	5
AB-1_S10_ATAGGGCGTGCATTAC-1	AB-1_S10	2
AB-1_S10_ATAGGGCGTTGGCTAT-1	AB-1_S10	4
AB-1_S10_ATAGGGGTCAGGAGAT-1	AB-1_S10	2
AB-1_S10_ATAGGGGTCCAGAGAG-1	AB-1_S10	1
AB-1_S10_ATAGGGGTCCCTGACC-1	AB-1_S10	3
AB-1_S10_ATAGGGGTCTGGGATC-1	AB-1_S10	2
AB-1_S10_ATAGGGTAGCATGTAT-1	AB-1_S10	2
AB-1_S10_ATAGGGTAGCGCGATT-1	AB-1_S10	4
AB-1_S10_ATAGGGTAGGAACCCT-1	AB-1_S10	1
AB-1_S10_ATAGTCACACCACAGA-1	AB-1_S10	2
AB-1_S10_ATAGTCACATGAGCTG-1	AB-1_S10	4
AB-1_S10_ATAGTGAAGTTACAGT-1	AB-1_S10	2
AB-1_S10_ATATCACAGCATTCAG-1	AB-1_S10	10
AB-1_S10_ATATCACAGCTAGTCA-1	AB-1_S10	2
AB-1_S10_ATATCACAGTAATCAC-1	AB-1_S10	2
AB-1_S10_ATATCACAGTTACCAG-1	AB-1_S10	2
AB-1_S10_ATATCAGCAACTCGCT-1	AB-1_S10	3
AB-1_S10_ATATCAGCAAGGGCAG-1	AB-1_S10	12
AB-1_S10_ATATCAGCATAGAGCT-1	AB-1_S10	11
AB-1_S10_ATATCCTCAAGGGATA-1	AB-1_S10	3
AB-1_S10_ATATCCTCACCTACGT-1	AB-1_S10	11
AB-1_S10_ATATCCTCACTACCCG-1	AB-1_S10	2
AB-1_S10_ATATCCTCACTCAGGA-1	AB-1_S10	2
AB-1_S10_ATATCCTCAGGAAGCG-1	AB-1_S10	5
AB-1_S10_ATATGGCCAAGTTAGC-1	AB-1_S10	3
AB-1_S10_ATATGGCCACCTAATT-1	AB-1_S10	4
AB-1_S10_ATATGGCCAGGAGCGA-1	AB-1_S10	2
AB-1_S10_ATATGGCCATTGCCGT-1	AB-1_S10	1
AB-1_S10_ATATGGTTCAATTCCC-1	AB-1_S10	4
AB-1_S10_ATATGGTTCGTACGGT-1	AB-1_S10	4
AB-1_S10_ATATGTCAGCGATCTA-1	AB-1_S10	7
AB-1_S10_ATATTCCCAACCTGAG-1	AB-1_S10	2
AB-1_S10_ATATTCCCATTAGGGT-1	AB-1_S10	2
AB-1_S10_ATCAACTAGTGAGAGT-1	AB-1_S10	2
AB-1_S10_ATCAAGCCAGCTCAAG-1	AB-1_S10	3
AB-1_S10_ATCAAGGGTTATCCTT-1	AB-1_S10	6
AB-1_S10_ATCAAGGGTTATGCGT-1	AB-1_S10	2
AB-1_S10_ATCACAACATAGATGC-1	AB-1_S10	3
AB-1_S10_ATCACAACATTCGCAC-1	AB-1_S10	3
AB-1_S10_ATCACATAGGGCAGAC-1	AB-1_S10	2
AB-1_S10_ATCACTTCACCATGAG-1	AB-1_S10	4
AB-1_S10_ATCAGCCAGCGGATGA-1	AB-1_S10	2
AB-1_S10_ATCAGCCAGGTATCGC-1	AB-1_S10	2
AB-1_S10_ATCAGGCTCACGCAAC-1	AB-1_S10	3
AB-1_S10_ATCAGGCTCCTCATCG-1	AB-1_S10	2
AB-1_S10_ATCAGGTCATTAACGA-1	AB-1_S10	3
AB-1_S10_ATCAGTTAGATTGAAG-1	AB-1_S10	2
AB-1_S10_ATCAGTTAGTGGCCTG-1	AB-1_S10	2
AB-1_S10_ATCAGTTAGTGGGTAG-1	AB-1_S10	2
AB-1_S10_ATCATCAGTGCACGAG-1	AB-1_S10	2
AB-1_S10_ATCATCCTCCGCCACT-1	AB-1_S10	4
AB-1_S10_ATCATCCTCTTGAGGC-1	AB-1_S10	5
AB-1_S10_ATCATCTCAACCCGAA-1	AB-1_S10	6
AB-1_S10_ATCATCTCAGCTACAG-1	AB-1_S10	2
AB-1_S10_ATCATCTCATAAGGGA-1	AB-1_S10	8
AB-1_S10_ATCATGGTCCTTCGAT-1	AB-1_S10	2
AB-1_S10_ATCATGGTCTGGAACC-1	AB-1_S10	3
AB-1_S10_ATCATTCCAATCTGGG-1	AB-1_S10	2
AB-1_S10_ATCCAAGTCCCATATC-1	AB-1_S10	4
AB-1_S10_ATCCAATAGGCATCGT-1	AB-1_S10	2
AB-1_S10_ATCCAATAGGTGCGAA-1	AB-1_S10	1
AB-1_S10_ATCCAATAGGTTGATT-1	AB-1_S10	2
AB-1_S10_ATCCACGGTCAGGGAT-1	AB-1_S10	7
AB-1_S10_ATCCACTTCCAGCTCC-1	AB-1_S10	3
AB-1_S10_ATCCACTTCCTGGTCC-1	AB-1_S10	1
AB-1_S10_ATCCACTTCGAACGCT-1	AB-1_S10	2
AB-1_S10_ATCCATAGTTTGCGTG-1	AB-1_S10	5
AB-1_S10_ATCCATGAGCCAGACT-1	AB-1_S10	2
AB-1_S10_ATCCATGAGGATTGCC-1	AB-1_S10	2
AB-1_S10_ATCCATGAGGTCATAT-1	AB-1_S10	3
AB-1_S10_ATCCCAGGTAACGCTT-1	AB-1_S10	2
AB-1_S10_ATCCCAGGTAAGGTAT-1	AB-1_S10	2
AB-1_S10_ATCCCATTCTAGTCGA-1	AB-1_S10	2
AB-1_S10_ATCCCCATCCATTACC-1	AB-1_S10	2
AB-1_S10_ATCCCCATCCCATTCG-1	AB-1_S10	2
AB-1_S10_ATCCCCTGTCTGTGAT-1	AB-1_S10	5
AB-1_S10_ATCCCCTGTGGCTGCT-1	AB-1_S10	3
AB-1_S10_ATCCCCTGTTAGCGCC-1	AB-1_S10	10
AB-1_S10_ATCCCGCTCCATCTCG-1	AB-1_S10	3
AB-1_S10_ATCCCGCTCCTTAGCT-1	AB-1_S10	2
AB-1_S10_ATCCCGCTCTAGTTGG-1	AB-1_S10	2
AB-1_S10_ATCCCTTAGGTTGGCT-1	AB-1_S10	2
AB-1_S10_ATCCGACAGAAGCAAC-1	AB-1_S10	1
AB-1_S10_ATCCGACAGTAACGAA-1	AB-1_S10	3
AB-1_S10_ATCCGCCTCAGCCTAA-1	AB-1_S10	8
AB-1_S10_ATCCGTAAGTCAATGT-1	AB-1_S10	2
AB-1_S10_ATCCGTAAGTCGCGTG-1	AB-1_S10	2
AB-1_S10_ATCCGTAAGTGCCCGA-1	AB-1_S10	1
AB-1_S10_ATCCGTCCAAGGGTCC-1	AB-1_S10	2
AB-1_S10_ATCCTAAGTGGACATA-1	AB-1_S10	1
AB-1_S10_ATCCTAGAGCATGTGC-1	AB-1_S10	9
AB-1_S10_ATCCTAGAGTGCTTGA-1	AB-1_S10	2
AB-1_S10_ATCCTCACAAGCCAAT-1	AB-1_S10	5
AB-1_S10_ATCCTCACACTTCGCG-1	AB-1_S10	5
AB-1_S10_ATCCTCACATCCCATA-1	AB-1_S10	5
AB-1_S10_ATCCTCACATGGATCG-1	AB-1_S10	3
AB-1_S10_ATCCTCCGTAACTGTC-1	AB-1_S10	2
AB-1_S10_ATCCTGAAGGATCAGG-1	AB-1_S10	2
AB-1_S10_ATCCTGAAGGCAAGTG-1	AB-1_S10	2
AB-1_S10_ATCCTGTTCAATCGGC-1	AB-1_S10	4
AB-1_S10_ATCCTGTTCGCTAATG-1	AB-1_S10	7
AB-1_S10_ATCGAACCAACCAGGC-1	AB-1_S10	1
AB-1_S10_ATCGAACCACTCGGTT-1	AB-1_S10	2
AB-1_S10_ATCGAAGGTGACTCTG-1	AB-1_S10	3
AB-1_S10_ATCGCATGTTGTGGAA-1	AB-1_S10	1
AB-1_S10_ATCGCCCTCATCACAG-1	AB-1_S10	1
AB-1_S10_ATCGCCCTCTCACCTG-1	AB-1_S10	7
AB-1_S10_ATCGCCTCAACCCTTA-1	AB-1_S10	2
AB-1_S10_ATCGCCTCAATGACAC-1	AB-1_S10	3
AB-1_S10_ATCGCCTCATTACGTT-1	AB-1_S10	5
AB-1_S10_ATCGCGCGTAGTTGGA-1	AB-1_S10	8
AB-1_S10_ATCGCGCGTGCGAGAT-1	AB-1_S10	3
AB-1_S10_ATCGGTCAGTAGTGAA-1	AB-1_S10	1
AB-1_S10_ATCGTACGTCTCAGGC-1	AB-1_S10	2
AB-1_S10_ATCGTACGTTCCTTCA-1	AB-1_S10	1
AB-1_S10_ATCGTAGTCATGCCTT-1	AB-1_S10	4
AB-1_S10_ATCGTCAAGGTGCTGT-1	AB-1_S10	1
AB-1_S10_ATCGTCAAGTAGCGTC-1	AB-1_S10	8
AB-1_S10_ATCGTTAGTATAGACG-1	AB-1_S10	9
AB-1_S10_ATCGTTAGTCCATACG-1	AB-1_S10	1
AB-1_S10_ATCGTTAGTTACACAC-1	AB-1_S10	2
AB-1_S10_ATCTAACAGCATAGGG-1	AB-1_S10	2
AB-1_S10_ATCTAACAGGTTCGTA-1	AB-1_S10	5
AB-1_S10_ATCTATGGTAAGCGGT-1	AB-1_S10	1
AB-1_S10_ATCTATGGTCAAGTTC-1	AB-1_S10	2
AB-1_S10_ATCTATGGTCCATAGT-1	AB-1_S10	1
AB-1_S10_ATCTATGGTGCAGGTG-1	AB-1_S10	10
AB-1_S10_ATCTATGGTGGACAGT-1	AB-1_S10	2
AB-1_S10_ATCTATGGTTGGCATT-1	AB-1_S10	1
AB-1_S10_ATCTCATCATGCAGTG-1	AB-1_S10	2
AB-1_S10_ATCTCCACACAACCCT-1	AB-1_S10	2
AB-1_S10_ATCTCCACATAACTGA-1	AB-1_S10	5
AB-1_S10_ATCTGAGTCCAACCGG-1	AB-1_S10	2
AB-1_S10_ATCTGCAAGGCAACGA-1	AB-1_S10	8
AB-1_S10_ATCTGCAAGGTGGACA-1	AB-1_S10	0
AB-1_S10_ATCTGCAAGTATCTGG-1	AB-1_S10	2
AB-1_S10_ATCTGTGAGTAACCCA-1	AB-1_S10	4
AB-1_S10_ATCTGTGAGTGGCAAG-1	AB-1_S10	2
AB-1_S10_ATCTTAGGTTCACTAA-1	AB-1_S10	3
AB-1_S10_ATCTTCATCAGGTCAC-1	AB-1_S10	2
AB-1_S10_ATCTTCATCCCCAGGA-1	AB-1_S10	2
AB-1_S10_ATCTTGCTCATGACGC-1	AB-1_S10	3
AB-1_S10_ATGAAACGTAACTCTA-1	AB-1_S10	3
AB-1_S10_ATGAAACGTCTAAGGA-1	AB-1_S10	2
AB-1_S10_ATGAAACGTGACTCTG-1	AB-1_S10	5
AB-1_S10_ATGAAACGTGCGTGCT-1	AB-1_S10	4
AB-1_S10_ATGAAACGTTCGATTA-1	AB-1_S10	3
AB-1_S10_ATGAACCCAAGCTAAC-1	AB-1_S10	2
AB-1_S10_ATGACAGGTCAACCCA-1	AB-1_S10	3
AB-1_S10_ATGACCCAGCCAGCCA-1	AB-1_S10	2
AB-1_S10_ATGACCCAGCGGGTAA-1	AB-1_S10	2
AB-1_S10_ATGACGGAGCTAGGTC-1	AB-1_S10	2
AB-1_S10_ATGACGGAGGTCGAGA-1	AB-1_S10	4
AB-1_S10_ATGAGGCGTAAGCGAC-1	AB-1_S10	2
AB-1_S10_ATGAGGCGTTTCGGGC-1	AB-1_S10	3
AB-1_S10_ATGAGGTAGCCACGAT-1	AB-1_S10	7
AB-1_S10_ATGAGGTAGTAAGGCG-1	AB-1_S10	4
AB-1_S10_ATGAGTAAGCCCTTGC-1	AB-1_S10	9
AB-1_S10_ATGAGTAAGGCATGTC-1	AB-1_S10	2
AB-1_S10_ATGAGTAAGTCGAATT-1	AB-1_S10	3
AB-1_S10_ATGAGTTTCGTACTAG-1	AB-1_S10	3
AB-1_S10_ATGATGAAGGATCATT-1	AB-1_S10	3
AB-1_S10_ATGATGAAGTGACCAC-1	AB-1_S10	2
AB-1_S10_ATGATTGCACAGCAAT-1	AB-1_S10	1
AB-1_S10_ATGCAAGGTCTAGAGA-1	AB-1_S10	1
AB-1_S10_ATGCACGCATCCAATT-1	AB-1_S10	5
AB-1_S10_ATGCAGCTCACCTGCC-1	AB-1_S10	4
AB-1_S10_ATGCAGGAGGGTACTC-1	AB-1_S10	1
AB-1_S10_ATGCCACAGCCATCGG-1	AB-1_S10	4
AB-1_S10_ATGCCCAGTAGCTTAC-1	AB-1_S10	5
AB-1_S10_ATGCCCAGTTAGTGGA-1	AB-1_S10	2
AB-1_S10_ATGCCCAGTTATCAGC-1	AB-1_S10	4
AB-1_S10_ATGCCCTCATCACGTC-1	AB-1_S10	2
AB-1_S10_ATGCCTAAGGGGTTAG-1	AB-1_S10	3
AB-1_S10_ATGCCTGGTTATCCAA-1	AB-1_S10	1
AB-1_S10_ATGCGGTTCCACCTGC-1	AB-1_S10	2
AB-1_S10_ATGCTAACAAGGTCTG-1	AB-1_S10	2
AB-1_S10_ATGCTAACATCCAGAG-1	AB-1_S10	5
AB-1_S10_ATGCTAGTCCCTTGCA-1	AB-1_S10	1
AB-1_S10_ATGCTAGTCTATCCGT-1	AB-1_S10	2
AB-1_S10_ATGCTCAAGGATGCGA-1	AB-1_S10	2
AB-1_S10_ATGCTCAAGGGTCCAT-1	AB-1_S10	4
AB-1_S10_ATGCTCAAGGTACGAG-1	AB-1_S10	2
AB-1_S10_ATGCTCCCAGCACCAA-1	AB-1_S10	8
AB-1_S10_ATGCTCCCAGGAGCCT-1	AB-1_S10	2
AB-1_S10_ATGCTCCCATAGAGTC-1	AB-1_S10	3
AB-1_S10_ATGCTGATCCACCATT-1	AB-1_S10	2
AB-1_S10_ATGCTGATCCGCCACT-1	AB-1_S10	9
AB-1_S10_ATGCTGATCCGCGCAA-1	AB-1_S10	1
AB-1_S10_ATGCTTAGTCAGCACC-1	AB-1_S10	2
AB-1_S10_ATGCTTAGTTCCGGTA-1	AB-1_S10	2
AB-1_S10_ATGCTTGAGCCAGGAA-1	AB-1_S10	5
AB-1_S10_ATGGACTCACATTACT-1	AB-1_S10	2
AB-1_S10_ATGGACTCACTAACCC-1	AB-1_S10	9
AB-1_S10_ATGGAGACACCTTGCG-1	AB-1_S10	2
AB-1_S10_ATGGAGTAGCCATCGG-1	AB-1_S10	9
AB-1_S10_ATGGATGGTCAGGGCA-1	AB-1_S10	2
AB-1_S10_ATGGATGGTTAGGCCC-1	AB-1_S10	2
AB-1_S10_ATGGATGGTTATCGGT-1	AB-1_S10	11
AB-1_S10_ATGGCAAGTGAGGAGA-1	AB-1_S10	2
AB-1_S10_ATGGCCCGTTAGCGTT-1	AB-1_S10	2
AB-1_S10_ATGGCGAAGGGGTAAT-1	AB-1_S10	2
AB-1_S10_ATGGCTATCAGCCAAC-1	AB-1_S10	5
AB-1_S10_ATGGCTATCATATCGG-1	AB-1_S10	4
AB-1_S10_ATGGCTATCGCTCTCA-1	AB-1_S10	4
AB-1_S10_ATGGCTTGTCAGCCAC-1	AB-1_S10	2
AB-1_S10_ATGGCTTGTTAGCCGC-1	AB-1_S10	3
AB-1_S10_ATGGCTTGTTCGGCGT-1	AB-1_S10	1
AB-1_S10_ATGGCTTGTTCGTTCC-1	AB-1_S10	1
AB-1_S10_ATGGGCAAGCATTGAT-1	AB-1_S10	2
AB-1_S10_ATGGGCAAGCCAATCA-1	AB-1_S10	4
AB-1_S10_ATGGGCAAGGTCACTA-1	AB-1_S10	2
AB-1_S10_ATGGGCTTCATCAGCA-1	AB-1_S10	3
AB-1_S10_ATGGGCTTCCCTCAGC-1	AB-1_S10	1
AB-1_S10_ATGGGCTTCGCGCGTA-1	AB-1_S10	2
AB-1_S10_ATGGGCTTCTGGATCA-1	AB-1_S10	10
AB-1_S10_ATGGGGATCGAATCCA-1	AB-1_S10	3
AB-1_S10_ATGGGGATCTAACCAG-1	AB-1_S10	1
AB-1_S10_ATGGGGATCTATCTGC-1	AB-1_S10	7
AB-1_S10_ATGGGTAGTATGGATG-1	AB-1_S10	3
AB-1_S10_ATGGGTAGTCTAAGGA-1	AB-1_S10	2
AB-1_S10_ATGGGTGAGCGGATAG-1	AB-1_S10	2
AB-1_S10_ATGGGTGAGGCGAGAC-1	AB-1_S10	2
AB-1_S10_ATGGGTGAGTAATCGT-1	AB-1_S10	2
AB-1_S10_ATGGGTTCACAAGGTT-1	AB-1_S10	4
AB-1_S10_ATGGTAAAGAACCTTG-1	AB-1_S10	5
AB-1_S10_ATGGTAGGTGGCGTGA-1	AB-1_S10	4
AB-1_S10_ATGGTAGGTTAGCAAG-1	AB-1_S10	2
AB-1_S10_ATGGTAGGTTGTCATA-1	AB-1_S10	3
AB-1_S10_ATGGTGAGTAAGCTCT-1	AB-1_S10	2
AB-1_S10_ATGGTGAGTAGCGATA-1	AB-1_S10	2
AB-1_S10_ATGGTGAGTCAGGAGT-1	AB-1_S10	2
AB-1_S10_ATGGTTACACTTGATT-1	AB-1_S10	3
AB-1_S10_ATGGTTTAGTGAACTT-1	AB-1_S10	3
AB-1_S10_ATGTAGCCAATCTACT-1	AB-1_S10	2
AB-1_S10_ATGTCAACAAGGGAAC-1	AB-1_S10	4
AB-1_S10_ATGTCCCCAATCTGGG-1	AB-1_S10	2
AB-1_S10_ATGTCCCCAATTGCTT-1	AB-1_S10	1
AB-1_S10_ATGTCCCCAGCAGTAT-1	AB-1_S10	3
AB-1_S10_ATGTCCCCAGGCTCAA-1	AB-1_S10	2
AB-1_S10_ATGTCCTTCAGGGCAA-1	AB-1_S10	2
AB-1_S10_ATGTCCTTCATCTACC-1	AB-1_S10	2
AB-1_S10_ATGTCCTTCCTTAGTC-1	AB-1_S10	5
AB-1_S10_ATGTGAAAGGTTAGCC-1	AB-1_S10	8
AB-1_S10_ATGTGAAAGTAGCTGC-1	AB-1_S10	3
AB-1_S10_ATGTGAAAGTTGGTCA-1	AB-1_S10	3
AB-1_S10_ATGTGCATCGATAGTT-1	AB-1_S10	3
AB-1_S10_ATGTGGCTCAGGGCTT-1	AB-1_S10	4
AB-1_S10_ATGTGGCTCCAACCTT-1	AB-1_S10	2
AB-1_S10_ATGTGGCTCCGGATAC-1	AB-1_S10	2
AB-1_S10_ATGTGGCTCCGGATGT-1	AB-1_S10	5
AB-1_S10_ATGTGGCTCTAACCAG-1	AB-1_S10	2
AB-1_S10_ATGTGGCTCTGGAAGG-1	AB-1_S10	1
AB-1_S10_ATGTGGGAGGCGTAAG-1	AB-1_S10	3
AB-1_S10_ATGTGGGAGTGCGGTT-1	AB-1_S10	4
AB-1_S10_ATGTGTTAGGTGAGTG-1	AB-1_S10	2
AB-1_S10_ATGTGTTAGTGATGGG-1	AB-1_S10	2
AB-1_S10_ATGTTAGCAGTTAGGT-1	AB-1_S10	2
AB-1_S10_ATGTTCCTCCTCTCGA-1	AB-1_S10	3
AB-1_S10_ATGTTCCTCGTCTCCA-1	AB-1_S10	11
AB-1_S10_ATGTTCTCAACATGAC-1	AB-1_S10	3
AB-1_S10_ATGTTCTCACTATCTG-1	AB-1_S10	2
AB-1_S10_ATGTTCTCAGGGACTC-1	AB-1_S10	2
AB-1_S10_ATGTTCTCATAACCTT-1	AB-1_S10	2
AB-1_S10_ATTAAGCTCCTTAGTC-1	AB-1_S10	0
AB-1_S10_ATTACAGCAAATTCCT-1	AB-1_S10	2
AB-1_S10_ATTACCCTCCGTCAGG-1	AB-1_S10	2
AB-1_S10_ATTACCCTCGCATACA-1	AB-1_S10	3
AB-1_S10_ATTACCCTCGTGCTCC-1	AB-1_S10	2
AB-1_S10_ATTACCTCAATTAGGC-1	AB-1_S10	2
AB-1_S10_ATTACGTAGAATCCTG-1	AB-1_S10	2
AB-1_S10_ATTACGTAGGTTCGGT-1	AB-1_S10	4
AB-1_S10_ATTACTGGTAATGCCT-1	AB-1_S10	3
AB-1_S10_ATTATCCCAAGCCTCT-1	AB-1_S10	2
AB-1_S10_ATTCACCTCTAATGCG-1	AB-1_S10	3
AB-1_S10_ATTCAGGTCAGGCACT-1	AB-1_S10	0
AB-1_S10_ATTCAGGTCCTGCCTA-1	AB-1_S10	10
AB-1_S10_ATTCAGGTCGAATGAA-1	AB-1_S10	2
AB-1_S10_ATTCATCCAAATTACG-1	AB-1_S10	3
AB-1_S10_ATTCATCCAAGCTGGC-1	AB-1_S10	7
AB-1_S10_ATTCATGGTTCCGGTA-1	AB-1_S10	3
AB-1_S10_ATTCCCACAAGTTAGC-1	AB-1_S10	2
AB-1_S10_ATTCCCACAGGCATAT-1	AB-1_S10	2
AB-1_S10_ATTCCGCCAAGGTCTG-1	AB-1_S10	3
AB-1_S10_ATTCCGGGTTATCCGG-1	AB-1_S10	1
AB-1_S10_ATTCGATAGAAGGGTT-1	AB-1_S10	1
AB-1_S10_ATTCGATAGGATTGCC-1	AB-1_S10	1
AB-1_S10_ATTCGATAGTGCTCAA-1	AB-1_S10	2
AB-1_S10_ATTCGGGCAACATTGA-1	AB-1_S10	3
AB-1_S10_ATTCGGGCAATATCCT-1	AB-1_S10	2
AB-1_S10_ATTCGGGCATGACGGC-1	AB-1_S10	2
AB-1_S10_ATTCGTAGTGGGAATC-1	AB-1_S10	2
AB-1_S10_ATTCGTAGTTATCCTT-1	AB-1_S10	3
AB-1_S10_ATTCGTTCAAATGGAG-1	AB-1_S10	7
AB-1_S10_ATTCGTTCAAGCGCGT-1	AB-1_S10	2
AB-1_S10_ATTCGTTCAATCTCCA-1	AB-1_S10	2
AB-1_S10_ATTCTCATCACCAATG-1	AB-1_S10	2
AB-1_S10_ATTCTCATCCCGTTGC-1	AB-1_S10	2
AB-1_S10_ATTCTCATCCGGTACG-1	AB-1_S10	2
AB-1_S10_ATTGACTAGCTTCCCA-1	AB-1_S10	2
AB-1_S10_ATTGACTAGGTTGATT-1	AB-1_S10	3
AB-1_S10_ATTGAGAAGGCTACCG-1	AB-1_S10	2
AB-1_S10_ATTGAGAAGGGCTCAT-1	AB-1_S10	3
AB-1_S10_ATTGAGAAGTAAGCGG-1	AB-1_S10	3
AB-1_S10_ATTGAGGGTGCGGTCT-1	AB-1_S10	2
AB-1_S10_ATTGAGGGTTCGGTAT-1	AB-1_S10	1
AB-1_S10_ATTGAGGGTTGCTTGG-1	AB-1_S10	2
AB-1_S10_ATTGATGCAAGTGGTT-1	AB-1_S10	2
AB-1_S10_ATTGATGCAATTAGCA-1	AB-1_S10	3
AB-1_S10_ATTGCCCCAATAGGCT-1	AB-1_S10	1
AB-1_S10_ATTGCCTTCATCACAG-1	AB-1_S10	9
AB-1_S10_ATTGCCTTCCCGTGTC-1	AB-1_S10	8
AB-1_S10_ATTGGATTCGTTAGTG-1	AB-1_S10	5
AB-1_S10_ATTGGCCAGTGCAACC-1	AB-1_S10	6
AB-1_S10_ATTGGCCAGTGCGGAA-1	AB-1_S10	2
AB-1_S10_ATTGGCGCATAATCTC-1	AB-1_S10	7
AB-1_S10_ATTGGCTGTAGCAGTA-1	AB-1_S10	2
AB-1_S10_ATTGGGTCAGGGCACT-1	AB-1_S10	5
AB-1_S10_ATTGGGTCATGAAGCT-1	AB-1_S10	2
AB-1_S10_ATTGGGTCATGCGTCT-1	AB-1_S10	3
AB-1_S10_ATTGGTTAGCGCATAC-1	AB-1_S10	5
AB-1_S10_ATTGTCAGTAGTGTGA-1	AB-1_S10	2
AB-1_S10_ATTGTCAGTTAAGCGA-1	AB-1_S10	2
AB-1_S10_CAAACCATCCCGTAGG-1	AB-1_S10	1
AB-1_S10_CAAACCCAGCGAACCT-1	AB-1_S10	3
AB-1_S10_CAAACCCAGCGGTAAG-1	AB-1_S10	1
AB-1_S10_CAAACCCAGCTAGCAC-1	AB-1_S10	5
AB-1_S10_CAAACCCAGGCTCAGT-1	AB-1_S10	4
AB-1_S10_CAAACCCAGTGCTGTA-1	AB-1_S10	4
AB-1_S10_CAAACCGCAATAGCCG-1	AB-1_S10	2
AB-1_S10_CAAACCTGTGAACTAG-1	AB-1_S10	2
AB-1_S10_CAAACCTGTTGCGCTA-1	AB-1_S10	4
AB-1_S10_CAAACTTAGCAGGCAA-1	AB-1_S10	11
AB-1_S10_CAAACTTAGGCAACTC-1	AB-1_S10	2
AB-1_S10_CAAAGCCTCCCTTGCA-1	AB-1_S10	3
AB-1_S10_CAAAGCGAGATTACCG-1	AB-1_S10	3
AB-1_S10_CAAAGCGAGGCGCTTG-1	AB-1_S10	2
AB-1_S10_CAAAGCTCAGGATACT-1	AB-1_S10	2
AB-1_S10_CAAAGGCGTAATCCAC-1	AB-1_S10	2
AB-1_S10_CAAAGGCGTAATCGCT-1	AB-1_S10	3
AB-1_S10_CAAAGGCGTAGCTGAA-1	AB-1_S10	2
AB-1_S10_CAAAGGCGTCTCCACT-1	AB-1_S10	2
AB-1_S10_CAAAGTAAGGAATCGG-1	AB-1_S10	2
AB-1_S10_CAAATCACAAGGGCTC-1	AB-1_S10	5
AB-1_S10_CAAATCACACTTACGC-1	AB-1_S10	2
AB-1_S10_CAAATCACATGGATGT-1	AB-1_S10	1
AB-1_S10_CAAATGGGTAATGGGC-1	AB-1_S10	10
AB-1_S10_CAAATGTTCGAAGCCT-1	AB-1_S10	2
AB-1_S10_CAAATTCAGATTCGTG-1	AB-1_S10	2
AB-1_S10_CAAATTCAGGATCAGG-1	AB-1_S10	2
AB-1_S10_CAACACGCACAGCATG-1	AB-1_S10	2
AB-1_S10_CAACACGCACTAATTC-1	AB-1_S10	3
AB-1_S10_CAACACGCAGTAATCA-1	AB-1_S10	2
AB-1_S10_CAACACGCAGTTGCCT-1	AB-1_S10	2
AB-1_S10_CAACAGTCAAGGGACG-1	AB-1_S10	3
AB-1_S10_CAACAGTCATCGACTC-1	AB-1_S10	3
AB-1_S10_CAACAGTCATGACTAA-1	AB-1_S10	1
AB-1_S10_CAACATTAGGCTTCGG-1	AB-1_S10	8
AB-1_S10_CAACATTAGTACGGAG-1	AB-1_S10	1
AB-1_S10_CAACCAATCCGTGTAA-1	AB-1_S10	2
AB-1_S10_CAACCAGCACTTCACA-1	AB-1_S10	2
AB-1_S10_CAACCCAGTCTGTGCA-1	AB-1_S10	2
AB-1_S10_CAACCCAGTTAATCTG-1	AB-1_S10	1
AB-1_S10_CAACCCTCATCCTATG-1	AB-1_S10	3
AB-1_S10_CAACGAAGTATAGCTC-1	AB-1_S10	2
AB-1_S10_CAACGAAGTGCGAGAT-1	AB-1_S10	9
AB-1_S10_CAACGAAGTTAACGTC-1	AB-1_S10	3
AB-1_S10_CAACGATCAAGTGCGC-1	AB-1_S10	5
AB-1_S10_CAACTAACAGGATGAA-1	AB-1_S10	2
AB-1_S10_CAACTAACAGGCTAAT-1	AB-1_S10	3
AB-1_S10_CAACTAACATCCAATT-1	AB-1_S10	10
AB-1_S10_CAACTAACATCCACGT-1	AB-1_S10	2
AB-1_S10_CAACTAACATTAATCC-1	AB-1_S10	2
AB-1_S10_CAACTGATCCATTCCG-1	AB-1_S10	5
AB-1_S10_CAACTGATCGAACCAC-1	AB-1_S10	2
AB-1_S10_CAACTGATCGCTGAAC-1	AB-1_S10	1
AB-1_S10_CAACTGATCTTGACAG-1	AB-1_S10	2
AB-1_S10_CAAGACAGTGACGTGG-1	AB-1_S10	1
AB-1_S10_CAAGACAGTTAGCTGT-1	AB-1_S10	2
AB-1_S10_CAAGACTCAATCGCAG-1	AB-1_S10	3
AB-1_S10_CAAGATGGTAACCACT-1	AB-1_S10	5
AB-1_S10_CAAGATGGTATTGGAG-1	AB-1_S10	4
AB-1_S10_CAAGCAAGTCTAACCG-1	AB-1_S10	2
AB-1_S10_CAAGCAAGTGAAGCCG-1	AB-1_S10	2
AB-1_S10_CAAGCATCAAGCACTG-1	AB-1_S10	2
AB-1_S10_CAAGCATCATGTCGTC-1	AB-1_S10	3
AB-1_S10_CAAGCCACAATGGAAG-1	AB-1_S10	2
AB-1_S10_CAAGCCACACTTAGGG-1	AB-1_S10	2
AB-1_S10_CAAGCCACACTTGCCG-1	AB-1_S10	2
AB-1_S10_CAAGCGAAGCGCTTGG-1	AB-1_S10	2
AB-1_S10_CAAGCGCCATCAATCT-1	AB-1_S10	3
AB-1_S10_CAAGCGGGTCAAGCCC-1	AB-1_S10	1
AB-1_S10_CAAGCGGGTTCTGGGC-1	AB-1_S10	3
AB-1_S10_CAAGCTATCGCGAATC-1	AB-1_S10	2
AB-1_S10_CAAGCTCAGCCCTTGC-1	AB-1_S10	7
AB-1_S10_CAAGCTGCATGAAGCT-1	AB-1_S10	5
AB-1_S10_CAAGGAACAAGCGGTC-1	AB-1_S10	2
AB-1_S10_CAAGGATAGCCACGCA-1	AB-1_S10	3
AB-1_S10_CAAGGCAAGCATAGGG-1	AB-1_S10	11
AB-1_S10_CAAGGCAAGGTCGAGA-1	AB-1_S10	2
AB-1_S10_CAAGGCAAGGTGGATG-1	AB-1_S10	2
AB-1_S10_CAAGGCGGTCATCCTC-1	AB-1_S10	3
AB-1_S10_CAAGGGATCCGCCTAC-1	AB-1_S10	2
AB-1_S10_CAAGGGGCATCCACAC-1	AB-1_S10	2
AB-1_S10_CAAGGTAGTGAGGCCA-1	AB-1_S10	2
AB-1_S10_CAAGGTGAGGTAATTC-1	AB-1_S10	2
AB-1_S10_CAAGGTTCACAATGGT-1	AB-1_S10	1
AB-1_S10_CAAGGTTCATGACCTC-1	AB-1_S10	2
AB-1_S10_CAAGTAGGTATTGGTC-1	AB-1_S10	2
AB-1_S10_CAAGTAGGTCCATACG-1	AB-1_S10	1
AB-1_S10_CAAGTAGGTGAGATCA-1	AB-1_S10	4
AB-1_S10_CAAGTCTGTGGCAGTG-1	AB-1_S10	4
AB-1_S10_CAAGTCTGTTGGATAG-1	AB-1_S10	2
AB-1_S10_CAAGTGAGTGAGCGCA-1	AB-1_S10	4
AB-1_S10_CAAGTTACAATATCAG-1	AB-1_S10	1
AB-1_S10_CAAGTTACAATTCGTT-1	AB-1_S10	3
AB-1_S10_CAAGTTACACATGCGA-1	AB-1_S10	1
AB-1_S10_CAAGTTTAGGCTACTA-1	AB-1_S10	2
AB-1_S10_CAAGTTTAGTTACGAT-1	AB-1_S10	2
AB-1_S10_CAATAGAAGCTATCCT-1	AB-1_S10	5
AB-1_S10_CAATAGCCAAATGAGG-1	AB-1_S10	2
AB-1_S10_CAATATCAGCGATACC-1	AB-1_S10	2
AB-1_S10_CAATATCAGCTGGGAA-1	AB-1_S10	4
AB-1_S10_CAATCATAGGATTAGA-1	AB-1_S10	2
AB-1_S10_CAATCCTTCCCCAGTC-1	AB-1_S10	3
AB-1_S10_CAATCCTTCTGGCCTC-1	AB-1_S10	2
AB-1_S10_CAATCTTCACCTGCTG-1	AB-1_S10	3
AB-1_S10_CAATCTTCAGTTGGCA-1	AB-1_S10	9
AB-1_S10_CAATCTTCATCAAGCG-1	AB-1_S10	2
AB-1_S10_CAATGCATCGATGCCG-1	AB-1_S10	3
AB-1_S10_CAATGGCTCGTGCATA-1	AB-1_S10	2
AB-1_S10_CAATGGGAGTCGATGC-1	AB-1_S10	1
AB-1_S10_CAATGGTCATAGGCGC-1	AB-1_S10	3
AB-1_S10_CAATGGTCATTACTCG-1	AB-1_S10	2
AB-1_S10_CAATGTTAGGATTCGC-1	AB-1_S10	8
AB-1_S10_CAATGTTAGTAGTAGA-1	AB-1_S10	3
AB-1_S10_CAATTAGCACCTTGAC-1	AB-1_S10	4
AB-1_S10_CAATTCCTCACGCGAT-1	AB-1_S10	2
AB-1_S10_CAATTCCTCCATCGGG-1	AB-1_S10	2
AB-1_S10_CAATTCCTCTATGTGG-1	AB-1_S10	1
AB-1_S10_CAATTGGTCGCTTCAT-1	AB-1_S10	1
AB-1_S10_CAATTGGTCTCACTAC-1	AB-1_S10	7
AB-1_S10_CAATTTCCACAGGCTA-1	AB-1_S10	2
AB-1_S10_CACAACATCATGCCGG-1	AB-1_S10	3
AB-1_S10_CACAACATCCCTCTGA-1	AB-1_S10	4
AB-1_S10_CACAACATCCGTCATT-1	AB-1_S10	2
AB-1_S10_CACAAGCTCACCATAG-1	AB-1_S10	2
AB-1_S10_CACAAGCTCCATAGGC-1	AB-1_S10	2
AB-1_S10_CACAAGTCACCTCATA-1	AB-1_S10	5
AB-1_S10_CACAAGTCAGGTTAGT-1	AB-1_S10	4
AB-1_S10_CACAATTAGGGTGACA-1	AB-1_S10	7
AB-1_S10_CACACAATCCATTACC-1	AB-1_S10	3
AB-1_S10_CACACAATCTATCAGG-1	AB-1_S10	2
AB-1_S10_CACACACAGATTGGCC-1	AB-1_S10	3
AB-1_S10_CACACACAGCAAGGGC-1	AB-1_S10	8
AB-1_S10_CACACACAGTGCCCAG-1	AB-1_S10	3
AB-1_S10_CACACAGCAAATTCAG-1	AB-1_S10	2
AB-1_S10_CACACAGCATGAATTG-1	AB-1_S10	3
AB-1_S10_CACACCCTCAGCCATA-1	AB-1_S10	1
AB-1_S10_CACACCCTCTATCTGC-1	AB-1_S10	0
AB-1_S10_CACACCTCAAACCTAA-1	AB-1_S10	2
AB-1_S10_CACACCTCAAGCACTG-1	AB-1_S10	2
AB-1_S10_CACACTAAGCGATCCG-1	AB-1_S10	11
AB-1_S10_CACACTAAGGATCCCG-1	AB-1_S10	3
AB-1_S10_CACACTAAGGTGACAG-1	AB-1_S10	2
AB-1_S10_CACACTAAGTCATTCC-1	AB-1_S10	8
AB-1_S10_CACACTAAGTGAAGTA-1	AB-1_S10	2
AB-1_S10_CACACTAAGTGAGCCT-1	AB-1_S10	2
AB-1_S10_CACAGGCCAGGTAGTT-1	AB-1_S10	2
AB-1_S10_CACAGGTTCACATGAT-1	AB-1_S10	2
AB-1_S10_CACAGGTTCAGCCTAA-1	AB-1_S10	2
AB-1_S10_CACAGGTTCATGCAGC-1	AB-1_S10	3
AB-1_S10_CACATAACAAGGTGAA-1	AB-1_S10	5
AB-1_S10_CACATAACACTTCGCG-1	AB-1_S10	2
AB-1_S10_CACATAGTCATGCAAT-1	AB-1_S10	2
AB-1_S10_CACATATAGGATCAGG-1	AB-1_S10	2
AB-1_S10_CACATATAGTATCTGG-1	AB-1_S10	2
AB-1_S10_CACATATAGTTGGCTA-1	AB-1_S10	2
AB-1_S10_CACATCAAGAAGGGAA-1	AB-1_S10	7
AB-1_S10_CACATCAAGCGCATAC-1	AB-1_S10	0
AB-1_S10_CACATCAAGCGCTGAT-1	AB-1_S10	3
AB-1_S10_CACATCAAGTGCCCAG-1	AB-1_S10	2
AB-1_S10_CACATCCCAAATCGCG-1	AB-1_S10	3
AB-1_S10_CACATCCCACTAACGG-1	AB-1_S10	5
AB-1_S10_CACATTGAGCAATTAC-1	AB-1_S10	5
AB-1_S10_CACATTTCATCACGCT-1	AB-1_S10	3
AB-1_S10_CACCAAATCCAGAGAG-1	AB-1_S10	2
AB-1_S10_CACCAAATCCCTGGAG-1	AB-1_S10	2
AB-1_S10_CACCAACAGCGAGTGA-1	AB-1_S10	5
AB-1_S10_CACCAACAGTACGGAG-1	AB-1_S10	2
AB-1_S10_CACCAATGTGGCGTAG-1	AB-1_S10	4
AB-1_S10_CACCACCTCTATCGAG-1	AB-1_S10	10
AB-1_S10_CACCAGACAAGTGGCC-1	AB-1_S10	2
AB-1_S10_CACCAGACAGGATGCC-1	AB-1_S10	10
AB-1_S10_CACCAGTAGCTATGCA-1	AB-1_S10	1
AB-1_S10_CACCAGTAGTGATGAA-1	AB-1_S10	1
AB-1_S10_CACCATAAGGATGCAG-1	AB-1_S10	2
AB-1_S10_CACCATAAGGGGACTA-1	AB-1_S10	3
AB-1_S10_CACCATAAGTAGCTTG-1	AB-1_S10	2
AB-1_S10_CACCATTTCAGGCTAC-1	AB-1_S10	2
AB-1_S10_CACCCAAGTCAGTATC-1	AB-1_S10	2
AB-1_S10_CACCCAAGTGCGGATG-1	AB-1_S10	4
AB-1_S10_CACCCATCAATTGGCG-1	AB-1_S10	4
AB-1_S10_CACCCATCACAATGGT-1	AB-1_S10	4
AB-1_S10_CACCCATCACATGCAG-1	AB-1_S10	11
AB-1_S10_CACCCATCAGCTCACT-1	AB-1_S10	3
AB-1_S10_CACCCGTTCACCTACT-1	AB-1_S10	2
AB-1_S10_CACCCGTTCATGAGCC-1	AB-1_S10	2
AB-1_S10_CACCCGTTCTAAGTGT-1	AB-1_S10	7
AB-1_S10_CACCCTGCAACCGTGA-1	AB-1_S10	2
AB-1_S10_CACCCTGCACTACCAC-1	AB-1_S10	8
AB-1_S10_CACCCTTGTAGCTCCA-1	AB-1_S10	2
AB-1_S10_CACCCTTGTTAACGAG-1	AB-1_S10	4
AB-1_S10_CACCCTTGTTCATCGG-1	AB-1_S10	2
AB-1_S10_CACCGATAGGTGGAAT-1	AB-1_S10	2
AB-1_S10_CACCGATAGTTGCTTC-1	AB-1_S10	1
AB-1_S10_CACCGCAAGATTCCAG-1	AB-1_S10	2
AB-1_S10_CACCGCAAGGTAGACG-1	AB-1_S10	2
AB-1_S10_CACCGCTTCCTCAACT-1	AB-1_S10	3
AB-1_S10_CACCGTAGTAGCGGTG-1	AB-1_S10	1
AB-1_S10_CACCGTAGTTATCTAG-1	AB-1_S10	2
AB-1_S10_CACCGTTCAAGCGTGC-1	AB-1_S10	12
AB-1_S10_CACCTAAAGCCACGCA-1	AB-1_S10	2
AB-1_S10_CACCTCATCCCAGGCA-1	AB-1_S10	3
AB-1_S10_CACCTCGCAAACTATG-1	AB-1_S10	4
AB-1_S10_CACCTCGCAAGCCGTA-1	AB-1_S10	3
AB-1_S10_CACCTCGCAGGTAGTT-1	AB-1_S10	7
AB-1_S10_CACCTCGCATTACGTT-1	AB-1_S10	3
AB-1_S10_CACCTCTGTCTGTGGC-1	AB-1_S10	3
AB-1_S10_CACCTCTGTGGCTCTA-1	AB-1_S10	2
AB-1_S10_CACCTCTGTTCCGCAA-1	AB-1_S10	2
AB-1_S10_CACCTTTAGCTATCTC-1	AB-1_S10	2
AB-1_S10_CACCTTTAGGGTTAGG-1	AB-1_S10	2
AB-1_S10_CACGAAAGTGGCGTAG-1	AB-1_S10	3
AB-1_S10_CACGAAAGTTGCGCTA-1	AB-1_S10	4
AB-1_S10_CACGAAAGTTGTCTGG-1	AB-1_S10	4
AB-1_S10_CACGACCGTGACTTCG-1	AB-1_S10	3
AB-1_S10_CACGACTAGAACCTAT-1	AB-1_S10	3
AB-1_S10_CACGACTAGGCGCTCA-1	AB-1_S10	4
AB-1_S10_CACGACTAGTGGCAAG-1	AB-1_S10	2
AB-1_S10_CACGAGGGTTGAAGTG-1	AB-1_S10	2
AB-1_S10_CACGATGCACAAGGTT-1	AB-1_S10	3
AB-1_S10_CACGATGCACTTCACA-1	AB-1_S10	2
AB-1_S10_CACGATTGTAAGTGCA-1	AB-1_S10	2
AB-1_S10_CACGATTGTAGTGTCT-1	AB-1_S10	1
AB-1_S10_CACGATTGTGGGAATC-1	AB-1_S10	3
AB-1_S10_CACGCAACAAGTTACA-1	AB-1_S10	3
AB-1_S10_CACGCCAAGCTTACTC-1	AB-1_S10	2
AB-1_S10_CACGGCTGTCTAACGT-1	AB-1_S10	3
AB-1_S10_CACGGTTAGCGAAGCA-1	AB-1_S10	3
AB-1_S10_CACGTATGTAGCCATT-1	AB-1_S10	4
AB-1_S10_CACTAACGTCATTAGC-1	AB-1_S10	2
AB-1_S10_CACTAACGTTAGCTCG-1	AB-1_S10	3
AB-1_S10_CACTAACGTTCAATGC-1	AB-1_S10	2
AB-1_S10_CACTAACGTTGTCCAG-1	AB-1_S10	2
AB-1_S10_CACTACAAGGAGTAAC-1	AB-1_S10	2
AB-1_S10_CACTACAAGGTGCTTA-1	AB-1_S10	5
AB-1_S10_CACTACCCAAACTTGA-1	AB-1_S10	2
AB-1_S10_CACTACCCAATACCAA-1	AB-1_S10	2
AB-1_S10_CACTACCCAGGTTCAG-1	AB-1_S10	2
AB-1_S10_CACTACCCATCCGTAC-1	AB-1_S10	5
AB-1_S10_CACTACTTCCCGTACC-1	AB-1_S10	2
AB-1_S10_CACTACTTCGCGCTCT-1	AB-1_S10	1
AB-1_S10_CACTATGAGGTCCCAG-1	AB-1_S10	1
AB-1_S10_CACTATGAGGTTAATC-1	AB-1_S10	3
AB-1_S10_CACTATGAGTTGCTGA-1	AB-1_S10	2
AB-1_S10_CACTCAAAGAAGCTGG-1	AB-1_S10	3
AB-1_S10_CACTCACCATAACGCG-1	AB-1_S10	1
AB-1_S10_CACTCCATCGACCAGT-1	AB-1_S10	1
AB-1_S10_CACTCCATCGCTAGAC-1	AB-1_S10	2
AB-1_S10_CACTCCGCAAATCCAA-1	AB-1_S10	2
AB-1_S10_CACTCCGCACTAGGAT-1	AB-1_S10	2
AB-1_S10_CACTCCGCAGCACTAG-1	AB-1_S10	2
AB-1_S10_CACTCCGCATTAGTTC-1	AB-1_S10	2
AB-1_S10_CACTCGCTCAATTCCC-1	AB-1_S10	7
AB-1_S10_CACTCGCTCCGTGGAT-1	AB-1_S10	3
AB-1_S10_CACTCGCTCGCGATTA-1	AB-1_S10	2
AB-1_S10_CACTGCCTCCGCCACT-1	AB-1_S10	2
AB-1_S10_CACTGCCTCCTGAAGC-1	AB-1_S10	2
AB-1_S10_CACTGCCTCGCGTTAA-1	AB-1_S10	5
AB-1_S10_CACTGCCTCTGTGCCC-1	AB-1_S10	4
AB-1_S10_CACTGGGTCAGGACTC-1	AB-1_S10	1
AB-1_S10_CACTGGGTCCACCTGC-1	AB-1_S10	4
AB-1_S10_CACTTAGAGCTAAGGG-1	AB-1_S10	2
AB-1_S10_CAGCAAAGTGATGCTT-1	AB-1_S10	2
AB-1_S10_CAGCAAAGTTACACCG-1	AB-1_S10	9
AB-1_S10_CAGCAAAGTTAGGTCT-1	AB-1_S10	4
AB-1_S10_CAGCAAAGTTGTGAAG-1	AB-1_S10	2
AB-1_S10_CAGCAATCAAATCATG-1	AB-1_S10	1
AB-1_S10_CAGCAATCAAGTGCGC-1	AB-1_S10	2
AB-1_S10_CAGCAATCATGGATAC-1	AB-1_S10	2
AB-1_S10_CAGCACTAGCGAGAGC-1	AB-1_S10	1
AB-1_S10_CAGCATATCATAGACT-1	AB-1_S10	2
AB-1_S10_CAGCATATCGATATGT-1	AB-1_S10	1
AB-1_S10_CAGCATTGTGATCCGC-1	AB-1_S10	2
AB-1_S10_CAGCCAACACCTGGAA-1	AB-1_S10	2
AB-1_S10_CAGCCAACACTAGGTG-1	AB-1_S10	9
AB-1_S10_CAGCCATAGGGGTAAT-1	AB-1_S10	4
AB-1_S10_CAGCCTAGTGAAGCGT-1	AB-1_S10	7
AB-1_S10_CAGCCTAGTGATGCCC-1	AB-1_S10	3
AB-1_S10_CAGCCTAGTTCCCGTT-1	AB-1_S10	2
AB-1_S10_CAGCGATTCATACAGT-1	AB-1_S10	2
AB-1_S10_CAGCGATTCGATGGGA-1	AB-1_S10	2
AB-1_S10_CAGCGCATCCTCAATC-1	AB-1_S10	7
AB-1_S10_CAGCGGTCAACCGCTT-1	AB-1_S10	4
AB-1_S10_CAGCGGTCAGCTCAGA-1	AB-1_S10	5
AB-1_S10_CAGCTAATCAGGTCGT-1	AB-1_S10	2
AB-1_S10_CAGCTAATCATACTCC-1	AB-1_S10	1
AB-1_S10_CAGCTCTCATCACGTC-1	AB-1_S10	3
AB-1_S10_CAGCTTGGTGCAAGTA-1	AB-1_S10	5
AB-1_S10_CAGGACAAGCATGAGG-1	AB-1_S10	5
AB-1_S10_CAGGACAAGCCCGTCT-1	AB-1_S10	2
AB-1_S10_CAGGACAAGTCAGTTG-1	AB-1_S10	3
AB-1_S10_CAGGACCCAACCTGAG-1	AB-1_S10	0
AB-1_S10_CAGGACCCAATAGTGC-1	AB-1_S10	3
AB-1_S10_CAGGACCCACTATCAT-1	AB-1_S10	3
AB-1_S10_CAGGAGGCACATTCAT-1	AB-1_S10	3
AB-1_S10_CAGGAGGCACCATCGT-1	AB-1_S10	3
AB-1_S10_CAGGAGGCACTCAATT-1	AB-1_S10	7
AB-1_S10_CAGGATTCAAATCCGG-1	AB-1_S10	2
AB-1_S10_CAGGCACCAGCTACGA-1	AB-1_S10	3
AB-1_S10_CAGGCACCATGACGAT-1	AB-1_S10	8
AB-1_S10_CAGGCCATCAGCCATA-1	AB-1_S10	7
AB-1_S10_CAGGCCATCCAGATCA-1	AB-1_S10	1
AB-1_S10_CAGGCGAGTGATCCAT-1	AB-1_S10	3
AB-1_S10_CAGGCGAGTTCTGTAA-1	AB-1_S10	3
AB-1_S10_CAGGCGAGTTGCGTGC-1	AB-1_S10	1
AB-1_S10_CAGGCGAGTTTACTTC-1	AB-1_S10	2
AB-1_S10_CAGGCTTAGAAGGTGT-1	AB-1_S10	6
AB-1_S10_CAGGCTTAGTGAGGCA-1	AB-1_S10	3
AB-1_S10_CAGGGATGTAAGTCTC-1	AB-1_S10	2
AB-1_S10_CAGGGATGTCAACCCA-1	AB-1_S10	2
AB-1_S10_CAGGGATGTGATGGTA-1	AB-1_S10	2
AB-1_S10_CAGGGCAGTTCCAGGC-1	AB-1_S10	1
AB-1_S10_CAGGGCTCACCTTACA-1	AB-1_S10	2
AB-1_S10_CAGGGGACAGGACTAT-1	AB-1_S10	9
AB-1_S10_CAGGGGTAGCTAGATT-1	AB-1_S10	2
AB-1_S10_CAGGGGTAGGCATCGT-1	AB-1_S10	4
AB-1_S10_CAGGGGTAGTTAGAGA-1	AB-1_S10	5
AB-1_S10_CAGGGTTTCCTCTCGA-1	AB-1_S10	2
AB-1_S10_CAGGGTTTCGATTCAG-1	AB-1_S10	2
AB-1_S10_CAGGTCACACTCGGAA-1	AB-1_S10	2
AB-1_S10_CAGGTCACACTTACCA-1	AB-1_S10	2
AB-1_S10_CAGGTCACATCGACCT-1	AB-1_S10	7
AB-1_S10_CAGGTCACATGGCGTA-1	AB-1_S10	11
AB-1_S10_CAGGTCCGTAAGCACA-1	AB-1_S10	0
AB-1_S10_CAGGTCCGTTGGTGCC-1	AB-1_S10	2
AB-1_S10_CAGGTCCGTTGTCTAA-1	AB-1_S10	2
AB-1_S10_CAGGTGAAGGGGATAT-1	AB-1_S10	3
AB-1_S10_CAGGTGAAGGTTACTG-1	AB-1_S10	1
AB-1_S10_CAGGTGAAGGTTAGCC-1	AB-1_S10	2
AB-1_S10_CAGGTTATCGATGCGT-1	AB-1_S10	2
AB-1_S10_CAGGTTATCTAACCCT-1	AB-1_S10	2
AB-1_S10_CAGTAACCAACCTCGT-1	AB-1_S10	7
AB-1_S10_CAGTAACCAGGTAGCC-1	AB-1_S10	10
AB-1_S10_CAGTAAGGTGCGGCTT-1	AB-1_S10	4
AB-1_S10_CAGTACGCAGGCAACC-1	AB-1_S10	2
AB-1_S10_CAGTACGCATGACTCC-1	AB-1_S10	1
AB-1_S10_CAGTAGGAGCCCTACC-1	AB-1_S10	3
AB-1_S10_CAGTAGGAGGAGTATA-1	AB-1_S10	1
AB-1_S10_CAGTAGGAGGATGATA-1	AB-1_S10	1
AB-1_S10_CAGTAGGAGGGCTATC-1	AB-1_S10	2
AB-1_S10_CAGTAGGAGTTACAGT-1	AB-1_S10	2
AB-1_S10_CAGTAGTCAACCTGAG-1	AB-1_S10	2
AB-1_S10_CAGTATTAGAAGGGAA-1	AB-1_S10	2
AB-1_S10_CAGTATTAGTTAGACT-1	AB-1_S10	10
AB-1_S10_CAGTCCCTCTCATCAC-1	AB-1_S10	5
AB-1_S10_CAGTCCTCAATCTAAG-1	AB-1_S10	1
AB-1_S10_CAGTCCTCAGCTAGTG-1	AB-1_S10	5
AB-1_S10_CAGTCCTCAGTACTAA-1	AB-1_S10	3
AB-1_S10_CAGTCCTCATCGGTAG-1	AB-1_S10	3
AB-1_S10_CAGTCTAAGGATTAAG-1	AB-1_S10	9
AB-1_S10_CAGTCTAAGGCACGAA-1	AB-1_S10	11
AB-1_S10_CAGTCTAAGGGGACAC-1	AB-1_S10	3
AB-1_S10_CAGTCTAAGGTTAGTT-1	AB-1_S10	3
[truncated: 36,713 more rows]
