# Supplementary material for: Single-Cell Transcriptomics Shows Cellular Heterogeneity, Intercellular Communication, and Extracellular Matrix Remodeling in Corneal Fibrosis In Vivo
Source: Invest Ophthalmol Vis Sci. 2025 Oct 28;66(13):48. doi: 10.1167/iovs.66.13.48 (PMC12577772; doi:10.1167/iovs.66.13.48)
Supplement: Supplement 3 [file iovs-66-13-48_s003.xlsx]

## Sheet: Sheet1
Table S2. Predicted corneal cell types with considered marker genes and supporting references used for cluster annotation.
Predicted cell types		Marker gene*	Reference*
Epithelial cells	Superficial Epithelial cells	KRT3 and presence of MUC4, CLDN7, MAL	Selver OB et al. Mol Vis. 2016;22:138-49. PMID: 26937166
	Differentiated epithelial cells	KRT3 and absence of MUC4, CLDN7, MAL	Schermer A, et al. J Cell Biol. 1986;103(1):49-62. PMID: 2424919.
			Ramos T, et al. Int J Mol Sci. 2022;23(3):1718. PMID: 35163646.
	Epithelial Basal and wing cells	KRT3, KRT15, CDH3, SOX9, KRT15, KIF23, LAMB3, ITGF4, SFRP1	Chaloin-Dufau C, et al. Cell Differ Dev. 1990 Dec 1;32(2):97-108. PMID: 1707331.
			Sartaj R, et al. Sci Rep. 2017;7(1):3793. PMID: 28630424
			Figueira EC, et al. Invest Ophthalmol Vis Sci. 2007;48(1):144-56. PMID: 17197527.
			You J, et al. PLoS One. 2013;8(6):e66770. PMID: 23825088
			Stepp MA, et al. Invest Ophthalmol Vis Sci. 1996;37(8):1593-601. PMID: 8675402.
	EMT cells	Higher expression of CAL1A1, LUM, FAP, FN1, OGN and downregulated/minimal expression of KRT3, CLDN7, MUC4	Torricelli AA, et al. Invest Ophthalmol Vis Sci. 2013;54(9):6390-400. PMID: 24078382; PMCID: PMC3787659.
			Shetty R, et al. Transl Vis Sci Technol. 2018;8(1):2. PMID: 30627477.
			Chen H, et al. Int J Clin Exp Pathol. 2019;12(2):584-589. PMID: 31933863.
Stroma	ECM remodeling cells	LUM, FAP, COL1A1, COL3A1	Zhou HY, et al. Int J Ophthalmol. 2017;10(5):803-811. PMID: 28546941.
			Jhanji V, et al. Int J Mol Sci. 2022 Jun;23(13):6980. PMID: 35805991.
			Tsui MC, et al. Ocul Surf. 2023;29:388-397. PMID: 37327869.
			Basalova N, et al. Biomolecules. 2023;13(12):1718. PMID: 38136590.
	Keratocytes	CD34, KERA, COL1A1	Perrella G, et al. Br J Ophthalmol. 2007;91(1):94-9. PMID: 16956910.
			Joseph A, et al. Invest Ophthalmol Vis Sci. 2003;44(11):4689-92. PMID: 14578387.
			Liu CY, et al. J Biol Chem. 2003;278(24):21672-7. PMID: 12665512.
	Persistent myofibroblast	ACTA2, TGLN, COL3A1, POSTN	Wilson SE. Exp Eye Res. 2012;99(1):78-88. PMID: 22542905.
			Ogata FT, et al. Cells. 2024; 13(13):1105. PMID: 38994958.
			Elliott CG, et al. J Cell Sci. 2012;125(Pt 1):121-32. PMID: 22266908.
	Activated Keratocytes	Rise in average expression of FAP, CAL1A1, FN1, lower expression of KERA. Initiation of expression of ACTA2, COL3A1, TAGLN, POSTN	Ryan DG, et al. Invest Ophthalmol Vis Sci. 2003;44(10):4255-62. PMID: 14507869.
			Basalova N, et al. Biomolecules. 2023;13(12):1718. PMID: 38136590.
	Vascular cells	PECAM1, FLT1, VWF	Swarup A, et al. Stem Cell Reports. 2023;18(12):2482-2497. PMID: 38039970.
			Lee HK, et al. Blood. 2011;117(21):5762-71. PMID: 21460247.
			Murray PI, et al. Ocul Immunol Inflamm. 1993;1(4):315-22. PMID: 22822921.
Immune and other cells	Immune cells	CD80, CX3CR1, CD68, PTPRC	Xia D, et al. J Control Release. 2023;353:434-446. PMID: 36462639.
			Li Y, et al. Front Immunol. 2022;13:798346. PMID: 35280984.
	Endothelial cells	SLC4A11, CDH2	Chung DD, et al. PLoS One. 2024;19(1):e0296928. PMID: 38252645.
			Chng Z, et al. PLoS One. 2013;8(7):e67546. PMID: 23844023.
			Wongvisavavit R, et al. Regen Med. 2021;16(9):871-891. PMID: 34380324.
	Nerve and Schwann cells	NCAM2, MPZ, ADAM23, SCN7A	Liu Z, et al. PLoS One. 2015;10(4):e0123278. PMID: 25859851.
			Toma JS, et al. eNeuro. 2020;7(3):ENEURO.0066-20.2020. PMID: 32349983.
			Bargagna-Mohan P, et al. J Neurosci Res. 2021;99(3):731-749. PMID: 33197966.
* Marker genes and reference list are not exhaustive
