# Supplementary material for: Single-Cell Transcriptomics Shows Cellular Heterogeneity, Intercellular Communication, and Extracellular Matrix Remodeling in Corneal Fibrosis In Vivo
Source: Invest Ophthalmol Vis Sci. 2025 Oct 28;66(13):48. doi: 10.1167/iovs.66.13.48 (PMC12577772; doi:10.1167/iovs.66.13.48)
Supplement: Supplement 4 [file iovs-66-13-48_s004.xlsx]

## Sheet: Table S1
Table S3. Cluster-specific differentially expressed genes (DEGs) identified from single-cell transcriptomes of rabbit corneas. The data included log2-fold changes, adjusted p values, and cluster-level gene enrichment metrics for the annotated cell types.
p_value	Avg_log2FC	PCT.1	PCT.2	p_value_adj	Cluster number	Gene	Predicted cell type
0	3.13651	0.944	0.18	0	0	CHST6	Keratocytes
0	3.29529	0.953	0.189	0	0	KDR	Keratocytes
0	3.33086	0.946	0.195	0	0	COLGALT2	Keratocytes
0	4.11249	0.863	0.115	0	0	BRINP2	Keratocytes
0	2.50029	0.962	0.22	0	0	LOC100352842	Keratocytes
0	2.2873	0.994	0.278	0	0	LOC100349077	Keratocytes
0	3.55181	0.997	0.281	0	0	C1QTNF3	Keratocytes
0	4.50792	0.843	0.134	0	0	FAM216B	Keratocytes
0	2.51505	0.946	0.237	0	0	DPT	Keratocytes
0	2.3278	0.986	0.278	0	0	SCN9A	Keratocytes
0	1.82811	0.958	0.253	0	0	LRRC3B	Keratocytes
0	2.68661	0.927	0.231	0	0	KAZALD1	Keratocytes
0	2.79517	0.918	0.227	0	0	ANGPTL1	Keratocytes
0	2.7781	0.992	0.304	0	0	THBS4	Keratocytes
0	2.68145	0.909	0.227	0	0	RBFOX1	Keratocytes
0	2.43163	0.993	0.323	0	0	ERG	Keratocytes
0	2.70184	0.805	0.136	0	0	CD34	Keratocytes
0	3.94406	0.832	0.165	0	0	LOC108176990	Keratocytes
0	2.33023	0.93	0.265	0	0	ENPP2	Keratocytes
0	1.81679	0.989	0.328	0	0	SLC35F1	Keratocytes
0	2.49666	0.931	0.271	0	0	ADCY2	Keratocytes
0	2.51226	0.997	0.337	0	0	AFF3	Keratocytes
0	2.08712	0.96	0.304	0	0	SOD3	Keratocytes
0	2.15675	0.894	0.239	0	0	RIPOR2	Keratocytes
0	3.04625	0.997	0.343	0	0	EDIL3	Keratocytes
0	1.93298	0.965	0.313	0	0	CP	Keratocytes
0	1.8026	0.935	0.284	0	0	SHOX2	Keratocytes
0	2.76002	0.931	0.281	0	0	CORO2B	Keratocytes
0	1.87444	0.994	0.345	0	0	ST6GALNAC3	Keratocytes
0	2.34402	0.912	0.265	0	0	LMX1B	Keratocytes
0	1.8432	0.967	0.32	0	0	ARHGAP20	Keratocytes
0	2.42818	0.909	0.263	0	0	IL17D	Keratocytes
0	1.88667	0.997	0.352	0	0	DKK2	Keratocytes
0	2.76237	0.979	0.338	0	0	IRX3	Keratocytes
0	1.90805	0.981	0.34	0	0	RHOJ	Keratocytes
0	1.87252	0.992	0.351	0	0	CPXM2	Keratocytes
0	2.95155	0.998	0.361	0	0	KHDRBS3	Keratocytes
0	1.97946	0.946	0.309	0	0	GLT8D2	Keratocytes
0	1.99329	0.986	0.349	0	0	CPED1	Keratocytes
0	1.60935	0.983	0.347	0	0	PDZRN3	Keratocytes
0	1.60136	0.981	0.346	0	0	CACNA1C	Keratocytes
0	1.99212	0.981	0.346	0	0	TSHZ2	Keratocytes
0	1.60019	0.928	0.296	0	0	PDGFRA	Keratocytes
0	1.71189	0.989	0.357	0	0	TWIST1	Keratocytes
0	2.32911	0.894	0.263	0	0	HGF	Keratocytes
0	1.16688	0.961	0.33	0	0	PITX2	Keratocytes
0	2.39608	0.929	0.299	0	0	IRX5	Keratocytes
0	3.11185	0.745	0.116	0	0	LOC127491378	Keratocytes
0	0.596539	0.972	0.346	0	0	COL4A4	Keratocytes
0	1.86709	0.89	0.264	0	0	LOC100348313	Keratocytes
0	2.81669	0.871	0.246	0	0	PAPSS2	Keratocytes
0	2.32936	0.965	0.341	0	0	B3GNT7	Keratocytes
0	1.51808	0.98	0.357	0	0	CPXM1	Keratocytes
0	2.20971	0.888	0.266	0	0	SNCAIP	Keratocytes
0	3.20487	0.775	0.153	0	0	DCHS2	Keratocytes
0	3.32129	0.767	0.145	0	0	IL13RA2	Keratocytes
0	2.35166	0.967	0.347	0	0	LOC103348460	Keratocytes
0	3.33147	0.994	0.374	0	0	ABCC4	Keratocytes
0	1.13738	0.991	0.372	0	0	CDH11	Keratocytes
0	0.925317	0.998	0.379	0	0	PRRX1	Keratocytes
0	3.17464	0.997	0.378	0	0	SPARCL1	Keratocytes
0	2.16746	0.991	0.373	0	0	ZEB1	Keratocytes
0	0.867027	0.99	0.372	0	0	BICC1	Keratocytes
0	1.04354	0.954	0.336	0	0	COL11A1	Keratocytes
0	3.35433	0.777	0.16	0	0	CHAD	Keratocytes
0	2.58932	0.867	0.251	0	0	CERS4	Keratocytes
0	2.83513	0.815	0.199	0	0	CHRD	Keratocytes
0	1.85293	0.972	0.358	0	0	TMEM45A	Keratocytes
0	1.80933	0.898	0.285	0	0	OLFML1	Keratocytes
0	1.63789	0.972	0.359	0	0	EYA2	Keratocytes
0	2.39988	0.981	0.369	0	0	MT3	Keratocytes
0	1.48755	0.956	0.346	0	0	INPP4B	Keratocytes
0	1.90519	0.932	0.323	0	0	FRMD5	Keratocytes
0	1.76123	0.994	0.385	0	0	DLC1	Keratocytes
0	1.91007	0.969	0.361	0	0	GULP1	Keratocytes
0	1.13941	0.959	0.352	0	0	ABCA6	Keratocytes
0	1.81738	0.986	0.38	0	0	LOX	Keratocytes
0	3.54124	0.734	0.128	0	0	CNTNAP4	Keratocytes
0	1.91725	0.991	0.385	0	0	PTPRM	Keratocytes
0	2.01352	0.987	0.385	0	0	OLFML3	Keratocytes
0	1.51132	0.967	0.365	0	0	LOC100340175	Keratocytes
0	1.66181	0.975	0.374	0	0	FBLN5	Keratocytes
0	1.82946	0.962	0.362	0	0	RECK	Keratocytes
0	1.44349	0.992	0.393	0	0	ZFHX4	Keratocytes
0	0.849321	0.988	0.39	0	0	SEMA3C	Keratocytes
0	1.49372	0.997	0.4	0	0	ITGBL1	Keratocytes
0	1.17072	0.971	0.376	0	0	MMP2	Keratocytes
0	2.71764	0.918	0.324	0	0	PLOD1	Keratocytes
0	1.84516	0.886	0.294	0	0	IGDCC4	Keratocytes
0	1.31339	0.972	0.38	0	0	ATRNL1	Keratocytes
0	2.21358	0.834	0.246	0	0	LOC103352014	Keratocytes
0	0.86264	0.958	0.37	0	0	MXRA8	Keratocytes
0	0.829253	0.933	0.347	0	0	ECM2	Keratocytes
0	0.721142	0.974	0.388	0	0	FMOD	Keratocytes
0	0.621093	0.959	0.373	0	0	COL8A2	Keratocytes
0	0.922438	0.872	0.287	0	0	PROS1	Keratocytes
0	2.06935	0.99	0.407	0	0	PRKD1	Keratocytes
0	1.2137	0.967	0.384	0	0	RCN3	Keratocytes
0	1.71274	0.882	0.3	0	0	LOC108177122	Keratocytes
0	1.8014	0.985	0.403	0	0	MFAP4	Keratocytes
0	2.5391	0.785	0.204	0	0	FGF10	Keratocytes
0	1.281	0.934	0.353	0	0	CEMIP	Keratocytes
0	0.536685	0.942	0.362	0	0	FAP	Keratocytes
0	2.09197	0.835	0.257	0	0	COL27A1	Keratocytes
0	1.61333	0.887	0.31	0	0	RFTN2	Keratocytes
0	4.02125	0.699	0.124	0	0	OPCML	Keratocytes
0	1.37297	0.971	0.396	0	0	ZNF521	Keratocytes
0	1.22451	0.983	0.408	0	0	CACHD1	Keratocytes
0	2.52783	0.765	0.191	0	0	CMKLR1	Keratocytes
0	0.585404	0.973	0.399	0	0	FBN1	Keratocytes
0	2.7853	0.76	0.188	0	0	FAM174B	Keratocytes
0	2.14445	0.958	0.387	0	0	C1QTNF2	Keratocytes
0	1.62779	0.953	0.382	0	0	NBL1	Keratocytes
0	1.74012	0.945	0.375	0	0	SGCD	Keratocytes
0	1.63609	0.916	0.35	0	0	CRABP2	Keratocytes
0	1.08816	0.822	0.257	0	0	EPAS1	Keratocytes
0	2.6525	0.748	0.183	0	0	GALNT5	Keratocytes
0	1.73571	0.867	0.303	0	0	SYBU	Keratocytes
0	1.39933	0.856	0.292	0	0	TNFRSF19	Keratocytes
0	1.81415	0.838	0.275	0	0	GRIN3A	Keratocytes
0	1.61326	0.888	0.325	0	0	ENOX1	Keratocytes
0	1.80225	0.933	0.371	0	0	MERTK	Keratocytes
0	1.65729	0.909	0.347	0	0	WASF3	Keratocytes
0	1.43364	0.892	0.331	0	0	GXYLT2	Keratocytes
0	1.51601	0.856	0.295	0	0	LSAMP	Keratocytes
0	0.319325	0.934	0.377	0	0	ECRG4	Keratocytes
0	0.592941	0.926	0.369	0	0	FBXL7	Keratocytes
0	1.60234	0.859	0.302	0	0	SGCE	Keratocytes
0	1.3041	0.87	0.314	0	0	FKBP10	Keratocytes
0	2.25243	0.946	0.391	0	0	NUPR1	Keratocytes
0	4.07814	0.651	0.097	0	0	ARMH4	Keratocytes
0	0.597261	0.897	0.343	0	0	PMP22	Keratocytes
0	1.78425	0.959	0.405	0	0	NT5E	Keratocytes
0	2.19381	0.824	0.271	0	0	IRX1	Keratocytes
0	2.54044	0.841	0.289	0	0	FAM181B	Keratocytes
0	0.831065	0.994	0.442	0	0	THBS2	Keratocytes
0	1.78769	0.739	0.189	0	0	EGFLAM	Keratocytes
0	1.64049	0.807	0.258	0	0	APCDD1	Keratocytes
0	1.70674	0.936	0.387	0	0	EMX2	Keratocytes
0	2.08077	0.776	0.227	0	0	TBX2	Keratocytes
0	1.91899	0.996	0.447	0	0	AQP1	Keratocytes
0	2.49654	0.992	0.443	0	0	F3	Keratocytes
0	3.08743	0.68	0.132	0	0	SPRY4	Keratocytes
0	1.83808	0.884	0.336	0	0	ERC2	Keratocytes
0	1.01588	0.869	0.322	0	0	CDO1	Keratocytes
0	1.09397	0.855	0.309	0	0	GPX7	Keratocytes
0	2.09115	0.894	0.348	0	0	SLC7A8	Keratocytes
0	1.43769	0.917	0.372	0	0	TCEAL9	Keratocytes
0	0.59804	0.974	0.429	0	0	IGFBP4	Keratocytes
0	1.41615	0.892	0.348	0	0	UGGT2	Keratocytes
0	2.04186	0.769	0.225	0	0	CALHM5	Keratocytes
0	2.24342	0.778	0.234	0	0	LOC127483599	Keratocytes
0	1.99947	0.826	0.282	0	0	AXL	Keratocytes
0	2.98854	0.675	0.132	0	0	TNFAIP8L3	Keratocytes
0	1.59007	0.77	0.228	0	0	MKX	Keratocytes
0	2.56613	0.796	0.254	0	0	IL1RAPL2	Keratocytes
0	1.35065	0.882	0.344	0	0	FXYD1	Keratocytes
0	1.80628	0.791	0.254	0	0	ZBTB16	Keratocytes
0	1.54696	0.938	0.403	0	0	CREB3L1	Keratocytes
0	1.57337	0.978	0.444	0	0	IGFBP6	Keratocytes
0	2.59931	0.696	0.162	0	0	PKHD1	Keratocytes
0	2.0965	0.926	0.393	0	0	MAN1C1	Keratocytes
0	1.94145	0.93	0.397	0	0	ARSL	Keratocytes
0	1.64855	0.997	0.465	0	0	AEBP1	Keratocytes
0	0.98626	0.998	0.467	0	0	SVEP1	Keratocytes
0	1.21901	0.825	0.295	0	0	DOCK10	Keratocytes
0	2.45506	0.728	0.198	0	0	CACNA1G	Keratocytes
0	3.53403	0.602	0.073	0	0	SERTM1	Keratocytes
0	1.34648	0.817	0.289	0	0	CDH8	Keratocytes
0	0.606261	0.969	0.444	0	0	SERPING1	Keratocytes
0	1.43544	0.975	0.451	0	0	EMP3	Keratocytes
0	1.2405	0.813	0.291	0	0	NCAM1	Keratocytes
0	1.0198	0.932	0.41	0	0	ARHGAP29	Keratocytes
0	1.45153	0.986	0.466	0	0	PDGFRL	Keratocytes
0	1.78127	0.968	0.448	0	0	LOC100346448	Keratocytes
0	1.77833	0.999	0.48	0	0	SDC2	Keratocytes
0	0.916063	0.983	0.464	0	0	DAB2	Keratocytes
0	1.41115	0.814	0.296	0	0	FLI1	Keratocytes
0	1.315	0.931	0.416	0	0	IL11RA	Keratocytes
0	2.09039	0.997	0.482	0	0	FGFR1	Keratocytes
0	1.49998	0.774	0.261	0	0	C1QTNF7	Keratocytes
0	1.46273	0.957	0.444	0	0	FKBP7	Keratocytes
0	2.36993	0.873	0.361	0	0	BPGM	Keratocytes
0	2.64183	0.636	0.126	0	0	PDE11A	Keratocytes
0	1.60128	0.936	0.426	0	0	RFLNB	Keratocytes
0	1.28771	0.939	0.429	0	0	COL16A1	Keratocytes
0	2.20914	0.746	0.237	0	0	OMD	Keratocytes
0	2.80466	0.993	0.484	0	0	ZBTB7C	Keratocytes
0	1.38789	0.956	0.447	0	0	STEAP4	Keratocytes
0	1.39975	0.995	0.488	0	0	LTBP1	Keratocytes
0	0.699587	0.99	0.484	0	0	FN1	Keratocytes
0	2.16298	0.829	0.323	0	0	SUSD4	Keratocytes
0	1.95093	0.795	0.29	0	0	CD59	Keratocytes
0	0.907819	0.921	0.416	0	0	CLEC11A	Keratocytes
0	1.62477	0.858	0.353	0	0	DDAH2	Keratocytes
0	1.47563	0.764	0.259	0	0	GRIA3	Keratocytes
0	1.79523	0.857	0.356	0	0	FAM78B	Keratocytes
0	3.13977	0.605	0.104	0	0	CNGA2	Keratocytes
0	2.19303	0.698	0.198	0	0	LOC127488319	Keratocytes
0	1.63497	0.933	0.434	0	0	TNS1	Keratocytes
0	1.44445	0.971	0.472	0	0	DDR2	Keratocytes
0	1.55277	0.821	0.323	0	0	ARMCX3	Keratocytes
0	1.26502	0.895	0.398	0	0	CUNH4orf48	Keratocytes
0	1.62529	0.792	0.296	0	0	ARHGAP31	Keratocytes
0	1.92176	0.76	0.264	0	0	ARMCX2	Keratocytes
0	0.726026	0.974	0.479	0	0	SERPINH1	Keratocytes
0	1.25211	0.726	0.231	0	0	ADAMTS5	Keratocytes
0	0.580549	0.94	0.445	0	0	FCGRT	Keratocytes
0	1.85967	0.888	0.394	0	0	MARVELD1	Keratocytes
0	1.57424	0.826	0.332	0	0	ENPP1	Keratocytes
0	2.09394	0.727	0.234	0	0	TMEM204	Keratocytes
0	1.11723	0.786	0.295	0	0	GYPC	Keratocytes
0	2.05775	0.731	0.24	0	0	SCX	Keratocytes
0	1.84867	0.891	0.401	0	0	IRX2	Keratocytes
0	1.77362	0.883	0.395	0	0	QSOX1	Keratocytes
0	1.08401	0.849	0.362	0	0	P3H3	Keratocytes
0	1.59409	0.821	0.334	0	0	SH3BP5	Keratocytes
0	2.11295	0.788	0.302	0	0	LRRC49	Keratocytes
0	2.47531	0.994	0.508	0	0	SEMA3A	Keratocytes
0	0.666385	0.924	0.442	0	0	TIMP3	Keratocytes
0	0.710633	0.688	0.207	0	0	SERPINE2	Keratocytes
0	2.12222	0.708	0.227	0	0	LTBP4	Keratocytes
0	1.12953	0.867	0.387	0	0	PLA2G4A	Keratocytes
0	2.78499	0.603	0.123	0	0	LOC100341219	Keratocytes
0	1.14122	0.796	0.317	0	0	MRC2	Keratocytes
0	1.93151	0.9	0.422	0	0	LOC100345427	Keratocytes
0	0.516026	0.955	0.477	0	0	LHFPL6	Keratocytes
0	1.48354	0.897	0.42	0	0	COPZ2	Keratocytes
0	1.67316	0.839	0.362	0	0	RAB23	Keratocytes
0	1.63431	0.943	0.466	0	0	FAM114A1	Keratocytes
0	1.42318	0.727	0.251	0	0	C3	Keratocytes
0	1.02821	0.983	0.507	0	0	LGALS1	Keratocytes
0	2.45716	0.628	0.153	0	0	AK5	Keratocytes
0	1.48177	0.97	0.496	0	0	TFAP2B	Keratocytes
0	2.12842	0.719	0.245	0	0	TSHZ3	Keratocytes
0	1.92708	0.731	0.258	0	0	ZC3H12B	Keratocytes
0	2.27603	1	0.527	0	0	COL6A3	Keratocytes
0	1.80595	0.707	0.235	0	0	ADAMTS3	Keratocytes
0	1.60288	0.897	0.426	0	0	MAGI2	Keratocytes
0	1.28593	0.756	0.285	0	0	LOC103351609	Keratocytes
0	1.44102	0.737	0.266	0	0	ANK2	Keratocytes
0	1.60009	0.959	0.489	0	0	CPQ	Keratocytes
0	2.07927	0.924	0.455	0	0	NREP	Keratocytes
0	2.06012	0.693	0.224	0	0	EVA1C	Keratocytes
0	1.27068	0.774	0.306	0	0	LOXL2	Keratocytes
0	1.33379	0.842	0.374	0	0	DPYSL2	Keratocytes
0	2.34782	0.603	0.136	0	0	EFCC1	Keratocytes
0	1.48159	0.847	0.381	0	0	ZNF827	Keratocytes
0	1.59591	0.754	0.29	0	0	CDH20	Keratocytes
0	1.31134	0.786	0.322	0	0	ZCCHC24	Keratocytes
0	2.12365	0.677	0.214	0	0	FMNL3	Keratocytes
0	1.55082	0.88	0.417	0	0	CYP27A1	Keratocytes
0	1.76322	0.764	0.301	0	0	SERPINI1	Keratocytes
0	1.28259	0.817	0.354	0	0	ITGA11	Keratocytes
0	1.42123	0.998	0.537	0	0	EPB41L2	Keratocytes
0	1.2174	0.93	0.47	0	0	LOC100340483	Keratocytes
0	2.28777	0.666	0.207	0	0	WHRN	Keratocytes
0	1.0341	0.924	0.467	0	0	CLIC4	Keratocytes
0	2.00515	0.783	0.326	0	0	PFKP	Keratocytes
0	1.79649	0.732	0.276	0	0	MINDY4	Keratocytes
0	2.50212	0.625	0.17	0	0	PCDHAC2	Keratocytes
0	1.85515	0.999	0.544	0	0	COL6A2	Keratocytes
0	2.59745	0.993	0.539	0	0	MAMDC2	Keratocytes
0	1.22473	0.884	0.431	0	0	SELENOM	Keratocytes
0	1.24247	0.747	0.294	0	0	SCARF2	Keratocytes
0	1.67932	0.814	0.361	0	0	RUSC2	Keratocytes
0	1.33001	0.833	0.38	0	0	GPC4	Keratocytes
0	2.55723	0.561	0.109	0	0	LUZP2	Keratocytes
0	1.03093	0.729	0.277	0	0	ST8SIA1	Keratocytes
0	1.86592	0.949	0.497	0	0	LDLRAD4	Keratocytes
0	2.27844	0.715	0.263	0	0	SLC9A7	Keratocytes
0	1.24413	0.912	0.461	0	0	RCN1	Keratocytes
0	1.50115	0.757	0.307	0	0	SEMA3B	Keratocytes
0	1.55948	0.883	0.434	0	0	GKAP1	Keratocytes
0	1.46073	1	0.551	0	0	COL12A1	Keratocytes
0	1.07972	0.964	0.517	0	0	FMNL2	Keratocytes
0	1.92481	1	0.553	0	0	COL6A1	Keratocytes
0	1.40414	0.898	0.452	0	0	MYO1D	Keratocytes
0	1.09139	0.896	0.452	0	0	MPDZ	Keratocytes
0	2.5104	0.577	0.133	0	0	CGREF1	Keratocytes
0	0.41585	0.793	0.351	0	0	LAMA2	Keratocytes
0	0.892244	0.799	0.357	0	0	NRP1	Keratocytes
0	1.69178	0.851	0.409	0	0	ANKS1B	Keratocytes
0	2.37969	0.782	0.34	0	0	NFATC2	Keratocytes
0	1.49357	0.909	0.469	0	0	RNF180	Keratocytes
0	0.910592	0.787	0.347	0	0	NEXN	Keratocytes
0	2.37062	0.595	0.155	0	0	CMKLR2	Keratocytes
0	1.63891	0.886	0.447	0	0	GRK5	Keratocytes
0	1.17632	0.911	0.473	0	0	PDGFC	Keratocytes
0	1.02281	0.872	0.434	0	0	CCDC88A	Keratocytes
0	3.54327	0.505	0.067	0	0	CACNA1A	Keratocytes
0	3.32208	0.525	0.088	0	0	LAMA1	Keratocytes
0	1.09451	0.853	0.417	0	0	RUNX1T1	Keratocytes
0	0.280747	0.763	0.327	0	0	EFEMP2	Keratocytes
0	1.32433	0.681	0.248	0	0	FEZ1	Keratocytes
0	0.541909	0.778	0.345	0	0	ITM2C	Keratocytes
0	1.79532	0.693	0.26	0	0	DIXDC1	Keratocytes
0	1.9428	0.998	0.566	0	0	SLIT3	Keratocytes
0	3.57401	0.496	0.064	0	0	ASTN1	Keratocytes
0	1.91776	0.692	0.26	0	0	SLC22A17	Keratocytes
0	0.787059	0.779	0.348	0	0	GNG11	Keratocytes
0	3.56494	0.496	0.065	0	0	CACNA1A-1	Keratocytes
0	1.03093	0.97	0.541	0	0	CDK14	Keratocytes
0	2.02999	0.646	0.218	0	0	SMARCA1	Keratocytes
0	1.04966	0.988	0.561	0	0	PCOLCE	Keratocytes
0	2.06757	0.691	0.266	0	0	HFE	Keratocytes
0	1.26656	0.929	0.505	0	0	KDELR3	Keratocytes
0	2.72217	0.534	0.11	0	0	CDH18	Keratocytes
0	1.81954	0.873	0.45	0	0	TBC1D8B	Keratocytes
0	1.53352	0.635	0.213	0	0	PLSCR4	Keratocytes
0	1.3675	0.721	0.299	0	0	IL17RD	Keratocytes
0	1.46403	0.681	0.26	0	0	AMOT	Keratocytes
0	1.83828	0.617	0.196	0	0	NALCN	Keratocytes
0	1.43951	0.858	0.437	0	0	CHSY1	Keratocytes
0	3.30331	0.525	0.105	0	0	ACKR4	Keratocytes
0	1.9866	0.802	0.382	0	0	LPGAT1	Keratocytes
0	1.08795	0.798	0.378	0	0	FLRT2	Keratocytes
0	1.93154	0.621	0.201	0	0	LOC103349888	Keratocytes
0	2.15012	0.595	0.175	0	0	LOC108177642	Keratocytes
0	1.08661	0.803	0.384	0	0	LOC127492730	Keratocytes
0	2.51093	0.597	0.178	0	0	SPRY2	Keratocytes
0	1.40063	0.967	0.548	0	0	PRICKLE2	Keratocytes
0	1.87544	0.611	0.193	0	0	PTGIS	Keratocytes
0	1.54821	0.746	0.328	0	0	TIAM2	Keratocytes
0	2.75053	0.995	0.578	0	0	THSD7A	Keratocytes
0	1.47311	0.776	0.359	0	0	ADAMTS2	Keratocytes
0	2.24321	0.609	0.192	0	0	ALDH1L2	Keratocytes
0	1.93302	0.802	0.386	0	0	ERCC4	Keratocytes
0	0.923471	0.725	0.309	0	0	RFTN1	Keratocytes
0	1.30972	0.93	0.515	0	0	CAVIN1	Keratocytes
0	1.70205	0.655	0.241	0	0	ABTB2	Keratocytes
0	0.897226	0.852	0.438	0	0	GLI3	Keratocytes
0	4.24017	0.459	0.046	0	0	SLC4A10	Keratocytes
0	1.88916	0.823	0.41	0	0	NINJ1	Keratocytes
0	1.29851	0.695	0.282	0	0	ARHGEF25	Keratocytes
0	2.18068	0.651	0.239	0	0	LOC100343641	Keratocytes
0	1.89906	0.755	0.344	0	0	LOC127492483	Keratocytes
0	0.681251	0.956	0.545	0	0	FSTL1	Keratocytes
0	0.826888	0.683	0.273	0	0	FIGN	Keratocytes
0	1.79907	0.668	0.258	0	0	LOC100356626	Keratocytes
0	4.2219	0.459	0.049	0	0	SLC7A11	Keratocytes
0	1.58649	0.739	0.329	0	0	LIMCH1	Keratocytes
0	0.616522	0.847	0.437	0	0	NRP2	Keratocytes
0	1.66465	0.712	0.302	0	0	TUBB2A	Keratocytes
0	0.328501	0.736	0.326	0	0	MFAP2	Keratocytes
0	1.25109	0.8	0.391	0	0	P3H4	Keratocytes
0	1.79056	0.761	0.353	0	0	MVB12B	Keratocytes
0	1.44152	0.658	0.25	0	0	RGCC	Keratocytes
0	2.52434	0.576	0.168	0	0	FGF13	Keratocytes
0	1.68153	0.626	0.219	0	0	SPON1	Keratocytes
0	2.45787	0.524	0.117	0	0	LOC127490673	Keratocytes
0	2.27365	0.55	0.143	0	0	EXOC3L2	Keratocytes
0	1.75578	0.624	0.219	0	0	SEMA3D	Keratocytes
0	1.79995	0.646	0.241	0	0	PXYLP1	Keratocytes
0	1.23398	0.972	0.568	0	0	CDON	Keratocytes
0	1.23038	0.755	0.351	0	0	NEGR1	Keratocytes
0	0.396205	0.667	0.266	0	0	PCOLCE2	Keratocytes
0	1.84459	0.986	0.585	0	0	NAV1	Keratocytes
0	0.891768	0.836	0.436	0	0	GPX8	Keratocytes
0	1.87724	0.996	0.597	0	0	COLEC12	Keratocytes
0	1.88844	0.983	0.584	0	0	LRIG1	Keratocytes
0	1.0556	0.917	0.518	0	0	FERMT2	Keratocytes
0	1.21786	0.824	0.425	0	0	SLC29A1	Keratocytes
0	1.684	0.664	0.266	0	0	PALS2	Keratocytes
0	1.26925	0.907	0.509	0	0	VEGFB	Keratocytes
0	1.19385	0.84	0.442	0	0	TRAM2	Keratocytes
0	1.95766	0.572	0.174	0	0	SAPCD1	Keratocytes
0	1.28873	0.975	0.58	0	0	CACNA2D1	Keratocytes
0	2.00789	0.558	0.163	0	0	MME	Keratocytes
0	2.41954	0.999	0.605	0	0	OGN	Keratocytes
0	0.665978	0.932	0.538	0	0	GAS1	Keratocytes
0	1.5626	0.656	0.262	0	0	GLRB	Keratocytes
0	3.38051	0.431	0.039	0	0	GFRA2	Keratocytes
0	1.05339	0.978	0.588	0	0	TTC28	Keratocytes
0	1.54338	0.85	0.46	0	0	SLC22A4	Keratocytes
0	1.19865	0.931	0.542	0	0	CCND2	Keratocytes
0	1.1203	0.645	0.256	0	0	NID1	Keratocytes
0	1.49751	0.896	0.507	0	0	ZNF503	Keratocytes
0	0.987569	0.726	0.337	0	0	SH3PXD2B	Keratocytes
0	1.78174	0.733	0.345	0	0	MTHFD2	Keratocytes
0	1.05613	0.989	0.601	0	0	MSRB3	Keratocytes
0	0.980168	0.706	0.318	0	0	DSE	Keratocytes
0	1.38973	0.932	0.546	0	0	STX2	Keratocytes
0	1.56103	0.721	0.335	0	0	LOC103349249	Keratocytes
0	2.70127	0.558	0.173	0	0	ASIC2	Keratocytes
0	1.28386	0.779	0.394	0	0	FZD1	Keratocytes
0	1.03638	0.69	0.305	0	0	NHSL2	Keratocytes
0	1.77872	0.982	0.598	0	0	SAMD4A	Keratocytes
0	1.46347	0.71	0.326	0	0	EEIG2	Keratocytes
0	0.76389	0.829	0.446	0	0	BST1	Keratocytes
0	1.76903	0.721	0.338	0	0	JADE1	Keratocytes
0	0.559931	0.746	0.364	0	0	LOC100125981	Keratocytes
0	1.28113	0.954	0.572	0	0	SYNE1	Keratocytes
0	0.805837	0.674	0.294	0	0	TMTC1	Keratocytes
0	0.400222	0.671	0.291	0	0	C1QTNF5	Keratocytes
0	1.38666	0.735	0.355	0	0	FKBP14	Keratocytes
0	1.49214	0.649	0.269	0	0	SHISA4	Keratocytes
0	1.52036	0.911	0.531	0	0	MAGED1	Keratocytes
0	0.440052	0.85	0.471	0	0	ID3	Keratocytes
0	0.959302	0.984	0.605	0	0	TIMP2	Keratocytes
0	0.975545	0.703	0.324	0	0	FADS3	Keratocytes
0	2.00326	0.605	0.227	0	0	LOC127483706	Keratocytes
0	2.95029	0.466	0.09	0	0	LOC108176755	Keratocytes
0	2.38368	0.597	0.221	0	0	TTF2	Keratocytes
0	0.985861	0.951	0.578	0	0	KCTD12	Keratocytes
0	1.20897	0.941	0.569	0	0	MICAL3	Keratocytes
0	1.95399	0.597	0.225	0	0	AK1	Keratocytes
0	1.14539	0.82	0.448	0	0	SCHIP1	Keratocytes
0	2.69029	0.993	0.624	0	0	TPD52L1	Keratocytes
0	1.30243	0.981	0.612	0	0	PDPN	Keratocytes
0	1.61815	0.947	0.579	0	0	NR3C2	Keratocytes
0	1.16751	0.78	0.413	0	0	RAB30	Keratocytes
0	2.52946	0.875	0.509	0	0	AMACR	Keratocytes
0	0.911487	0.598	0.233	0	0	ADAMTS12	Keratocytes
0	1.47699	0.965	0.6	0	0	SPECC1	Keratocytes
0	0.889749	0.741	0.377	0	0	FKBP11	Keratocytes
0	0.945605	0.876	0.512	0	0	IKBIP	Keratocytes
0	1.52328	0.592	0.228	0	0	RASL11B	Keratocytes
0	1.68241	0.51	0.147	0	0	S1PR1	Keratocytes
0	1.77526	1	0.637	0	0	COL1A1	Keratocytes
0	1.371	0.809	0.447	0	0	CCN1	Keratocytes
0	0.890678	0.909	0.547	0	0	FKBP9	Keratocytes
0	1.26711	0.624	0.262	0	0	LIX1L	Keratocytes
0	2.60724	0.478	0.117	0	0	LOC127487911	Keratocytes
0	1.49261	0.846	0.485	0	0	NEDD4	Keratocytes
0	1.26231	0.973	0.613	0	0	PARVA	Keratocytes
0	1.30862	0.956	0.596	0	0	PPIC	Keratocytes
0	1.66392	0.668	0.309	0	0	PPM1L	Keratocytes
0	2.05432	0.573	0.214	0	0	TSKU	Keratocytes
0	1.81003	0.608	0.249	0	0	FLT3LG	Keratocytes
0	1.48813	0.785	0.427	0	0	SFXN1	Keratocytes
0	4.13133	0.411	0.053	0	0	LRRN1	Keratocytes
0	1.04327	0.955	0.597	0	0	MYLIP	Keratocytes
0	0.311058	0.644	0.287	0	0	HMCN1	Keratocytes
0	1.343	0.714	0.357	0	0	STK33	Keratocytes
0	1.29274	0.574	0.217	0	0	NLGN1	Keratocytes
0	1.98991	0.613	0.256	0	0	LOC108178197	Keratocytes
0	1.54759	0.646	0.29	0	0	CALML4	Keratocytes
0	2.26226	0.502	0.146	0	0	GABBR2	Keratocytes
0	1.36718	0.585	0.23	0	0	LAYN	Keratocytes
0	0.912143	0.981	0.626	0	0	PLPP3	Keratocytes
0	1.52301	0.826	0.471	0	0	TRPC1	Keratocytes
0	1.73581	0.58	0.226	0	0	DOK6	Keratocytes
0	0.894008	0.876	0.522	0	0	RUNX2	Keratocytes
0	1.54817	0.845	0.491	0	0	LOC108177695	Keratocytes
0	2.28627	1	0.648	0	0	COL5A2	Keratocytes
0	3.26122	0.429	0.077	0	0	LOC103348788	Keratocytes
0	1.33912	0.589	0.237	0	0	FGF2	Keratocytes
0	0.77129	0.548	0.197	0	0	PIEZO2	Keratocytes
0	1.4822	0.669	0.318	0	0	GLIS2	Keratocytes
0	1.891	0.61	0.259	0	0	NAALAD2	Keratocytes
0	1.46217	0.978	0.629	0	0	APBB2	Keratocytes
0	1.01111	0.601	0.252	0	0	AFF2	Keratocytes
0	1.19968	0.631	0.283	0	0	LBH	Keratocytes
0	1.97608	0.544	0.196	0	0	PITPNM3	Keratocytes
0	1.21346	0.913	0.566	0	0	LMCD1	Keratocytes
0	0.820941	0.777	0.43	0	0	KIRREL1	Keratocytes
0	1.50196	0.756	0.41	0	0	CHCHD10	Keratocytes
0	1.29943	0.653	0.308	0	0	OSBPL6	Keratocytes
0	1.88544	0.498	0.153	0	0	LRRC4C	Keratocytes
0	1.35458	0.613	0.268	0	0	GABBR1	Keratocytes
0	2.55691	0.406	0.062	0	0	TRPC6	Keratocytes
0	1.21918	0.638	0.294	0	0	CHN1	Keratocytes
0	1.15237	0.452	0.108	0	0	CADM3	Keratocytes
0	1.23978	0.731	0.387	0	0	ANXA6	Keratocytes
0	2.12888	0.57	0.227	0	0	KIF3C	Keratocytes
0	0.607073	0.845	0.503	0	0	CAVIN3	Keratocytes
0	1.60338	0.998	0.656	0	0	SLIT2	Keratocytes
0	1.45841	0.482	0.141	0	0	CTNNA3	Keratocytes
0	1.96411	0.519	0.18	0	0	GFRA1	Keratocytes
0	0.80121	0.883	0.544	0	0	PLCB4	Keratocytes
0	0.561773	0.576	0.237	0	0	FAM180A	Keratocytes
0	0.459324	0.749	0.411	0	0	ANTXR2	Keratocytes
0	4.2378	0.384	0.046	0	0	LOC100350610	Keratocytes
0	1.37353	0.607	0.269	0	0	NTN1	Keratocytes
0	1.71015	0.527	0.19	0	0	LOC103346390	Keratocytes
0	1.02756	0.88	0.543	0	0	RAB34	Keratocytes
0	1.1542	0.726	0.391	0	0	MN1	Keratocytes
0	4.2031	0.372	0.038	0	0	HAPLN1	Keratocytes
0	2.20365	0.469	0.135	0	0	KCNK5	Keratocytes
0	1.1846	0.573	0.24	0	0	ITGA4	Keratocytes
0	2.26739	0.719	0.386	0	0	DAB1	Keratocytes
0	1.47744	0.685	0.353	0	0	GRB10	Keratocytes
0	1.76439	0.678	0.346	0	0	LOC100355902	Keratocytes
0	1.19048	0.598	0.266	0	0	TET1	Keratocytes
0	1.5283	0.972	0.641	0	0	SLC16A1	Keratocytes
0	1.19506	0.826	0.496	0	0	DMXL2	Keratocytes
0	1.4776	0.621	0.292	0	0	LOC100346836	Keratocytes
0	0.743414	0.61	0.281	0	0	ARHGAP28	Keratocytes
0	3.53998	0.473	0.144	0	0	CSMD1	Keratocytes
0	0.796645	0.936	0.609	0	0	PTMS	Keratocytes
0	1.46093	0.627	0.3	0	0	PSTPIP2	Keratocytes
0	0.71984	0.957	0.63	0	0	CNN3	Keratocytes
0	1.17646	0.809	0.483	0	0	TMEM263	Keratocytes
0	1.33964	0.735	0.409	0	0	PCNX2	Keratocytes
0	1.323	0.996	0.67	0	0	MLLT3	Keratocytes
0	1.5597	0.578	0.252	0	0	PURG	Keratocytes
0	1.46316	0.652	0.327	0	0	FUT10	Keratocytes
0	1.39277	0.776	0.451	0	0	INSYN2B	Keratocytes
0	0.945701	0.67	0.346	0	0	NECTIN3	Keratocytes
0	0.562374	0.6	0.276	0	0	PDGFRB	Keratocytes
0	1.25412	0.726	0.402	0	0	PRKACB	Keratocytes
0	1.04777	0.8	0.477	0	0	KLF9	Keratocytes
0	0.729386	0.567	0.245	0	0	NOX4	Keratocytes
0	2.13371	0.829	0.507	0	0	NPNT	Keratocytes
0	0.953627	0.592	0.271	0	0	EDNRB	Keratocytes
0	1.99951	0.527	0.207	0	0	WNT9A	Keratocytes
0	1.24778	0.944	0.625	0	0	TRPM3	Keratocytes
0	0.821719	0.582	0.263	0	0	ADGRA2	Keratocytes
0	1.56656	0.508	0.191	0	0	SLC2A10	Keratocytes
0	0.931699	0.75	0.433	0	0	TULP3	Keratocytes
0	0.875141	0.791	0.475	0	0	PRDX4	Keratocytes
0	0.387517	0.503	0.187	0	0	IGF1	Keratocytes
0	1.12919	0.589	0.273	0	0	PDLIM4	Keratocytes
0	1.76901	0.476	0.16	0	0	KIAA1755	Keratocytes
0	2.11909	0.456	0.141	0	0	G0S2	Keratocytes
0	0.603376	0.793	0.478	0	0	RARRES2	Keratocytes
0	1.21581	0.606	0.291	0	0	LOC100348562	Keratocytes
0	0.934766	0.865	0.55	0	0	CTSF	Keratocytes
0	1.09804	0.972	0.657	0	0	IGFBP5	Keratocytes
0	2.04933	0.456	0.142	0	0	SYNM	Keratocytes
0	1.32414	0.75	0.436	0	0	TNFSF12	Keratocytes
0	0.760609	0.807	0.494	0	0	RHOBTB1	Keratocytes
0	1.65824	0.459	0.146	0	0	TMEM100	Keratocytes
0	1.42285	0.658	0.345	0	0	FADS1	Keratocytes
0	1.016	0.938	0.625	0	0	TIMP1	Keratocytes
0	1.39568	0.993	0.68	0	0	NFIX	Keratocytes
0	1.17438	0.886	0.574	0	0	ARHGEF3	Keratocytes
0	0.924756	0.873	0.561	0	0	SNX30	Keratocytes
0	2.35546	0.409	0.097	0	0	LOC100009591	Keratocytes
0	0.386041	0.934	0.623	0	0	BMP3	Keratocytes
0	3.82971	0.371	0.06	0	0	SGCA	Keratocytes
0	1.19294	0.567	0.256	0	0	GASK1A	Keratocytes
0	0.52599	0.977	0.666	0	0	ITGA2	Keratocytes
0	1.41535	0.688	0.377	0	0	PPM1K	Keratocytes
0	1.85463	0.459	0.149	0	0	PLAGL1	Keratocytes
0	1.92645	0.501	0.191	0	0	LOC127484266	Keratocytes
0	1.5928	0.493	0.184	0	0	JCAD	Keratocytes
0	0.893997	0.83	0.521	0	0	PCDH7	Keratocytes
0	1.80027	0.99	0.681	0	0	PLPP1	Keratocytes
0	2.84288	0.477	0.168	0	0	ARFGEF3	Keratocytes
0	1.9209	0.46	0.152	0	0	WFDC1	Keratocytes
0	1.45925	0.501	0.193	0	0	PKNOX2	Keratocytes
0	1.05968	0.883	0.576	0	0	PFN2	Keratocytes
0	1.14479	0.887	0.58	0	0	MTARC2	Keratocytes
0	1.55887	0.549	0.242	0	0	RASL11A	Keratocytes
0	1.02887	0.904	0.598	0	0	AMOTL2	Keratocytes
0	1.67936	0.465	0.159	0	0	LRRN4CL	Keratocytes
0	1.30424	0.924	0.619	0	0	MAGED2	Keratocytes
0	2.02971	0.462	0.157	0	0	CDR2L	Keratocytes
0	0.791371	0.919	0.617	0	0	NTN4	Keratocytes
0	2.26456	0.339	0.037	0	0	CYYR1	Keratocytes
0	1.00201	0.893	0.591	0	0	FAM13A	Keratocytes
0	0.46209	0.933	0.631	0	0	ARHGAP24	Keratocytes
0	1.98293	0.434	0.133	0	0	ELAPOR2	Keratocytes
0	0.265822	0.946	0.645	0	0	PALLD	Keratocytes
0	1.35306	0.836	0.535	0	0	ZNF438	Keratocytes
0	0.954238	0.555	0.255	0	0	RARB	Keratocytes
0	0.469244	0.522	0.222	0	0	EMCN	Keratocytes
0	0.938741	0.868	0.568	0	0	LRP1	Keratocytes
0	1.04642	0.939	0.639	0	0	MAF	Keratocytes
0	0.650058	0.704	0.404	0	0	KLF7	Keratocytes
0	1.50263	0.978	0.679	0	0	PTGDS	Keratocytes
0	2.47898	1	0.702	0	0	CHSY3	Keratocytes
0	1.60736	0.571	0.273	0	0	LOC103347896	Keratocytes
0	0.87055	0.885	0.588	0	0	DYNC2H1	Keratocytes
0	1.03851	0.806	0.509	0	0	AKR1B1	Keratocytes
0	1.0678	0.781	0.484	0	0	DSEL	Keratocytes
0	1.00939	0.579	0.282	0	0	ARHGEF6	Keratocytes
0	1.20251	0.823	0.526	0	0	SEC23A	Keratocytes
0	1.5592	0.481	0.185	0	0	PTGS1	Keratocytes
0	2.34688	0.424	0.128	0	0	LOC127486463	Keratocytes
0	0.805834	0.816	0.52	0	0	SESTD1	Keratocytes
0	1.23909	0.829	0.533	0	0	CTIF	Keratocytes
0	2.86986	0.393	0.098	0	0	NOL4	Keratocytes
0	0.43643	0.549	0.254	0	0	LOC100338015	Keratocytes
0	1.0909	0.526	0.231	0	0	JAM3	Keratocytes
0	1.45216	0.731	0.436	0	0	ARMC9	Keratocytes
0	1.45041	0.644	0.35	0	0	VAMP5	Keratocytes
0	2.10624	0.397	0.103	0	0	LOC127491606	Keratocytes
0	1.42041	0.521	0.227	0	0	CARD6	Keratocytes
0	2.55144	0.388	0.094	0	0	SLC35F3	Keratocytes
0	1.03308	0.537	0.243	0	0	CHRNE	Keratocytes
0	1.18486	0.919	0.626	0	0	GFPT1	Keratocytes
0	0.431242	0.508	0.215	0	0	RAMP2	Keratocytes
0	1.05472	0.544	0.251	0	0	ENG	Keratocytes
0	2.16601	0.424	0.131	0	0	LOC108175989	Keratocytes
0	1.96658	0.5	0.208	0	0	FGF18	Keratocytes
0	0.948385	0.884	0.592	0	0	AKR1B10	Keratocytes
0	1.47189	0.91	0.619	0	0	REXO2	Keratocytes
0	0.566509	0.928	0.637	0	0	PDLIM2	Keratocytes
0	0.737627	0.938	0.647	0	0	TGFB2	Keratocytes
0	1.39949	0.643	0.353	0	0	PRKRA	Keratocytes
0	2.48038	0.401	0.111	0	0	KCNMB2	Keratocytes
0	0.835627	0.945	0.655	0	0	CEP170	Keratocytes
0	1.59995	0.537	0.248	0	0	PXDC1	Keratocytes
0	1.13003	0.564	0.275	0	0	TGFB3	Keratocytes
0	1.48875	0.533	0.245	0	0	OBSL1	Keratocytes
0	2.44922	0.388	0.1	0	0	TRABD2B	Keratocytes
0	1.04872	0.758	0.47	0	0	PKD2	Keratocytes
0	0.986362	0.475	0.187	0	0	HTR7	Keratocytes
0	1.11484	0.688	0.4	0	0	LAMB2	Keratocytes
0	1.32173	0.551	0.265	0	0	SERTAD4	Keratocytes
0	0.492005	0.743	0.457	0	0	LOC127486105	Keratocytes
0	2.06899	0.417	0.131	0	0	ARNT2	Keratocytes
0	0.82904	0.513	0.228	0	0	CORIN	Keratocytes
0	2.12909	0.426	0.141	0	0	NOL3	Keratocytes
0	0.837354	0.893	0.608	0	0	GHR	Keratocytes
0	0.750991	0.878	0.593	0	0	NDNF	Keratocytes
0	3.61544	0.325	0.041	0	0	NRIP2	Keratocytes
0	3.51408	0.326	0.042	0	0	LOC108176992	Keratocytes
0	1.33218	0.994	0.71	0	0	HTRA1	Keratocytes
0	1.63317	0.528	0.244	0	0	ZNF423	Keratocytes
0	1.78052	0.578	0.294	0	0	DPP6	Keratocytes
0	0.760989	0.663	0.382	0	0	PLEKHH2	Keratocytes
0	0.932152	0.516	0.235	0	0	NIBAN1	Keratocytes
0	1.40945	0.699	0.418	0	0	CNST	Keratocytes
0	1.21761	0.645	0.365	0	0	PHLDB1	Keratocytes
0	1.08648	0.722	0.442	0	0	WDR35	Keratocytes
0	1.04118	0.663	0.384	0	0	ITPR1	Keratocytes
0	0.872562	0.96	0.681	0	0	VKORC1	Keratocytes
0	2.24111	0.383	0.105	0	0	ADAMTS14	Keratocytes
0	0.643132	0.646	0.368	0	0	LOC100350534	Keratocytes
0	0.606549	0.72	0.442	0	0	ZDHHC14	Keratocytes
0	3.09027	0.348	0.07	0	0	HAP1	Keratocytes
0	1.40355	0.91	0.633	0	0	PTPRD	Keratocytes
0	0.955778	0.76	0.483	0	0	P4HA1	Keratocytes
0	1.65783	0.53	0.253	0	0	RCBTB1	Keratocytes
0	0.655509	0.603	0.326	0	0	ATP1B1	Keratocytes
0	1.45039	0.65	0.374	0	0	EEF1AKMT1	Keratocytes
0	1.39679	0.507	0.232	0	0	WNT5A	Keratocytes
0	1.33393	0.506	0.231	0	0	ZNF536	Keratocytes
0	0.719344	0.41	0.135	0	0	ABCC9	Keratocytes
0	0.912102	0.578	0.303	0	0	PRAF2	Keratocytes
0	1.36753	0.659	0.385	0	0	C17H15orf61	Keratocytes
0	1.434	0.581	0.307	0	0	TMEM9	Keratocytes
0	1.30653	0.692	0.418	0	0	TEAD2	Keratocytes
0	0.536306	0.869	0.596	0	0	FAM3C	Keratocytes
0	1.09037	0.659	0.387	0	0	MICU3	Keratocytes
0	3.93895	0.314	0.042	0	0	HS3ST4	Keratocytes
0	1.4743	0.44	0.168	0	0	LOC127493249	Keratocytes
0	0.538371	0.909	0.638	0	0	SGK1	Keratocytes
0	1.6212	0.866	0.595	0	0	INSIG1	Keratocytes
0	1.69137	0.997	0.726	0	0	APP	Keratocytes
0	1.30917	0.449	0.178	0	0	LOC100008640	Keratocytes
0	1.10421	0.789	0.519	0	0	ST3GAL3	Keratocytes
0	1.37925	0.485	0.215	0	0	AXIN2	Keratocytes
0	1.33228	0.607	0.338	0	0	TNFRSF11A	Keratocytes
0	0.860273	0.735	0.466	0	0	BACE2	Keratocytes
0	1.38319	0.543	0.275	0	0	TNS2	Keratocytes
0	1.36537	0.835	0.567	0	0	ZMAT3	Keratocytes
0	1.36277	0.571	0.303	0	0	TBC1D2B	Keratocytes
0	1.11044	0.908	0.641	0	0	ZNF618	Keratocytes
0	0.965751	0.865	0.598	0	0	DISP1	Keratocytes
0	1.75832	0.931	0.664	0	0	LOC127483467	Keratocytes
0	1.61674	0.472	0.205	0	0	LOC100342240	Keratocytes
0	1.2598	0.991	0.725	0	0	SPTBN1	Keratocytes
0	1.93374	0.407	0.142	0	0	PRXL2A	Keratocytes
0	1.21788	0.706	0.441	0	0	ADCY6	Keratocytes
0	1.5106	0.451	0.187	0	0	ACVRL1	Keratocytes
0	1.1485	0.573	0.309	0	0	FLOT2	Keratocytes
0	1.22764	0.641	0.378	0	0	PREX1	Keratocytes
0	1.2559	0.421	0.158	0	0	RASSF2	Keratocytes
0	0.640848	0.737	0.474	0	0	CEP85L	Keratocytes
0	1.48335	0.521	0.258	0	0	PPP1R3B	Keratocytes
0	0.661448	0.642	0.38	0	0	SSPN	Keratocytes
0	0.675175	0.808	0.546	0	0	TEX14	Keratocytes
0	2.45996	0.34	0.078	0	0	XPNPEP2	Keratocytes
0	3.11063	0.308	0.046	0	0	LOC103346973	Keratocytes
0	1.63288	0.433	0.172	0	0	LRCH2	Keratocytes
0	0.792714	0.684	0.424	0	0	LPAR1	Keratocytes
0	1.44019	0.527	0.267	0	0	RIC3	Keratocytes
0	1.86006	0.368	0.108	0	0	STC2	Keratocytes
0	1.8937	0.392	0.132	0	0	ARMCX1	Keratocytes
0	1.69475	0.444	0.184	0	0	HSD3B7	Keratocytes
0	1.08653	0.487	0.228	0	0	DAAM2	Keratocytes
0	1.41455	0.607	0.348	0	0	PJA1	Keratocytes
0	0.640389	0.496	0.237	0	0	MMP23B	Keratocytes
0	4.47634	0.287	0.028	0	0	GRIA2	Keratocytes
0	1.42819	0.585	0.326	0	0	EFCAB2	Keratocytes
0	0.968931	0.576	0.317	0	0	EVA1B	Keratocytes
0	1.86174	0.368	0.11	0	0	LOC100358060	Keratocytes
0	1.10263	0.64	0.382	0	0	TCEAL4	Keratocytes
0	2.31371	0.362	0.104	0	0	LOC127486599	Keratocytes
0	3.32679	0.305	0.048	0	0	MYORG	Keratocytes
0	1.09076	0.419	0.162	0	0	TAMALIN	Keratocytes
0	1.50852	0.537	0.28	0	0	TSPYL2	Keratocytes
0	1.18649	0.873	0.617	0	0	GNA14	Keratocytes
0	0.9802	0.565	0.309	0	0	NHERF2	Keratocytes
0	1.103	0.894	0.64	0	0	LATS2	Keratocytes
0	1.53907	0.402	0.15	0	0	ENHO	Keratocytes
0	1.29407	0.861	0.609	0	0	LAMTOR3	Keratocytes
0	1.21905	0.859	0.607	0	0	TTC19	Keratocytes
0	1.38631	0.833	0.581	0	0	ARHGAP44	Keratocytes
0	1.76429	0.413	0.162	0	0	FNDC4	Keratocytes
0	1.66336	0.418	0.167	0	0	TNFSF13	Keratocytes
0	1.97758	0.359	0.109	0	0	GAS2	Keratocytes
0	0.382506	0.425	0.175	0	0	LDB2	Keratocytes
0	0.834489	0.64	0.39	0	0	MGLL	Keratocytes
0	1.38454	0.44	0.19	0	0	UNC5B	Keratocytes
0	1.80736	0.984	0.734	0	0	MXRA7	Keratocytes
0	1.8288	0.379	0.13	0	0	ANKRD55	Keratocytes
0	1.84218	0.388	0.139	0	0	LOC127493725	Keratocytes
0	1.65874	0.989	0.74	0	0	LOC103345192	Keratocytes
0	1.14193	0.554	0.306	0	0	ABCC5	Keratocytes
0	0.631249	0.846	0.598	0	0	CNTLN	Keratocytes
0	1.12233	0.914	0.666	0	0	ETV5	Keratocytes
0	1.4911	0.992	0.744	0	0	TPST1	Keratocytes
0	2.19499	0.33	0.083	0	0	CCDC85A	Keratocytes
0	2.6533	0.309	0.062	0	0	LOC100338404	Keratocytes
0	0.604716	0.926	0.679	0	0	MYOF	Keratocytes
0	1.09753	0.777	0.531	0	0	TMX4	Keratocytes
0	1.14885	0.856	0.61	0	0	TBC1D12	Keratocytes
0	1.98224	0.359	0.113	0	0	RNF157	Keratocytes
0	1.7335	0.382	0.137	0	0	TPCN3	Keratocytes
0	1.19284	0.928	0.683	0	0	TMPO	Keratocytes
0	1.11393	0.849	0.604	0	0	KLHL7	Keratocytes
0	1.28828	0.969	0.724	0	0	PSD3	Keratocytes
0	1.85709	0.332	0.088	0	0	GFPT2	Keratocytes
0	1.06495	0.893	0.649	0	0	PBX3	Keratocytes
0	1.77252	0.367	0.123	0	0	LOC127491771	Keratocytes
0	1.01208	0.859	0.615	0	0	THRA	Keratocytes
0	1.53491	0.492	0.248	0	0	LOC103346574	Keratocytes
0	1.65243	0.345	0.101	0	0	C16H1orf115	Keratocytes
0	0.273611	0.921	0.678	0	0	ITSN1	Keratocytes
0	1.10877	0.564	0.321	0	0	ARHGEF40	Keratocytes
0	1.70161	0.384	0.142	0	0	SP5	Keratocytes
0	1.2692	0.592	0.35	0	0	PLPPR1	Keratocytes
0	0.658061	0.826	0.584	0	0	UGDH	Keratocytes
0	1.24096	0.426	0.184	0	0	PITX1	Keratocytes
0	1.25005	0.317	0.075	0	0	NDUFA4L2	Keratocytes
0	1.97608	0.315	0.074	0	0	IRAG2	Keratocytes
0	1.83007	0.376	0.135	0	0	LOC108177159	Keratocytes
0	3.01842	0.291	0.05	0	0	STOX1	Keratocytes
0	2.08916	0.36	0.119	0	0	SGSM1	Keratocytes
0	1.59137	0.408	0.167	0	0	MAPK10	Keratocytes
0	2.6769	0.33	0.09	0	0	NRG3	Keratocytes
0	1.48755	0.419	0.179	0	0	B3GNT9	Keratocytes
0	1.04904	0.718	0.479	0	0	ABI2	Keratocytes
0	1.38793	0.489	0.25	0	0	B3GLCT	Keratocytes
0	3.36181	0.281	0.043	0	0	FOXR1	Keratocytes
0	0.879465	0.405	0.167	0	0	VAT1L	Keratocytes
0	1.52523	0.425	0.187	0	0	S100A1	Keratocytes
0	0.879286	0.729	0.491	0	0	MORC4	Keratocytes
0	0.465784	0.923	0.685	0	0	MAP1B	Keratocytes
0	0.83169	0.66	0.423	0	0	SLC12A4	Keratocytes
0	2.59584	0.341	0.104	0	0	HSD11B1	Keratocytes
0	1.03352	0.67	0.433	0	0	SLC66A3	Keratocytes
0	0.951585	0.71	0.473	0	0	KDELR2	Keratocytes
0	1.4538	0.375	0.139	0	0	GNAI1	Keratocytes
0	1.70818	0.375	0.139	0	0	HS3ST5	Keratocytes
0	1.2035	0.358	0.122	0	0	MASP1	Keratocytes
0	1.47862	0.408	0.172	0	0	PARVB	Keratocytes
0	0.802068	0.739	0.504	0	0	TTC39B	Keratocytes
0	1.8745	0.267	0.033	0	0	CDH5	Keratocytes
0	2.34884	0.323	0.089	0	0	RFLNA	Keratocytes
0	0.952919	0.945	0.711	0	0	HYCC1	Keratocytes
0	1.23144	0.59	0.356	0	0	ARHGEF2	Keratocytes
0	1.36801	0.984	0.75	0	0	CSGALNACT2	Keratocytes
0	0.82514	0.806	0.573	0	0	GLT8D1	Keratocytes
0	3.78103	0.261	0.028	0	0	CPLX2	Keratocytes
0	1.28739	0.459	0.226	0	0	LOC127491161	Keratocytes
0	1.47515	0.456	0.223	0	0	LOC108177440	Keratocytes
0	1.8654	0.391	0.158	0	0	MNS1	Keratocytes
0	0.722048	0.349	0.116	0	0	CDH6	Keratocytes
0	1.35594	0.907	0.674	0	0	USP53	Keratocytes
0	0.914649	0.856	0.623	0	0	PELI2	Keratocytes
0	1.03505	0.936	0.704	0	0	APOE	Keratocytes
0	1.80865	0.401	0.169	0	0	CFAP95	Keratocytes
0	1.03305	0.642	0.411	0	0	CUNH11orf24	Keratocytes
0	0.496384	0.886	0.655	0	0	CASK	Keratocytes
0	1.6639	0.459	0.229	0	0	LOC103350448	Keratocytes
0	1.22002	0.973	0.743	0	0	FCHSD2	Keratocytes
0	0.577132	0.861	0.631	0	0	CEBPB	Keratocytes
0	0.693234	0.547	0.318	0	0	VEGFA	Keratocytes
0	0.709393	0.639	0.41	0	0	AFAP1L2	Keratocytes
0	0.932135	0.426	0.197	0	0	CMBL	Keratocytes
0	1.8149	0.997	0.768	0	0	NPAS3	Keratocytes
0	0.861109	0.514	0.286	0	0	IFFO2	Keratocytes
0	0.603136	0.673	0.445	0	0	DCBLD2	Keratocytes
0	1.48657	0.416	0.188	0	0	HACL1	Keratocytes
0	1.14212	0.662	0.435	0	0	YIPF2	Keratocytes
0	1.34349	0.45	0.223	0	0	BACE1	Keratocytes
0	1.25085	0.436	0.209	0	0	SACS	Keratocytes
0	1.56897	0.426	0.199	0	0	TCAIM	Keratocytes
0	1.17312	0.62	0.393	0	0	LOC127492796	Keratocytes
0	1.84511	0.351	0.124	0	0	LOC127483600	Keratocytes
0	1.31146	0.757	0.53	0	0	G2E3	Keratocytes
0	0.99884	0.813	0.586	0	0	LRRK1	Keratocytes
0	1.2801	0.491	0.264	0	0	LOC127488944	Keratocytes
0	0.850191	0.543	0.317	0	0	DDIT4	Keratocytes
0	2.00518	0.352	0.126	0	0	CNIH3	Keratocytes
0	0.959542	0.69	0.464	0	0	ARAP1	Keratocytes
0	0.90163	0.558	0.333	0	0	P3H1	Keratocytes
0	1.17014	0.452	0.227	0	0	CENPP	Keratocytes
0	1.73976	0.457	0.232	0	0	KIF27	Keratocytes
0	1.21513	0.571	0.346	0	0	CCDC149	Keratocytes
0	2.5287	1	0.775	0	0	KERA	Keratocytes
0	2.55249	0.308	0.083	0	0	LOC127492971	Keratocytes
0	1.26598	0.629	0.404	0	0	CD99L2	Keratocytes
0	0.850785	0.507	0.283	0	0	IRS1	Keratocytes
0	1.10763	0.683	0.459	0	0	DDIT3	Keratocytes
0	1.61346	0.39	0.166	0	0	BAG2	Keratocytes
0	3.08163	0.249	0.025	0	0	RXRG	Keratocytes
0	1.5943	0.986	0.762	0	0	ARHGAP32	Keratocytes
0	1.10497	0.582	0.358	0	0	TBC1D19	Keratocytes
0	1.01832	0.892	0.668	0	0	CUNH16orf87	Keratocytes
0	0.651879	0.831	0.607	0	0	CDK2AP1	Keratocytes
0	1.38198	0.459	0.236	0	0	MEIOB	Keratocytes
0	1.577	0.379	0.156	0	0	NXPE3	Keratocytes
0	1.18634	0.722	0.499	0	0	NFYB	Keratocytes
0	1.36399	0.399	0.177	0	0	NPR2	Keratocytes
0	1.81649	0.387	0.165	0	0	GALNT6	Keratocytes
0	0.990924	0.606	0.384	0	0	UBE2D4	Keratocytes
0	0.611023	0.783	0.561	0	0	NUCB1	Keratocytes
0	1.68394	0.374	0.153	0	0	SDK2	Keratocytes
0	2.32886	0.368	0.147	0	0	PAK3	Keratocytes
0	1.11114	0.838	0.617	0	0	KIF16B	Keratocytes
0	0.980579	0.702	0.481	0	0	RGMB	Keratocytes
0	1.01307	0.474	0.253	0	0	EML1	Keratocytes
0	1.74272	0.997	0.776	0	0	ANGPTL7	Keratocytes
0	2.13765	0.518	0.298	0	0	MTERF1	Keratocytes
0	0.796671	0.555	0.335	0	0	CTBS	Keratocytes
0	0.879294	0.873	0.653	0	0	CC2D2A	Keratocytes
0	0.700923	0.585	0.365	0	0	PRICKLE1	Keratocytes
0	0.844595	0.513	0.294	0	0	CAMK1	Keratocytes
0	1.44541	0.464	0.245	0	0	MYLK3	Keratocytes
0	1.12345	0.452	0.233	0	0	RGS3	Keratocytes
0	0.865093	0.453	0.234	0	0	ROR2	Keratocytes
0	1.37311	0.442	0.223	0	0	B3GALT4	Keratocytes
0	1.2315	0.385	0.166	0	0	PEBP4	Keratocytes
0	0.847408	0.412	0.194	0	0	IL16	Keratocytes
0	1.04027	0.487	0.269	0	0	NUMBL	Keratocytes
0	0.767602	0.66	0.443	0	0	FRMD4A	Keratocytes
0	0.948748	0.71	0.493	0	0	EIF2AK3	Keratocytes
0	0.689198	0.994	0.777	0	0	PPP2R2B	Keratocytes
0	0.935477	0.766	0.549	0	0	OSBPL10	Keratocytes
0	0.690261	0.873	0.656	0	0	DTX3	Keratocytes
0	0.716706	0.642	0.426	0	0	PTGES	Keratocytes
0	1.67729	0.406	0.19	0	0	ASL	Keratocytes
0	2.05423	0.284	0.068	0	0	LRRTM4	Keratocytes
0	0.752662	0.7	0.484	0	0	CBX6	Keratocytes
0	1.29954	0.983	0.767	0	0	SEC24D	Keratocytes
0	3.88793	0.239	0.024	0	0	ATF5	Keratocytes
0	1.02312	0.74	0.525	0	0	ATP8A1	Keratocytes
0	1.88865	0.298	0.083	0	0	FMO2	Keratocytes
0	0.973221	0.846	0.631	0	0	RAB11FIP2	Keratocytes
0	1.15808	0.859	0.644	0	0	CUL4B	Keratocytes
0	1.76869	0.322	0.108	0	0	CHRNA7	Keratocytes
0	0.833245	0.629	0.415	0	0	ATP11C	Keratocytes
0	2.01942	0.311	0.097	0	0	SLC35G1	Keratocytes
0	0.8778	0.603	0.389	0	0	ACSL1	Keratocytes
0	0.432969	0.98	0.766	0	0	SELENOP	Keratocytes
0	0.575439	0.828	0.614	0	0	CKB	Keratocytes
0	0.380571	0.808	0.595	0	0	TXNDC5	Keratocytes
0	2.41128	0.271	0.058	0	0	MEST	Keratocytes
0	1.04937	0.753	0.54	0	0	CDK8	Keratocytes
0	0.803335	0.962	0.749	0	0	GOLIM4	Keratocytes
0	0.65091	0.488	0.275	0	0	PLXNA2	Keratocytes
0	1.33862	0.405	0.193	0	0	IGF2BP2	Keratocytes
0	0.89811	0.738	0.526	0	0	ABHD14A	Keratocytes
0	2.17233	0.306	0.095	0	0	LGR5	Keratocytes
0	1.11247	0.983	0.772	0	0	RIC1	Keratocytes
0	0.790091	0.748	0.537	0	0	HPS5	Keratocytes
0	1.78027	0.322	0.112	0	0	S1PR3	Keratocytes
0	2.48369	0.262	0.052	0	0	CLEC3B	Keratocytes
0	1.95784	0.328	0.118	0	0	RNF212	Keratocytes
0	0.741159	0.521	0.311	0	0	ACKR3	Keratocytes
0	1.97661	0.355	0.145	0	0	LOC127493956	Keratocytes
0	1.58638	0.491	0.281	0	0	GPD1L	Keratocytes
0	0.972969	0.592	0.382	0	0	BCR	Keratocytes
0	0.766731	0.646	0.437	0	0	BEX3	Keratocytes
0	1.13613	0.519	0.31	0	0	SLC7A1	Keratocytes
0	2.31768	0.302	0.093	0	0	LOC100352158	Keratocytes
0	1.2658	0.57	0.361	0	0	SIMC1	Keratocytes
0	0.587745	0.999	0.79	0	0	CALD1	Keratocytes
0	1.21785	0.999	0.79	0	0	TCF4	Keratocytes
0	1.23429	0.971	0.762	0	0	KAT2B	Keratocytes
0	0.500499	0.712	0.503	0	0	FRY	Keratocytes
0	0.77162	0.855	0.647	0	0	HECTD2	Keratocytes
0	4.04097	0.232	0.025	0	0	LOC127489556	Keratocytes
0	0.943433	0.614	0.407	0	0	CNPY4	Keratocytes
0	1.15848	0.507	0.3	0	0	PLEKHG5	Keratocytes
0	0.835122	0.644	0.437	0	0	WIPI1	Keratocytes
0	0.574563	0.973	0.766	0	0	SPATS2L	Keratocytes
0	1.06102	0.593	0.386	0	0	SLC1A5	Keratocytes
0	0.8844	0.922	0.716	0	0	ARHGAP21	Keratocytes
0	1.39674	0.476	0.27	0	0	KCTD2	Keratocytes
0	1.14608	0.537	0.332	0	0	LOC108176525	Keratocytes
0	1.52766	0.439	0.234	0	0	LOC103348316	Keratocytes
0	0.864375	0.762	0.557	0	0	TPGS2	Keratocytes
0	0.761629	0.995	0.79	0	0	RBMS3	Keratocytes
0	0.935414	0.894	0.69	0	0	DEGS1	Keratocytes
0	1.11441	0.502	0.298	0	0	DENND2A	Keratocytes
0	0.950902	0.846	0.642	0	0	RP9	Keratocytes
0	1.57663	0.386	0.183	0	0	LOC103349613	Keratocytes
0	1.00688	0.649	0.446	0	0	ARL13B	Keratocytes
0	2.56778	0.261	0.059	0	0	PRKAG3	Keratocytes
0	1.44717	0.969	0.767	0	0	ANTXR1	Keratocytes
0	1.15329	0.986	0.784	0	0	LOC100353508	Keratocytes
0	2.63988	0.329	0.128	0	0	RIMS1	Keratocytes
0	1.96855	0.302	0.101	0	0	SERPINE1	Keratocytes
0	1.31488	0.341	0.141	0	0	SLC13A4	Keratocytes
0	0.945439	0.634	0.434	0	0	IFT57	Keratocytes
0	2.02089	0.249	0.049	0	0	COL9A3	Keratocytes
0	1.57409	0.378	0.178	0	0	LOC100354746	Keratocytes
0	1.54256	0.293	0.093	0	0	ADGRE5	Keratocytes
0	1.03117	0.997	0.797	0	0	TENM3	Keratocytes
0	1.01421	0.572	0.372	0	0	LOC127492434	Keratocytes
0	0.745586	0.8	0.601	0	0	BBS9	Keratocytes
0	0.864239	0.703	0.504	0	0	B4GAT1	Keratocytes
0	0.86209	0.897	0.699	0	0	SLC39A7	Keratocytes
0	0.693918	0.825	0.627	0	0	DENND5A	Keratocytes
0	2.33758	0.999	0.801	0	0	LUM	Keratocytes
0	2.05711	0.282	0.084	0	0	LOC103349250	Keratocytes
0	2.0877	0.283	0.085	0	0	LOC127493180	Keratocytes
0	0.935164	0.582	0.384	0	0	CENPV	Keratocytes
0	1.56732	0.33	0.133	0	0	LOC127492106	Keratocytes
0	1.08563	0.418	0.221	0	0	SLC41A2	Keratocytes
0	1.14284	0.587	0.39	0	0	RAB11FIP5	Keratocytes
0	0.764468	0.709	0.512	0	0	TCEAL8	Keratocytes
0	0.956017	0.785	0.589	0	0	UBTD2	Keratocytes
0	1.11325	0.544	0.348	0	0	SNX21	Keratocytes
0	0.745487	0.667	0.471	0	0	PPP2R5B	Keratocytes
0	0.867799	0.351	0.155	0	0	TAFA2	Keratocytes
0	0.365235	0.83	0.634	0	0	SVIL	Keratocytes
0	0.782316	0.835	0.639	0	0	LOC103351260	Keratocytes
0	1.05631	0.532	0.337	0	0	ELMO2	Keratocytes
0	0.466488	0.367	0.172	0	0	HNMT	Keratocytes
0	1.04666	0.612	0.417	0	0	SCLT1	Keratocytes
0	1.24761	0.443	0.248	0	0	TCEAL1	Keratocytes
0	0.949684	0.449	0.254	0	0	GAMT	Keratocytes
0	1.21646	0.351	0.156	0	0	GNAO1	Keratocytes
0	1.02787	0.958	0.763	0	0	ITGB5	Keratocytes
0	0.904717	0.827	0.632	0	0	CDC42EP4	Keratocytes
0	1.10289	0.548	0.354	0	0	NSD2	Keratocytes
0	0.77803	0.497	0.303	0	0	NEK6	Keratocytes
0	1.05513	0.623	0.429	0	0	TMEM39A	Keratocytes
0	0.977279	0.768	0.575	0	0	PSTK	Keratocytes
0	1.30569	0.402	0.209	0	0	ZNF660	Keratocytes
0	1.42972	0.366	0.173	0	0	LOC100343888	Keratocytes
0	1.55937	0.303	0.11	0	0	LIX1	Keratocytes
0	1.8209	0.311	0.118	0	0	LOC127485820	Keratocytes
0	0.80171	0.872	0.679	0	0	RCN2	Keratocytes
0	2.13219	0.278	0.086	0	0	HMGCLL1	Keratocytes
0	1.27811	0.454	0.262	0	0	PIK3C2B	Keratocytes
0	1.13821	0.413	0.221	0	0	FLRT3	Keratocytes
0	0.919896	0.87	0.678	0	0	PRSS23	Keratocytes
0	0.653844	0.871	0.679	0	0	PPP3R1	Keratocytes
0	0.987257	0.735	0.543	0	0	SEPHS1	Keratocytes
0	0.873616	0.857	0.665	0	0	CBX1	Keratocytes
0	0.806682	0.807	0.616	0	0	PRRC1	Keratocytes
0	0.85108	0.812	0.621	0	0	RRM2B	Keratocytes
0	0.638082	0.794	0.603	0	0	ACVR1	Keratocytes
0	0.855407	0.891	0.7	0	0	IRS2	Keratocytes
0	2.30916	0.267	0.076	0	0	LOC103347958	Keratocytes
0	2.17661	0.506	0.315	0	0	CRISPLD1	Keratocytes
0	0.978471	0.984	0.793	0	0	RNASE4	Keratocytes
0	1.84871	0.307	0.117	0	0	LOC127493011	Keratocytes
0	1.00316	0.829	0.639	0	0	IFRD1	Keratocytes
0	0.992953	0.965	0.775	0	0	ERC1	Keratocytes
0	0.429061	0.975	0.785	0	0	NAALADL2	Keratocytes
0	1.16429	0.993	0.803	0	0	CDC42BPA	Keratocytes
0	0.609365	0.921	0.732	0	0	BMPR1A	Keratocytes
0	1.67258	0.343	0.154	0	0	CHST10	Keratocytes
0	1.04562	0.488	0.299	0	0	LOC100355344	Keratocytes
0	1.35495	0.322	0.133	0	0	EFHC1	Keratocytes
0	2.70801	0.23	0.041	0	0	NOTUM	Keratocytes
0	0.406328	0.289	0.1	0	0	CALCRL	Keratocytes
0	0.749566	0.977	0.788	0	0	NBEA	Keratocytes
0	0.689805	0.901	0.713	0	0	MFF	Keratocytes
0	1.76002	0.294	0.106	0	0	CFAP97D2	Keratocytes
0	1.06229	0.91	0.723	0	0	MINDY2	Keratocytes
0	1.02856	0.472	0.285	0	0	MTMR2	Keratocytes
0	0.565468	0.482	0.295	0	0	PAPPA2	Keratocytes
0	1.28149	0.967	0.78	0	0	OAT	Keratocytes
0	0.604815	0.826	0.639	0	0	HDGFL3	Keratocytes
0	0.911741	0.89	0.704	0	0	MON2	Keratocytes
0	1.29581	0.686	0.5	0	0	HMGCS1	Keratocytes
0	1.125	0.438	0.252	0	0	SLC35D1	Keratocytes
0	0.674188	0.322	0.136	0	0	DMBT1	Keratocytes
0	1.44789	0.362	0.176	0	0	THSD1	Keratocytes
0	0.649623	0.962	0.776	0	0	WWTR1	Keratocytes
0	0.377034	0.718	0.532	0	0	EHD4	Keratocytes
0	0.903926	0.274	0.089	0	0	MMP16	Keratocytes
0	1.18181	0.439	0.254	0	0	B4GALT4	Keratocytes
0	0.890441	0.886	0.702	0	0	JUN	Keratocytes
0	0.552943	0.919	0.735	0	0	CRTAP	Keratocytes
0	0.541172	0.362	0.178	0	0	CYRIA	Keratocytes
0	1.80674	0.292	0.108	0	0	LOC103352084	Keratocytes
0	1.28445	0.344	0.16	0	0	CPEB1	Keratocytes
0	0.952357	0.956	0.772	0	0	WSB1	Keratocytes
0	0.680691	0.936	0.753	0	0	LMAN1	Keratocytes
0	1.42726	0.324	0.141	0	0	STARD9	Keratocytes
0	2.48029	0.251	0.068	0	0	LAG3	Keratocytes
0	1.47131	0.319	0.136	0	0	KLF15	Keratocytes
0	0.961133	0.383	0.2	0	0	LOC127486316	Keratocytes
0	4.07898	0.205	0.022	0	0	KCNJ6	Keratocytes
0	1.60114	0.329	0.147	0	0	TCEA2	Keratocytes
0	0.827885	0.475	0.293	0	0	PTPDC1	Keratocytes
0	2.954	0.227	0.045	0	0	CFAP52	Keratocytes
0	1.27281	0.407	0.225	0	0	LOC127493017	Keratocytes
0	1.09453	0.815	0.633	0	0	XPO4	Keratocytes
0	1.63048	0.286	0.105	0	0	CTHRC1	Keratocytes
0	0.844057	0.639	0.458	0	0	ANO6	Keratocytes
0	1.77076	0.296	0.115	0	0	TCEA3	Keratocytes
0	1.38648	0.259	0.078	0	0	JAM2	Keratocytes
0	1.82791	0.292	0.111	0	0	LARP6	Keratocytes
0	1.49946	0.988	0.807	0	0	SMIM14	Keratocytes
0	1.02003	0.853	0.672	0	0	ACVR2A	Keratocytes
0	1.13181	0.546	0.366	0	0	COMTD1	Keratocytes
0	1.17262	0.558	0.378	0	0	LRP5	Keratocytes
0	1.0049	0.311	0.131	0	0	PCDH18	Keratocytes
0	0.794045	0.704	0.524	0	0	MANSC1	Keratocytes
0	0.62445	0.971	0.791	0	0	NOTCH2	Keratocytes
0	1.11068	0.585	0.405	0	0	PPP2R3B	Keratocytes
0	0.410282	0.832	0.652	0	0	CTSZ	Keratocytes
0	0.765815	0.812	0.633	0	0	GRAMD2B	Keratocytes
0	2.07248	0.266	0.087	0	0	PCYT1B	Keratocytes
0	2.65893	0.234	0.055	0	0	RIPOR3	Keratocytes
0	1.77776	0.248	0.069	0	0	OLFM1	Keratocytes
0	1.31925	0.416	0.237	0	0	LOC127488318	Keratocytes
0	0.6286	0.71	0.531	0	0	SLC11A2	Keratocytes
0	0.689475	0.778	0.6	0	0	PKIG	Keratocytes
0	1.2497	0.539	0.361	0	0	MASTL	Keratocytes
0	1.12758	0.244	0.066	0	0	AADAC	Keratocytes
0	0.845339	0.635	0.457	0	0	FUOM	Keratocytes
0	1.00292	0.528	0.351	0	0	LOC103348935	Keratocytes
0	1.36063	0.352	0.175	0	0	LOC127485310	Keratocytes
0	0.511794	0.86	0.683	0	0	SPIRE1	Keratocytes
0	1.07394	0.993	0.817	0	0	RBMS1	Keratocytes
0	0.782536	0.657	0.481	0	0	MYEF2	Keratocytes
0	1.14895	0.454	0.278	0	0	POU6F1	Keratocytes
0	2.6508	0.221	0.045	0	0	LOC100353846	Keratocytes
0	0.933705	0.596	0.42	0	0	TLE3	Keratocytes
0	0.397801	0.836	0.66	0	0	GM2A	Keratocytes
0	1.36178	0.702	0.526	0	0	WDR37	Keratocytes
0	0.72647	0.765	0.59	0	0	SLC39A10	Keratocytes
0	0.783998	0.664	0.489	0	0	TRIM38	Keratocytes
0	1.06627	0.34	0.165	0	0	COL23A1	Keratocytes
0	1.44501	0.319	0.144	0	0	DZIP1L	Keratocytes
0	1.95552	0.26	0.085	0	0	RAB6B	Keratocytes
0	0.75205	0.831	0.656	0	0	VEZF1	Keratocytes
0	0.858873	0.837	0.662	0	0	ABL1	Keratocytes
0	0.68837	0.668	0.494	0	0	ZBTB10	Keratocytes
0	0.782388	0.608	0.434	0	0	GARS1	Keratocytes
0	1.00993	0.474	0.3	0	0	LOC100340451	Keratocytes
0	0.864291	0.797	0.624	0	0	RFX7	Keratocytes
0	1.93305	0.265	0.092	0	0	LOC108178010	Keratocytes
0	0.95344	0.62	0.447	0	0	TSHZ1	Keratocytes
0	1.39968	0.368	0.195	0	0	KIF6	Keratocytes
0	2.79419	0.21	0.037	0	0	LOC127483461	Keratocytes
0	1.3856	0.998	0.826	0	0	RRBP1	Keratocytes
0	3.14509	0.217	0.045	0	0	LOC127492621	Keratocytes
0	1.62854	0.319	0.148	0	0	STXBP1	Keratocytes
0	0.840606	0.983	0.812	0	0	TIAM1	Keratocytes
0	0.889942	0.935	0.765	0	0	SSBP2	Keratocytes
0	2.3792	0.23	0.06	0	0	LOC103350166	Keratocytes
0	2.13815	0.243	0.073	0	0	LOC100350914	Keratocytes
0	1.00207	0.615	0.446	0	0	PITRM1	Keratocytes
0	0.626459	0.7	0.531	0	0	SKI	Keratocytes
0	0.44011	0.933	0.765	0	0	CALU	Keratocytes
0	0.838139	0.637	0.469	0	0	AVEN	Keratocytes
0	0.898524	0.865	0.697	0	0	SMARCB1	Keratocytes
0	1.42688	0.334	0.166	0	0	LOC127485175	Keratocytes
0	1.78022	0.265	0.097	0	0	CLTCL1	Keratocytes
0	1.52074	0.336	0.168	0	0	LOC103352272	Keratocytes
0	1.70068	0.429	0.261	0	0	ACAD11	Keratocytes
0	1.33806	0.977	0.809	0	0	ZHX1	Keratocytes
0	0.994345	0.555	0.388	0	0	RAB2B	Keratocytes
0	1.00169	0.558	0.391	0	0	GPRASP2	Keratocytes
0	2.66488	0.203	0.036	0	0	SPHKAP	Keratocytes
0	1.43735	0.313	0.146	0	0	SUGCT	Keratocytes
0	1.24122	0.398	0.231	0	0	URB1	Keratocytes
0	0.954474	0.964	0.797	0	0	XBP1	Keratocytes
0	0.594555	0.866	0.7	0	0	GLG1	Keratocytes
0	0.720364	0.914	0.748	0	0	SKIC3	Keratocytes
0	1.69029	0.276	0.11	0	0	SLC38A5	Keratocytes
0	1.36862	0.312	0.146	0	0	CLIP3	Keratocytes
0	1.13298	0.433	0.267	0	0	LOC103349253	Keratocytes
0	1.85285	0.242	0.076	0	0	PFKFB3	Keratocytes
0	0.641157	0.852	0.686	0	0	NEO1	Keratocytes
0	0.930438	0.948	0.782	0	0	RNF151	Keratocytes
0	0.927675	0.908	0.743	0	0	LARGE1	Keratocytes
0	0.347093	0.852	0.688	0	0	GPCPD1	Keratocytes
0	0.952398	0.977	0.813	0	0	SEC31A	Keratocytes
0	2.02582	0.235	0.071	0	0	LOC103349468	Keratocytes
0	1.50744	0.295	0.131	0	0	LOC100009483	Keratocytes
0	0.682116	0.686	0.523	0	0	HDAC7	Keratocytes
0	0.74533	0.893	0.73	0	0	ALG5	Keratocytes
0	3.24594	0.191	0.028	0	0	LOC103346738	Keratocytes
0	2.78011	0.201	0.038	0	0	LOC127482750	Keratocytes
0	1.61281	0.301	0.138	0	0	LOC100353156	Keratocytes
0	0.866526	0.605	0.442	0	0	GABARAPL1	Keratocytes
0	1.27118	0.356	0.193	0	0	ZBTB47	Keratocytes
0	0.793571	0.664	0.502	0	0	SLC31A1	Keratocytes
0	1.68078	0.999	0.837	0	0	SPARC	Keratocytes
0	1.36585	0.375	0.214	0	0	FSBP	Keratocytes
0	1.52796	0.305	0.144	0	0	BTD	Keratocytes
0	1.66433	0.261	0.1	0	0	LOC127484663	Keratocytes
0	1.03235	0.648	0.488	0	0	CSRNP1	Keratocytes
0	1.84423	0.991	0.831	0	0	SMYD3	Keratocytes
0	2.01396	0.26	0.1	0	0	GALNTL6	Keratocytes
0	1.45404	0.287	0.127	0	0	SMOC2	Keratocytes
0	0.873446	0.601	0.442	0	0	SMIM15	Keratocytes
0	0.685391	0.82	0.661	0	0	GORASP2	Keratocytes
0	0.613756	0.826	0.667	0	0	CCSER2	Keratocytes
0	0.846374	0.928	0.77	0	0	B4GALT1	Keratocytes
0	1.37162	0.275	0.117	0	0	GLI2	Keratocytes
0	0.455341	0.983	0.825	0	0	LOC127483682	Keratocytes
0	0.81879	0.747	0.589	0	0	TRIP10	Keratocytes
0	1.95759	0.222	0.064	0	0	ADGRG7	Keratocytes
0	0.86326	0.596	0.438	0	0	TOR1AIP1	Keratocytes
0	0.924002	0.952	0.794	0	0	ERLEC1	Keratocytes
0	1.02926	0.993	0.836	0	0	NFIB	Keratocytes
0	1.09463	0.671	0.514	0	0	SC5D	Keratocytes
0	0.70459	0.797	0.64	0	0	MAPK8	Keratocytes
0	0.77133	0.792	0.636	0	0	ISCA1	Keratocytes
0	0.798553	0.926	0.77	0	0	ID1	Keratocytes
0	2.04235	0.225	0.069	0	0	PEG3	Keratocytes
0	1.57992	0.271	0.116	0	0	TRO	Keratocytes
0	1.47728	0.255	0.1	0	0	CIT	Keratocytes
0	0.70409	0.957	0.802	0	0	MTUS1	Keratocytes
0	0.700681	0.752	0.598	0	0	NTAN1	Keratocytes
0	0.741304	0.845	0.691	0	0	PSPC1	Keratocytes
0	0.704449	0.81	0.656	0	0	IRF2BPL	Keratocytes
0	0.845561	0.897	0.743	0	0	C1GALT1C1	Keratocytes
0	0.88458	0.684	0.53	0	0	SETDB2	Keratocytes
0	1.64081	0.243	0.089	0	0	BEND6	Keratocytes
0	0.696212	0.755	0.602	0	0	GALNT10	Keratocytes
0	0.496106	0.906	0.753	0	0	TRIO	Keratocytes
0	4.49516	0.168	0.015	0	0	LMX1A	Keratocytes
0	0.699476	0.695	0.542	0	0	RABEP1	Keratocytes
0	0.666976	0.838	0.685	0	0	FAM210B	Keratocytes
0	0.768539	0.846	0.694	0	0	GNL3	Keratocytes
0	0.571059	0.859	0.707	0	0	LOC103349811	Keratocytes
0	0.8858	0.887	0.735	0	0	TBC1D23	Keratocytes
0	0.826443	0.903	0.751	0	0	SCFD1	Keratocytes
0	2.74584	0.19	0.038	0	0	LOC100356756	Keratocytes
0	0.786864	0.889	0.738	0	0	DNAJA1	Keratocytes
0	0.736156	0.673	0.522	0	0	YIPF5	Keratocytes
0	0.652858	0.933	0.782	0	0	RNF19A	Keratocytes
0	1.05757	0.964	0.813	0	0	TMEM106B	Keratocytes
0	1.47276	0.276	0.125	0	0	GRIK5	Keratocytes
0	2.04601	0.23	0.079	0	0	LOC127489263	Keratocytes
0	1.01549	0.575	0.424	0	0	STK40	Keratocytes
0	0.679141	0.729	0.579	0	0	EXTL2	Keratocytes
0	0.724058	0.785	0.635	0	0	PSEN2	Keratocytes
0	1.84894	0.257	0.107	0	0	PYGM	Keratocytes
0	1.66125	0.251	0.101	0	0	CCDC8	Keratocytes
0	0.70033	0.824	0.674	0	0	ALDH7A1	Keratocytes
0	0.77738	0.656	0.507	0	0	C3H5orf15	Keratocytes
0	0.702677	0.77	0.621	0	0	IFT88	Keratocytes
0	0.824936	0.791	0.642	0	0	AHI1	Keratocytes
0	1.62521	0.267	0.118	0	0	LOC127484413	Keratocytes
0	0.933834	0.925	0.776	0	0	ZFYVE21	Keratocytes
0	0.876245	0.821	0.672	0	0	ANXA4	Keratocytes
0	0.798289	0.71	0.561	0	0	PHTF1	Keratocytes
0	0.599231	0.827	0.678	0	0	IDS	Keratocytes
0	0.587673	0.762	0.614	0	0	LCLAT1	Keratocytes
0	0.335416	0.868	0.72	0	0	MAPRE2	Keratocytes
0	0.804911	0.671	0.523	0	0	NPC1	Keratocytes
0	1.63242	0.273	0.125	0	0	XKR8	Keratocytes
0	3.06068	0.185	0.037	0	0	SLC45A2	Keratocytes
0	0.835356	0.609	0.461	0	0	SGCB	Keratocytes
0	0.672492	0.935	0.788	0	0	PSIP1	Keratocytes
0	2.62242	0.191	0.044	0	0	LOC103346799	Keratocytes
0	0.86121	0.992	0.845	0	0	EHBP1	Keratocytes
0	0.869756	0.676	0.529	0	0	ACYP2	Keratocytes
0	0.889801	0.636	0.489	0	0	IPO9	Keratocytes
0	0.869138	0.936	0.789	0	0	SCAPER	Keratocytes
0	1.7667	0.219	0.072	0	0	ITGAL	Keratocytes
0	0.894837	0.956	0.809	0	0	NBAS	Keratocytes
0	0.776713	0.699	0.552	0	0	TM2D2	Keratocytes
0	3.42459	0.197	0.051	0	0	UNC5D	Keratocytes
0	0.663526	0.871	0.725	0	0	FEZ2	Keratocytes
0	1.77389	1	0.854	0	0	COL1A2	Keratocytes
0	0.935759	0.667	0.521	0	0	LOC100355623	Keratocytes
0	2.42777	0.193	0.047	0	0	BEX5	Keratocytes
0	3.8332	0.163	0.017	0	0	LOC103352164	Keratocytes
0	0.671135	0.813	0.667	0	0	PLEKHA3	Keratocytes
0	0.476052	0.94	0.794	0	0	ADGRL2	Keratocytes
0	0.857191	0.956	0.81	0	0	CCPG1	Keratocytes
0	1.20942	0.977	0.832	0	0	PIAS1	Keratocytes
0	1.59023	0.236	0.091	0	0	LOC100357943	Keratocytes
0	0.899777	0.585	0.44	0	0	LOC103345511	Keratocytes
0	2.009	0.219	0.075	0	0	LOC103347653	Keratocytes
0	0.582397	0.813	0.669	0	0	PIAS2	Keratocytes
0	0.663789	0.824	0.68	0	0	SELENOS	Keratocytes
0	0.572248	0.854	0.711	0	0	HACD4	Keratocytes
0	0.653053	0.894	0.751	0	0	CREG1	Keratocytes
0	1.50714	0.935	0.792	0	0	SKIL	Keratocytes
0	0.675614	0.873	0.73	0	0	PGRMC2	Keratocytes
0	0.785945	0.898	0.755	0	0	SAR1A	Keratocytes
0	1.76955	0.229	0.086	0	0	LOC103346562	Keratocytes
0	3.47149	0.174	0.031	0	0	GABRA3	Keratocytes
0	1.7059	0.217	0.075	0	0	LOC103352215	Keratocytes
0	3.03785	0.171	0.029	0	0	LOC127487607	Keratocytes
0	2.43189	0.19	0.048	0	0	LOC103347254	Keratocytes
0	2.82184	0.172	0.03	0	0	ADGRD1	Keratocytes
0	0.676062	0.832	0.691	0	0	SPART	Keratocytes
0	0.675086	0.839	0.698	0	0	ICE1	Keratocytes
0	0.827028	0.953	0.813	0	0	NAB1	Keratocytes
0	0.503421	0.882	0.742	0	0	ARRDC3	Keratocytes
0	1.55311	0.999	0.859	0	0	NFIA	Keratocytes
0	2.28663	0.188	0.048	0	0	HIF3A	Keratocytes
0	2.20999	0.205	0.065	0	0	LOC127484244	Keratocytes
0	0.85169	0.608	0.468	0	0	C19H17orf75	Keratocytes
0	0.658478	0.768	0.629	0	0	GOLT1B	Keratocytes
0	0.840083	0.901	0.762	0	0	MPC1	Keratocytes
0	0.704236	0.884	0.745	0	0	PCGF5	Keratocytes
0	0.748793	0.653	0.514	0	0	HAGH	Keratocytes
0	0.673459	0.774	0.635	0	0	DPY19L3	Keratocytes
0	0.816762	0.961	0.822	0	0	TMED3	Keratocytes
0	1.92524	0.222	0.083	0	0	MAPK12	Keratocytes
0	0.629638	0.801	0.664	0	0	ZHX2	Keratocytes
0	1.85424	0.195	0.058	0	0	C7	Keratocytes
0	1.2526	0.202	0.065	0	0	NR2F1	Keratocytes
0	0.678286	0.815	0.678	0	0	PABPC4	Keratocytes
0	0.404412	0.904	0.768	0	0	FNIP1	Keratocytes
0	1.04949	0.958	0.822	0	0	TULP4	Keratocytes
0	0.669529	0.803	0.667	0	0	LOC100351380	Keratocytes
0	0.67886	0.773	0.637	0	0	TXLNA	Keratocytes
0	1.9842	0.213	0.077	0	0	TMEM266	Keratocytes
0	0.492071	0.942	0.806	0	0	PPFIBP1	Keratocytes
0	0.859873	0.738	0.603	0	0	SIRT1	Keratocytes
0	1.02615	0.961	0.826	0	0	TOB1	Keratocytes
0	1.95581	0.22	0.085	0	0	PHKA2	Keratocytes
0	0.621423	0.951	0.817	0	0	NR3C1	Keratocytes
0	0.683882	0.887	0.753	0	0	HM13	Keratocytes
0	1.60367	0.201	0.067	0	0	C9	Keratocytes
0	1.3202	0.983	0.849	0	0	HMGN3	Keratocytes
0	0.560636	0.899	0.765	0	0	CCDC50	Keratocytes
0	2.15113	0.166	0.033	0	0	LOC127492930	Keratocytes
0	0.653818	0.917	0.784	0	0	COPA	Keratocytes
0	0.680511	0.776	0.643	0	0	VAMP2	Keratocytes
0	0.608649	0.907	0.775	0	0	LMNA	Keratocytes
0	0.655256	0.949	0.817	0	0	KRTCAP2	Keratocytes
0	0.575326	0.791	0.659	0	0	LRRC58	Keratocytes
0	1.50972	0.18	0.048	0	0	SYNDIG1	Keratocytes
0	0.605898	0.805	0.675	0	0	COPG1	Keratocytes
0	0.554843	0.957	0.828	0	0	P4HB	Keratocytes
0	0.734021	0.684	0.556	0	0	RRAGA	Keratocytes
0	0.675565	0.926	0.798	0	0	SRPRA	Keratocytes
0	3.08946	0.163	0.035	0	0	LOC127491456	Keratocytes
0	0.474386	0.86	0.732	0	0	TMEM167A	Keratocytes
0	0.556828	0.976	0.848	0	0	AKT3	Keratocytes
0	0.78838	0.979	0.851	0	0	GOLM2	Keratocytes
0	0.64282	0.909	0.782	0	0	NKTR	Keratocytes
0	2.06706	0.185	0.058	0	0	HECW1	Keratocytes
0	0.728322	0.944	0.817	0	0	CD164	Keratocytes
0	0.553496	0.819	0.692	0	0	ZNF451	Keratocytes
0	0.604735	0.818	0.691	0	0	SEC22B	Keratocytes
0	2.46509	0.167	0.04	0	0	LOC103350365	Keratocytes
0	0.772248	0.679	0.552	0	0	YARS1	Keratocytes
0	0.597528	0.808	0.681	0	0	GOLGA3	Keratocytes
0	0.659697	0.818	0.692	0	0	ACAT1	Keratocytes
0	0.50784	0.782	0.656	0	0	DNAJB9	Keratocytes
0	0.498227	0.809	0.683	0	0	ANKRD28	Keratocytes
0	1.1089	0.946	0.82	0	0	PPP1R2	Keratocytes
0	2.6397	0.159	0.034	0	0	SYT9	Keratocytes
0	2.81205	0.149	0.024	0	0	GLYAT	Keratocytes
0	1.96656	0.189	0.064	0	0	POU3F3	Keratocytes
0	0.630013	0.847	0.722	0	0	SEC24A	Keratocytes
0	2.60946	0.17	0.045	0	0	CACNA2D2	Keratocytes
0	1.8241	0.184	0.059	0	0	LOC127493542	Keratocytes
0	3.33671	0.148	0.023	0	0	LOC103350802	Keratocytes
0	1.02054	0.97	0.845	0	0	DNAJC1	Keratocytes
0	3.58865	0.143	0.018	0	0	LOC127485824	Keratocytes
0	0.551908	0.988	0.864	0	0	SETBP1	Keratocytes
0	2.0751	0.184	0.06	0	0	LOC103349147	Keratocytes
0	0.568176	0.826	0.702	0	0	FAM174A	Keratocytes
0	0.66879	0.881	0.757	0	0	KLHDC2	Keratocytes
0	2.00922	0.176	0.052	0	0	TNFAIP2	Keratocytes
0	1.15167	0.682	0.559	0	0	SERTAD2	Keratocytes
0	0.447744	0.895	0.772	0	0	LOC103348041	Keratocytes
0	0.654747	0.728	0.605	0	0	CTNNBL1	Keratocytes
0	0.892355	0.996	0.873	0	0	LOC103350594	Keratocytes
0	0.654457	0.768	0.645	0	0	ZNF362	Keratocytes
0	0.710437	0.9	0.778	0	0	DNAJB14	Keratocytes
0	0.632276	0.774	0.652	0	0	CPEB3	Keratocytes
0	0.550793	0.822	0.701	0	0	ATRAID	Keratocytes
0	1.05522	0.987	0.866	0	0	TNRC6A	Keratocytes
0	0.676624	0.83	0.709	0	0	DESI2	Keratocytes
0	1.88939	0.172	0.052	0	0	FZD4	Keratocytes
0	0.51499	0.914	0.794	0	0	SSBP3	Keratocytes
0	2.37364	0.163	0.044	0	0	LOC108176628	Keratocytes
0	0.854646	0.992	0.873	0	0	ZFHX3	Keratocytes
0	0.536621	0.916	0.798	0	0	AP3S1	Keratocytes
0	3.14095	0.138	0.021	0	0	SPSB4	Keratocytes
0	3.33824	0.132	0.015	0	0	LOC127485837	Keratocytes
0	0.61567	0.991	0.874	0	0	SASH1	Keratocytes
0	0.717625	0.961	0.844	0	0	RABAC1	Keratocytes
0	0.568457	0.951	0.835	0	0	TLK1	Keratocytes
0	0.643716	0.797	0.681	0	0	HEXIM1	Keratocytes
0	0.754729	0.902	0.787	0	0	ZNF280D	Keratocytes
0	2.30468	0.157	0.043	0	0	PM20D1	Keratocytes
0	0.718973	0.854	0.74	0	0	EFR3A	Keratocytes
0	1.8954	0.145	0.031	0	0	NTNG1	Keratocytes
0	0.582918	0.834	0.72	0	0	SUMO3	Keratocytes
0	0.608988	0.931	0.818	0	0	KAT6B	Keratocytes
0	0.527606	0.913	0.8	0	0	LOC100356444	Keratocytes
0	0.53315	0.799	0.686	0	0	OAZ2	Keratocytes
0	0.646559	0.788	0.675	0	0	LOC103346806	Keratocytes
0	2.81351	0.158	0.046	0	0	KIRREL3	Keratocytes
0	3.25063	0.132	0.02	0	0	RBPJL	Keratocytes
0	1.08482	0.978	0.866	0	0	ACSL3	Keratocytes
0	0.608618	0.778	0.666	0	0	HIGD1A	Keratocytes
0	0.570463	0.822	0.71	0	0	CMPK1	Keratocytes
0	0.510062	0.951	0.839	0	0	EPB41	Keratocytes
0	0.520771	0.863	0.751	0	0	SMIM10L1	Keratocytes
0	0.478141	0.889	0.777	0	0	SPTAN1	Keratocytes
0	0.574874	0.812	0.701	0	0	CORO1C	Keratocytes
0	1.17708	0.989	0.878	0	0	ROCK2	Keratocytes
0	2.73873	0.138	0.028	0	0	LOC108177728	Keratocytes
0	0.521446	0.885	0.775	0	0	TFG	Keratocytes
0	0.660658	0.943	0.833	0	0	ARHGAP12	Keratocytes
0	1.0286	0.978	0.868	0	0	LAMP2	Keratocytes
0	1.20679	0.929	0.82	0	0	SMURF2	Keratocytes
0	2.43108	0.133	0.024	0	0	LOC103352362	Keratocytes
0	0.58831	0.941	0.832	0	0	COPB1	Keratocytes
0	1.07666	0.992	0.883	0	0	REV3L	Keratocytes
0	0.546485	0.948	0.839	0	0	CLASP2	Keratocytes
0	0.640116	0.946	0.838	0	0	TRAM1	Keratocytes
0	0.523888	0.991	0.883	0	0	MAGI1	Keratocytes
0	0.783486	0.872	0.764	0	0	GBE1	Keratocytes
0	0.401909	0.91	0.802	0	0	SECISBP2L	Keratocytes
0	0.622305	0.916	0.808	0	0	SLC3A2	Keratocytes
0	2.90591	0.131	0.024	0	0	CHAC1	Keratocytes
0	0.768823	0.96	0.854	0	0	SNX29	Keratocytes
0	1.26398	0.952	0.846	0	0	FOXO3	Keratocytes
0	0.412962	0.957	0.851	0	0	KDELR1	Keratocytes
0	2.98128	0.127	0.022	0	0	FBP2	Keratocytes
0	2.34999	0.141	0.036	0	0	DUSP26	Keratocytes
0	0.796074	0.942	0.837	0	0	CPEB4	Keratocytes
0	2.54022	0.132	0.028	0	0	RADIL	Keratocytes
0	3.00044	0.125	0.021	0	0	LOC108178427	Keratocytes
0	1.05728	0.999	0.895	0	0	PARD3B	Keratocytes
0	0.576151	0.816	0.712	0	0	BSCL2	Keratocytes
0	0.777799	0.962	0.858	0	0	TSPAN3	Keratocytes
0	0.72339	0.926	0.823	0	0	PCNX1	Keratocytes
0	1.0252	0.962	0.859	0	0	TSC22D3	Keratocytes
0	1.28601	0.987	0.885	0	0	UVRAG	Keratocytes
0	0.421946	0.965	0.863	0	0	GPHN	Keratocytes
0	0.803118	0.972	0.87	0	0	REEP5	Keratocytes
0	0.676115	0.822	0.721	0	0	TCP11L2	Keratocytes
0	0.6752	0.985	0.884	0	0	CKAP4	Keratocytes
0	0.614221	0.858	0.757	0	0	POLR2A	Keratocytes
0	0.82989	0.93	0.83	0	0	HERPUD1	Keratocytes
0	3.31143	0.124	0.024	0	0	CADPS	Keratocytes
0	2.73701	0.123	0.023	0	0	LOC100354482	Keratocytes
0	0.7482	0.728	0.628	0	0	ABHD2	Keratocytes
0	0.468071	0.93	0.831	0	0	ATXN2	Keratocytes
0	0.68321	0.959	0.86	0	0	LOC100348415	Keratocytes
0	0.510433	0.936	0.838	0	0	PHF21A	Keratocytes
0	0.497021	0.911	0.814	0	0	ARCN1	Keratocytes
0	1.47502	0.999	0.902	0	0	ALDH1A1	Keratocytes
0	2.89715	0.119	0.023	0	0	LOC103349512	Keratocytes
0	0.647461	0.942	0.846	0	0	STT3B	Keratocytes
0	0.472077	0.888	0.793	0	0	ACTR10	Keratocytes
0	0.287443	0.926	0.832	0	0	KIF2A	Keratocytes
0	2.19284	0.117	0.023	0	0	GPR37L1	Keratocytes
0	0.546204	0.946	0.852	0	0	TRIP11	Keratocytes
0	0.74051	0.84	0.747	0	0	BAG3	Keratocytes
0	0.599133	0.884	0.792	0	0	SIK2	Keratocytes
0	0.595771	0.857	0.765	0	0	ZNF654	Keratocytes
0	0.353247	0.957	0.866	0	0	SEC61B	Keratocytes
0	0.758494	0.988	0.897	0	0	SMARCA2	Keratocytes
0	0.43133	0.953	0.863	0	0	EIF4A2	Keratocytes
0	3.05515	0.107	0.018	0	0	KCNG1	Keratocytes
0	3.37465	0.102	0.013	0	0	LOC127488845	Keratocytes
0	0.957345	0.994	0.905	0	0	RSRC1	Keratocytes
0	0.672215	0.968	0.879	0	0	MORF4L2	Keratocytes
0	0.502267	0.946	0.857	0	0	ITFG1	Keratocytes
0	0.466056	0.977	0.891	0	0	NF1	Keratocytes
0	0.571332	0.864	0.779	0	0	TMEM41B	Keratocytes
0	0.50084	0.89	0.806	0	0	SDCBP	Keratocytes
0	2.66992	1	0.916	0	0	DCN	Keratocytes
0	0.508135	0.976	0.892	0	0	GLUL	Keratocytes
0	0.517819	0.985	0.902	0	0	HLTF	Keratocytes
0	0.575339	0.905	0.824	0	0	APPBP2	Keratocytes
0	0.726122	0.978	0.897	0	0	NCOA1	Keratocytes
0	0.468167	0.905	0.825	0	0	C12H6orf62	Keratocytes
0	0.480027	0.923	0.843	0	0	WDR26	Keratocytes
0	0.39974	0.961	0.881	0	0	PIK3R1	Keratocytes
0	0.489133	0.967	0.888	0	0	ZNF638	Keratocytes
0	0.590383	0.967	0.888	0	0	ARHGAP10	Keratocytes
0	0.482867	0.938	0.859	0	0	FBXL20	Keratocytes
0	0.593691	0.972	0.894	0	0	HSPA5	Keratocytes
0	0.948868	0.994	0.916	0	0	ADD3	Keratocytes
0	0.755706	0.983	0.905	0	0	HDLBP	Keratocytes
0	0.300233	0.981	0.904	0	0	WWC2	Keratocytes
0	0.478332	0.973	0.896	0	0	EIF4G3	Keratocytes
0	0.338049	0.965	0.888	0	0	PDIA3	Keratocytes
0	0.564362	0.929	0.853	0	0	ATF4	Keratocytes
0	0.784601	0.9	0.824	0	0	INTS6	Keratocytes
0	0.414904	0.974	0.898	0	0	LAPTM4B	Keratocytes
0	0.375793	0.936	0.862	0	0	TMED2	Keratocytes
0	0.475795	0.985	0.911	0	0	TTC3	Keratocytes
0	3.04443	0.997	0.924	0	0	GSN	Keratocytes
0	0.485496	0.966	0.893	0	0	SMC5	Keratocytes
0	0.514451	0.968	0.895	0	0	LOC100344472	Keratocytes
0	0.423003	0.967	0.895	0	0	MEF2A	Keratocytes
0	0.398411	0.963	0.892	0	0	GABARAPL2	Keratocytes
0	0.691243	0.954	0.883	0	0	UBE2Q2	Keratocytes
0	0.548325	0.976	0.906	0	0	SSR3	Keratocytes
0	0.40359	0.967	0.899	0	0	SELENOF	Keratocytes
0	0.500535	0.988	0.921	0	0	GLS	Keratocytes
0	0.497581	0.985	0.919	0	0	PHACTR2	Keratocytes
0	0.435533	0.96	0.894	0	0	USO1	Keratocytes
0	0.772759	0.993	0.928	0	0	NFAT5	Keratocytes
0	0.703891	0.999	0.934	0	0	IGFBP2	Keratocytes
0	0.371502	0.955	0.891	0	0	SERINC1	Keratocytes
0	0.861064	0.977	0.913	0	0	FNDC3A	Keratocytes
0	0.828579	0.991	0.928	0	0	DLG1	Keratocytes
0	0.913694	0.984	0.922	0	0	TMEM59	Keratocytes
0	0.384526	0.975	0.913	0	0	ANXA5	Keratocytes
0	0.522315	0.978	0.917	0	0	FUS	Keratocytes
0	0.904533	0.998	0.938	0	0	AOPEP	Keratocytes
0	0.867985	0.999	0.94	0	0	FNDC3B	Keratocytes
0	0.523092	0.989	0.933	0	0	CHD9	Keratocytes
0	0.456556	0.987	0.931	0	0	TBL1XR1	Keratocytes
0	0.481147	0.967	0.911	0	0	ACAP2	Keratocytes
0	0.461654	0.984	0.93	0	0	LUC7L3	Keratocytes
0	0.867141	0.993	0.94	0	0	QKI	Keratocytes
0	0.428918	0.981	0.928	0	0	RSF1	Keratocytes
0	0.393054	0.975	0.922	0	0	TBCA	Keratocytes
0	0.686099	0.987	0.938	0	0	LAPTM4A	Keratocytes
0	0.390631	0.987	0.938	0	0	PNISR	Keratocytes
0	0.709324	0.999	0.951	0	0	PDE4D	Keratocytes
0	0.486718	0.975	0.928	0	0	EIF5	Keratocytes
0	0.387464	0.981	0.936	0	0	RAB2A	Keratocytes
0	0.892903	0.998	0.954	0	0	TCF12	Keratocytes
0	0.466401	0.969	0.927	0	0	NUFIP2	Keratocytes
0	0.306262	0.982	0.942	0	0	LOC100008904	Keratocytes
0	0.348522	0.986	0.948	0	0	MATR3	Keratocytes
0	0.346112	0.983	0.947	0	0	ARF4	Keratocytes
0	0.976348	1	0.965	0	0	ZBTB20	Keratocytes
0	0.285995	0.993	0.962	0	0	SFPQ	Keratocytes
0	0.316908	0.997	0.968	0	0	MYCBP2	Keratocytes
0	0.692084	0.997	0.977	0	0	EIF4G2	Keratocytes
0	0.352126	0.997	0.984	0	0	ITM2B	Keratocytes
1.1e-307	0.770395	0.655	0.524	0	0	DHRS4	Keratocytes
1.95e-307	1.35305	0.303	0.145	0	0	LOC127492330	Keratocytes
2.37e-307	1.36582	0.349	0.184	0	0	ADAM2	Keratocytes
5.91e-307	0.905759	0.552	0.383	0	0	LOC127483835	Keratocytes
9.17e-307	0.621289	0.458	0.261	0	0	CMTM7	Keratocytes
9.41e-306	0.440742	0.912	0.816	0	0	EIF1B	Keratocytes
9.69e-306	2.03298	0.219	0.085	0	0	LOC127483501	Keratocytes
1.09e-305	1.05483	0.491	0.341	0	0	PI4K2A	Keratocytes
7.17e-305	0.422171	0.799	0.611	0	0	MYO5A	Keratocytes
3.49e-304	0.566302	0.844	0.774	0	0	RYBP	Keratocytes
1.74e-303	1.47923	0.293	0.139	0	0	TEX9	Keratocytes
2.45e-303	0.361893	0.973	0.921	0	0	SETD5	Keratocytes
6.15e-303	0.965988	0.441	0.266	0	0	LOC100358455	Keratocytes
3.79e-302	0.383716	0.712	0.563	0	0	HOMER1	Keratocytes
5.45e-302	2.11141	0.185	0.063	0	0	CFAP91	Keratocytes
4.22e-301	0.683961	0.61	0.419	0	0	POGLUT2	Keratocytes
4.93e-301	1.31603	0.418	0.262	0	0	LOC100352378	Keratocytes
1.12e-300	0.80666	0.593	0.452	0	0	EHD1	Keratocytes
2.41e-300	0.276012	0.853	0.663	0	0	MYO10	Keratocytes
7.33e-300	0.480734	0.707	0.539	0	0	LAMC1	Keratocytes
2.89e-299	0.453977	0.892	0.797	0	0	NDUFS4	Keratocytes
2.98e-299	0.888198	0.434	0.258	0	0	CERK	Keratocytes
7.54e-299	1.08169	0.34	0.17	0	0	SCRN1	Keratocytes
7.77e-299	0.42246	0.925	0.819	0	0	ACBD3	Keratocytes
8.26e-299	1.58255	0.248	0.106	0	0	TMEM63C	Keratocytes
9.28e-299	0.607185	0.718	0.548	0	0	PRDM5	Keratocytes
1.53e-298	0.344016	0.923	0.809	0	0	LRP6	Keratocytes
1.76e-298	0.524612	0.834	0.722	0	0	NEK1	Keratocytes
6.14e-298	1.03835	0.491	0.334	0	0	ERN1	Keratocytes
7.51e-298	1.97904	0.188	0.065	0	0	LOC108177000	Keratocytes
2.3e-297	0.453471	0.906	0.797	0	0	CDC27	Keratocytes
1.21e-296	0.48554	0.517	0.295	0	0	PHACTR1	Keratocytes
1.72e-296	1.09494	0.424	0.262	0	0	RFXAP	Keratocytes
3.46e-296	0.617379	0.64	0.455	0	0	RRAS	Keratocytes
1.13e-295	0.341221	0.513	0.29	0	0	OAF	Keratocytes
1.78e-295	0.447047	0.904	0.778	0	0	PTBP2	Keratocytes
1.97e-295	0.633234	0.718	0.6	0	0	ANKRD46	Keratocytes
3.34e-295	1.16137	0.304	0.145	0	0	LRRC32	Keratocytes
5.18e-295	1.73908	0.406	0.247	0	0	PPFIA2	Keratocytes
1.02e-294	0.780681	0.602	0.46	0	0	NDN	Keratocytes
1.85e-294	1.15076	0.161	0.048	0	0	MEGF10	Keratocytes
4.51e-294	1.19285	0.282	0.127	0	0	PRTG	Keratocytes
4.69e-294	0.606625	0.46	0.272	0	0	HCLS1	Keratocytes
6.69e-294	0.707296	0.246	0.101	0	0	FABP7	Keratocytes
3.32e-293	0.539107	0.802	0.684	0	0	MAGT1	Keratocytes
1.17e-292	0.585506	0.774	0.657	0	0	AMFR	Keratocytes
1.84e-292	0.370428	0.897	0.768	0	0	NENF	Keratocytes
2.45e-292	0.543852	0.756	0.623	0	0	ERGIC1	Keratocytes
4.69e-292	0.591257	0.687	0.515	0	0	ALDH2	Keratocytes
9.01e-292	0.358236	0.485	0.279	0	0	FYN	Keratocytes
1.49e-291	0.280953	0.994	0.945	0	0	MSI2	Keratocytes
1.51e-290	1.85015	0.252	0.114	0	0	KCNN3	Keratocytes
5.59e-290	2.40496	0.145	0.041	0	0	CELA1	Keratocytes
1.08e-289	0.316067	0.96	0.897	0	0	MICOS10	Keratocytes
1.33e-289	1.08246	0.38	0.213	0	0	INTS6L	Keratocytes
2.76e-289	1.00398	0.405	0.234	0	0	LOC127492497	Keratocytes
5.9e-289	0.85045	0.696	0.579	0	0	MAST2	Keratocytes
6.71e-289	0.406825	0.922	0.825	0	0	MDH1	Keratocytes
1.9e-288	0.54326	0.763	0.597	0	0	MIPOL1	Keratocytes
1.4e-286	0.843021	0.54	0.382	0	0	PKD1	Keratocytes
1.85e-286	1.58232	0.229	0.094	0	0	ARMCX4	Keratocytes
2.46e-286	0.378772	0.952	0.891	0	0	SRSF5	Keratocytes
3.17e-286	0.462879	0.898	0.805	0	0	GBF1	Keratocytes
3.2e-286	0.870518	0.747	0.671	0	0	HMGCR	Keratocytes
2.8e-285	1.61945	0.274	0.133	0	0	GHRL	Keratocytes
3.73e-285	0.469536	0.885	0.806	0	0	AGFG1	Keratocytes
2.58e-284	0.52952	0.774	0.626	0	0	SLC38A10	Keratocytes
6.03e-284	0.70772	0.705	0.584	0	0	IDE	Keratocytes
1.08e-283	0.810879	0.59	0.456	0	0	NCOR2	Keratocytes
1.42e-283	0.870507	0.484	0.318	0	0	CUEDC1	Keratocytes
1.8e-283	0.796623	0.669	0.53	0	0	METTL15	Keratocytes
2.41e-283	0.449203	0.465	0.249	0	0	EMILIN1	Keratocytes
2.77e-283	1.3708	0.28	0.133	0	0	NFATC4	Keratocytes
3.12e-283	0.260262	0.962	0.911	0	0	DDX3X	Keratocytes
5.93e-283	1.27393	0.23	0.094	0	0	FLRT1	Keratocytes
1.26e-282	0.836559	0.372	0.196	0	0	FAM110B	Keratocytes
1.73e-282	0.612335	0.598	0.415	0	0	ZYX	Keratocytes
1.84e-282	0.311987	0.953	0.875	0	0	CAMK2D	Keratocytes
1.17e-281	2.25575	0.134	0.035	0	0	KL	Keratocytes
1.79e-281	0.800583	0.675	0.551	0	0	POLG2	Keratocytes
1.93e-281	1.75992	0.216	0.086	0	0	PCDHB6	Keratocytes
4.64e-281	0.891325	0.543	0.399	0	0	TOPAZ1	Keratocytes
1.37e-280	0.498968	0.833	0.729	0	0	BPNT2	Keratocytes
2.75e-280	1.76971	0.213	0.086	0	0	SNPH	Keratocytes
3.89e-280	0.435685	0.844	0.726	0	0	ARL2	Keratocytes
1.1e-279	1.17628	0.443	0.295	0	0	SLC7A6	Keratocytes
1.29e-279	0.560139	0.768	0.66	0	0	UBE2G2	Keratocytes
4.21e-279	0.949865	0.397	0.225	0	0	SYNPO	Keratocytes
4.8e-279	1.66868	0.301	0.153	0	0	PTGER3	Keratocytes
4.94e-279	0.739674	0.522	0.342	0	0	TTC7B	Keratocytes
7.34e-279	0.652012	0.688	0.554	0	0	TGFBR1	Keratocytes
1.56e-277	1.05487	0.389	0.225	0	0	RAI2	Keratocytes
8.18e-277	1.06476	0.424	0.271	0	0	LOC127487415	Keratocytes
1.43e-276	2.09324	0.143	0.041	0	0	LOC127487818	Keratocytes
5.7e-276	1.54652	0.274	0.133	0	0	LOC100349989	Keratocytes
4.82e-275	0.315434	0.965	0.902	0	0	LOC127482715	Keratocytes
5.2e-275	0.634276	0.689	0.557	0	0	TNRC6C	Keratocytes
6.58e-275	0.685509	0.687	0.566	0	0	SLC30A5	Keratocytes
7.44e-275	2.30869	0.142	0.041	0	0	LOC103352409	Keratocytes
1.15e-274	1.81683	0.183	0.064	0	0	ME3	Keratocytes
1.22e-274	0.314563	0.459	0.255	0	0	IGSF10	Keratocytes
1.26e-274	0.566753	0.749	0.605	0	0	SNX7	Keratocytes
2.88e-274	0.514238	0.512	0.322	0	0	PYGL	Keratocytes
3.31e-274	0.268538	0.934	0.832	0	0	EML4	Keratocytes
4.69e-274	0.812362	0.591	0.449	0	0	LOC100354137	Keratocytes
8.48e-274	0.699499	0.667	0.53	0	0	LOC100359008	Keratocytes
1.02e-273	0.65849	0.692	0.547	0	0	FAM168A	Keratocytes
4.48e-272	0.77181	0.615	0.493	0	0	STX16	Keratocytes
5.41e-272	1.62286	0.218	0.089	0	0	LOC127484254	Keratocytes
1.02e-271	0.304473	0.958	0.877	0	0	NDUFC1	Keratocytes
2.46e-271	0.648369	0.6	0.434	0	0	RILPL1	Keratocytes
1.33e-270	0.784464	0.512	0.354	0	0	CKAP2	Keratocytes
2.96e-270	0.742261	0.648	0.504	0	0	TRIQK	Keratocytes
7.47e-270	0.325572	0.971	0.929	0	0	SRSF2	Keratocytes
1.77e-269	0.687786	0.666	0.532	0	0	ZNF568	Keratocytes
7.68e-269	2.46286	0.121	0.031	0	0	LOC127493131	Keratocytes
9.96e-269	0.321935	0.601	0.372	0	0	VASN	Keratocytes
3.02e-268	0.695737	0.645	0.513	0	0	CHST12	Keratocytes
3.11e-268	0.917478	0.495	0.347	0	0	G6PC3	Keratocytes
2.07e-267	0.645765	0.676	0.548	0	0	ZNF639	Keratocytes
2.85e-267	0.71844	0.69	0.586	0	0	KDM3A	Keratocytes
8e-267	0.503467	0.838	0.743	0	0	TMF1	Keratocytes
6.66e-266	0.455765	0.823	0.694	0	0	CLCC1	Keratocytes
7.3e-266	1.24569	0.318	0.171	0	0	LRRC3	Keratocytes
1.26e-265	0.530855	0.779	0.647	0	0	ZDHHC17	Keratocytes
1.27e-265	0.554341	0.805	0.703	0	0	IARS1	Keratocytes
6.82e-265	0.717325	0.631	0.5	0	0	TBC1D32	Keratocytes
6.93e-265	0.362822	0.3	0.144	0	0	TGM2	Keratocytes
9.79e-265	0.468576	0.72	0.582	0	0	DNAJB4	Keratocytes
1.64e-264	0.652217	0.673	0.567	0	0	CHCHD7	Keratocytes
6.06e-264	0.502047	0.645	0.467	0	0	SNX24	Keratocytes
8.58e-264	0.990847	0.461	0.317	0	0	CRY2	Keratocytes
8.95e-264	2.35676	0.11	0.025	0	0	HID1	Keratocytes
3.12e-263	0.668153	0.696	0.588	0	0	CLN6	Keratocytes
6.53e-263	1.18497	0.391	0.241	0	0	LOC127483186	Keratocytes
1.02e-262	0.629588	0.696	0.581	0	0	GOLGA2	Keratocytes
1.37e-262	0.699753	0.652	0.529	0	0	LOC103346524	Keratocytes
1.81e-262	0.609936	0.735	0.602	0	0	TTC21B	Keratocytes
2e-262	1.10473	0.268	0.124	0	0	AGTR1	Keratocytes
3.15e-262	0.757038	0.589	0.46	0	0	SLC35C2	Keratocytes
2.97e-261	1.03883	0.468	0.32	0	0	BMAL1	Keratocytes
1.31e-260	0.333558	0.601	0.438	0	0	PHTF2	Keratocytes
2.89e-260	0.433656	0.581	0.392	0	0	ZHX3	Keratocytes
4.44e-260	0.29195	0.887	0.697	0	0	SELENOW	Keratocytes
8.43e-260	0.847512	0.557	0.434	0	0	C3H8orf76	Keratocytes
1.34e-259	0.42082	0.911	0.83	0	0	KIF1B	Keratocytes
2.54e-259	0.417564	0.858	0.772	0	0	HIPK1	Keratocytes
3.39e-258	0.565654	0.774	0.654	0	0	MBD5	Keratocytes
1.23e-257	1.03165	0.444	0.301	0	0	LOC100008826	Keratocytes
2.11e-257	0.908862	0.538	0.392	0	0	LDLR	Keratocytes
2.39e-256	0.997974	0.547	0.424	0	0	SRF	Keratocytes
3.7e-256	1.34348	0.335	0.187	0	0	LOC127483310	Keratocytes
1.42e-255	0.584999	0.744	0.63	0	0	GLCE	Keratocytes
1.58e-255	1.68329	0.301	0.16	0	0	NRXN3	Keratocytes
3.49e-255	0.344397	0.934	0.87	0	0	DNAJC15	Keratocytes
1.18e-254	0.321389	0.761	0.573	0	0	WIPF1	Keratocytes
1.85e-254	1.48655	0.214	0.089	0	0	LOC100356844	Keratocytes
1.94e-254	1.73799	0.202	0.082	0	0	LOC100350709	Keratocytes
4.51e-254	1.5167	0.229	0.102	0	0	FJX1	Keratocytes
6.25e-253	0.728593	0.598	0.472	0	0	ARFGAP1	Keratocytes
8.71e-253	1.05808	0.443	0.296	0	0	LOC108176477	Keratocytes
1.24e-252	0.777567	0.554	0.403	0	0	BTBD19	Keratocytes
3.69e-252	0.478369	0.852	0.721	0	0	SHROOM4	Keratocytes
1.15e-251	0.597183	0.403	0.233	0	0	FAM43A	Keratocytes
1.62e-251	0.44096	0.809	0.697	0	0	EID1	Keratocytes
4.93e-251	1.96304	0.148	0.048	0	0	SALL2	Keratocytes
7.73e-251	0.384742	0.894	0.811	0	0	MTPN	Keratocytes
8.35e-251	1.21417	0.302	0.158	0	0	FNDC5	Keratocytes
2.32e-250	1.48209	0.25	0.118	0	0	FAM217A	Keratocytes
2.44e-249	1.05938	0.394	0.249	0	0	AARS1	Keratocytes
2.55e-249	1.79855	0.193	0.077	0	0	GLP1R	Keratocytes
3.81e-249	0.610051	0.795	0.676	0	0	BTBD3	Keratocytes
7.58e-249	0.757912	0.566	0.418	0	0	POGLUT1	Keratocytes
4.21e-248	2.01306	0.151	0.05	0	0	TMEM35A	Keratocytes
4.44e-248	0.396121	0.899	0.812	0	0	COPB2	Keratocytes
5.73e-248	2.22065	0.154	0.053	0	0	TMEM92	Keratocytes
1.51e-247	0.321947	0.973	0.918	0	0	TASOR2	Keratocytes
1.54e-247	0.791589	0.55	0.406	0	0	DNAJC25	Keratocytes
1.67e-247	1.15702	0.377	0.232	0	0	BCORL1	Keratocytes
1.27e-246	0.57791	0.632	0.471	0	0	POFUT2	Keratocytes
1.74e-246	0.735764	0.581	0.468	0	0	MRPL58	Keratocytes
4.46e-246	0.961521	0.414	0.262	0	0	MAGEH1	Keratocytes
1.42e-245	0.511792	0.751	0.625	0	0	TMED4	Keratocytes
1.94e-245	1.62136	0.205	0.086	0	0	LOC108176983	Keratocytes
3.38e-245	0.641955	0.627	0.502	0	0	TAPT1	Keratocytes
7.22e-245	0.262688	0.517	0.319	0	0	ACTN1	Keratocytes
1.15e-244	0.875153	0.505	0.364	0	0	EFCAB8	Keratocytes
1.51e-244	0.770726	0.621	0.499	0	0	ANKRD42	Keratocytes
8.34e-244	0.880822	0.481	0.323	0	0	NKAIN3	Keratocytes
1.04e-243	0.557767	0.815	0.71	0	0	POGZ	Keratocytes
3.79e-243	0.761031	0.549	0.407	0	0	SLC17A5	Keratocytes
3.84e-243	0.273209	0.801	0.582	0	0	RSU1	Keratocytes
1.06e-242	0.690274	0.673	0.564	0	0	LRIG2	Keratocytes
1.64e-242	1.24296	0.302	0.164	0	0	FAM20C	Keratocytes
2.87e-242	1.37672	0.144	0.046	0	0	KANK4	Keratocytes
3.59e-242	1.34041	0.301	0.165	0	0	POLM	Keratocytes
7.72e-242	0.590326	0.19	0.072	0	0	KCNK13	Keratocytes
1.19e-241	2.61779	0.106	0.026	0	0	FAM186B	Keratocytes
2.99e-241	0.482216	0.801	0.708	0	0	DBNL	Keratocytes
1.23e-240	0.640791	0.48	0.326	0	0	CHPT1	Keratocytes
1.61e-240	1.80219	0.191	0.078	0	0	LOC127486536	Keratocytes
1.98e-240	0.319702	0.971	0.924	0	0	STAG1	Keratocytes
3.05e-240	0.508969	0.747	0.643	0	0	MAX	Keratocytes
3.15e-240	0.256743	0.905	0.781	0	0	UST	Keratocytes
4.47e-240	0.642146	0.693	0.598	0	0	GSTO1	Keratocytes
6.79e-240	0.440711	0.846	0.756	0	0	TBC1D15	Keratocytes
7.45e-240	2.34375	0.123	0.035	0	0	LOC127493598	Keratocytes
9.71e-240	0.351392	0.451	0.262	0	0	SNED1	Keratocytes
3.8e-239	1.71255	0.171	0.063	0	0	KCNA6	Keratocytes
6.7e-239	0.851794	0.503	0.371	0	0	DYRK2	Keratocytes
2.73e-238	1.24324	0.32	0.185	0	0	PLLP	Keratocytes
2.78e-238	0.671592	0.62	0.499	0	0	FAM8A1	Keratocytes
5.61e-238	1.30501	0.253	0.122	0	0	LOC103351958	Keratocytes
1.29e-237	0.470821	0.91	0.863	0	0	PSME4	Keratocytes
3.61e-237	0.644311	0.73	0.615	0	0	RAP1GDS1	Keratocytes
6.28e-237	0.46416	0.798	0.699	0	0	DCTN6	Keratocytes
7.05e-237	1.14527	0.262	0.127	0	0	LOC127482783	Keratocytes
1.15e-236	0.53949	0.301	0.15	0	0	RASD1	Keratocytes
2.57e-236	0.3498	0.926	0.847	0	0	LOC100349768	Keratocytes
2.63e-236	0.328246	0.909	0.83	0	0	DRAM2	Keratocytes
4.78e-236	0.370677	0.873	0.769	0	0	SEC11C	Keratocytes
5.45e-236	0.281523	0.983	0.939	0	0	HNRNPDL	Keratocytes
1.36e-235	1.51336	0.221	0.1	0	0	LOC103348262	Keratocytes
2.88e-235	1.26576	0.289	0.153	0	0	KCTD7	Keratocytes
3.79e-235	0.456359	0.739	0.605	0	0	ULK2	Keratocytes
4.48e-234	0.429405	0.384	0.222	0	0	PTGS2	Keratocytes
7.82e-234	0.566802	0.7	0.582	0	0	SDF2	Keratocytes
8.13e-234	1.98045	0.153	0.054	0	0	LOC108175997	Keratocytes
1.17e-233	0.459005	0.868	0.775	0	0	DZIP3	Keratocytes
1.14e-232	0.791813	0.526	0.397	0	0	SLC25A33	Keratocytes
2e-232	0.652725	0.667	0.553	0	0	ZNF532	Keratocytes
2.69e-232	0.487964	0.867	0.8	0	0	AGO3	Keratocytes
2.29e-231	0.497316	0.819	0.732	0	0	RCOR3	Keratocytes
2.42e-231	0.428479	0.847	0.748	0	0	IFT20	Keratocytes
5.17e-231	1.56113	0.157	0.056	0	0	GALNT17	Keratocytes
6.85e-231	0.817515	0.492	0.35	0	0	FAM117A	Keratocytes
1.86e-230	0.551777	0.709	0.587	0	0	RHBDD1	Keratocytes
3.32e-230	0.734848	0.328	0.175	0	0	MAP7D3	Keratocytes
3.29e-229	0.568682	0.734	0.654	0	0	RAF1	Keratocytes
4.91e-229	1.68323	0.203	0.088	0	0	MRAP2	Keratocytes
9.18e-229	0.450428	0.839	0.75	0	0	CREBRF	Keratocytes
1.8e-228	0.868663	0.314	0.167	0	0	LOC103349248	Keratocytes
2.66e-228	1.42786	0.265	0.135	0	0	CFAP210	Keratocytes
2.9e-228	0.338663	0.911	0.803	0	0	CLTB	Keratocytes
8.62e-228	1.144	0.356	0.221	0	0	SLC20A2	Keratocytes
1.04e-227	0.40379	0.545	0.401	0	0	NAAA	Keratocytes
1.99e-227	0.824081	0.524	0.382	0	0	FAM184A	Keratocytes
2.1e-227	0.73871	0.571	0.454	0	0	ECHDC3	Keratocytes
2.56e-227	2.20578	0.107	0.028	0	0	DOC2B	Keratocytes
3.81e-227	0.635672	0.627	0.495	0	0	SLC36A4	Keratocytes
9.89e-227	0.275337	0.954	0.75	0	0	GJA1	Keratocytes
1.91e-226	0.571035	0.642	0.498	0	0	ARL3	Keratocytes
2.34e-226	1.26313	0.306	0.171	0	0	CHIC1	Keratocytes
1.53e-225	0.774165	0.528	0.397	0	0	DCTD	Keratocytes
1.9e-225	0.660203	0.291	0.148	0	0	CYFIP2	Keratocytes
2.52e-225	0.602144	0.634	0.51	0	0	ACADSB	Keratocytes
3.88e-224	1.99393	0.145	0.05	0	0	SCN3B	Keratocytes
6.02e-224	1.73508	0.166	0.063	0	0	LOC127492821	Keratocytes
7.35e-224	1.37549	0.236	0.111	0	0	ZSWIM5	Keratocytes
8.24e-224	0.392928	0.754	0.581	0	0	P4HA2	Keratocytes
1.18e-223	0.444849	0.855	0.759	0	0	ZNF106	Keratocytes
1.53e-223	0.342772	0.827	0.711	0	0	DNAJC10	Keratocytes
2.44e-223	1.04831	0.365	0.226	0	0	SMAD6	Keratocytes
2.87e-223	0.976997	0.37	0.226	0	0	APOLD1	Keratocytes
1.19e-222	1.92963	0.149	0.052	0	0	LOC108176669	Keratocytes
1.96e-222	0.735115	0.588	0.472	0	0	ERCC6L2	Keratocytes
3.08e-222	0.471668	0.917	0.886	0	0	OSBPL9	Keratocytes
4.18e-222	0.867615	0.342	0.201	0	0	TMEM150C	Keratocytes
6.82e-222	2.13129	0.119	0.034	0	0	TBX4	Keratocytes
4.21e-221	1.16878	0.342	0.205	0	0	C1H9orf153	Keratocytes
2.39e-220	0.897647	0.428	0.284	0	0	IFT80	Keratocytes
4.97e-220	1.00545	0.489	0.364	0	0	SQLE	Keratocytes
1.39e-219	0.546192	0.687	0.562	0	0	GNB1L	Keratocytes
1.47e-219	0.482617	0.864	0.791	0	0	ZDHHC20	Keratocytes
3.56e-219	1.53243	0.172	0.067	0	0	FADS2	Keratocytes
5.6e-219	1.09306	0.305	0.164	0	0	SPATA16	Keratocytes
8.25e-219	1.24673	0.33	0.2	0	0	ASB13	Keratocytes
9.36e-219	1.57479	0.132	0.043	0	0	CYP3A6	Keratocytes
3.69e-218	1.40663	0.23	0.11	0	0	PAQR8	Keratocytes
7.11e-218	0.499429	0.818	0.757	0	0	ARL5B	Keratocytes
7.66e-218	0.563955	0.673	0.565	0	0	LMBRD1	Keratocytes
1.99e-217	0.680467	0.441	0.28	0	0	ITPRIPL2	Keratocytes
4.75e-217	0.920062	0.478	0.364	0	0	MARS1	Keratocytes
7.2e-216	0.58195	0.718	0.632	0	0	XPNPEP3	Keratocytes
1.86e-215	1.98807	0.126	0.039	0	0	IGDCC3	Keratocytes
1.15e-214	0.394713	0.868	0.778	0	0	SERINC3	Keratocytes
1.81e-214	1.37099	0.246	0.125	0	0	LOC127491140	Keratocytes
1.35e-213	0.341188	0.919	0.762	0	0	GALNT18	Keratocytes
1.26e-212	1.57617	0.201	0.09	0	0	SLC17A9	Keratocytes
3.31e-212	0.48275	0.782	0.691	0	0	RPS6KC1	Keratocytes
1.7e-211	1.18068	0.354	0.224	0	0	RGMA	Keratocytes
4.08e-211	1.5201	0.141	0.048	0	0	RORB	Keratocytes
4.3e-211	0.410149	0.856	0.775	0	0	DYM	Keratocytes
5.58e-211	0.547994	0.566	0.409	0	0	TSPAN9	Keratocytes
1.02e-210	0.416679	0.854	0.781	0	0	TAF1	Keratocytes
1.89e-210	1.23547	0.271	0.147	0	0	PAQR6	Keratocytes
5.3e-210	1.18445	0.43	0.309	0	0	DNAI7	Keratocytes
7.1e-210	0.410598	0.861	0.784	0	0	RAB6A	Keratocytes
1.23e-209	0.912214	0.307	0.171	0	0	LOC127484627	Keratocytes
1.44e-209	1.40056	0.238	0.118	0	0	LOC127493621	Keratocytes
2.76e-209	0.85813	0.342	0.2	0	0	LOC103347285	Keratocytes
2.87e-209	0.621172	0.675	0.56	0	0	KIAA0825	Keratocytes
3.14e-209	0.702861	0.614	0.501	0	0	FDFT1	Keratocytes
7.39e-209	0.39819	0.796	0.691	0	0	LOC100349428	Keratocytes
3.3e-208	1.77827	0.176	0.073	0	0	LOC103346804	Keratocytes
1.51e-207	1.58918	0.206	0.095	0	0	LOC108176548	Keratocytes
1.01e-205	1.66872	0.135	0.046	0	0	LOC127490305	Keratocytes
1.05e-205	2.23022	0.11	0.032	0	0	SLC25A18	Keratocytes
1.62e-205	0.493138	0.817	0.751	0	0	ATF2	Keratocytes
3.02e-205	0.983499	0.39	0.265	0	0	LOC103345923	Keratocytes
3.94e-205	0.258506	0.841	0.684	0	0	NUCB2	Keratocytes
4.06e-205	0.572222	0.637	0.512	0	0	KLF13	Keratocytes
2.04e-204	2.16584	0.117	0.036	0	0	SLC25A45	Keratocytes
7.73e-204	0.787519	0.384	0.234	0	0	LOC100356150	Keratocytes
1.39e-202	1.06947	0.294	0.165	0	0	C14H3orf70	Keratocytes
1.58e-202	0.523465	0.735	0.647	0	0	TCF20	Keratocytes
2.59e-202	0.86312	0.472	0.349	0	0	IFT172	Keratocytes
4.78e-202	0.972569	0.455	0.329	0	0	PANK1	Keratocytes
1.95e-201	0.638649	0.578	0.46	0	0	DNMT3A	Keratocytes
5.05e-201	1.06308	0.335	0.206	0	0	TMEM47	Keratocytes
6.8e-201	1.06965	0.292	0.164	0	0	LRRC75A	Keratocytes
2.61e-200	1.63431	0.19	0.084	0	0	NRG2	Keratocytes
2.67e-200	0.710245	0.541	0.426	0	0	LYSMD3	Keratocytes
4.21e-200	0.542814	0.673	0.566	0	0	SEC61A1	Keratocytes
4.58e-200	0.584672	0.605	0.474	0	0	BIVM	Keratocytes
7.7e-200	0.678793	0.529	0.406	0	0	USP18	Keratocytes
1.65e-199	0.522033	0.674	0.547	0	0	HEATR5A	Keratocytes
6.13e-199	0.991101	0.423	0.297	0	0	MYLK4	Keratocytes
1.27e-198	1.04645	0.293	0.167	0	0	LOC103346085	Keratocytes
3.37e-198	0.865303	0.468	0.34	0	0	LOC127487527	Keratocytes
4.08e-198	0.70902	0.544	0.437	0	0	TSR2	Keratocytes
5.76e-198	0.57109	0.464	0.313	0	0	LRRK2	Keratocytes
1.62e-197	1.02898	0.316	0.188	0	0	LPXN	Keratocytes
2.38e-197	0.41824	0.773	0.671	0	0	ANAPC13	Keratocytes
2.51e-197	1.37248	0.227	0.115	0	0	PLEKHF1	Keratocytes
3.06e-197	0.552717	0.677	0.584	0	0	SYNJ1	Keratocytes
4.15e-197	1.86131	0.132	0.046	0	0	PABPC4L	Keratocytes
5.93e-196	1.78035	0.164	0.069	0	0	HES7	Keratocytes
1.34e-195	1.86583	0.133	0.047	0	0	ZNF853	Keratocytes
2.76e-195	0.912049	0.428	0.312	0	0	CCDC28B	Keratocytes
1.4e-194	0.85971	0.459	0.337	0	0	FBXO30	Keratocytes
2.65e-194	2.06988	0.115	0.036	0	0	PABPC5	Keratocytes
2.99e-194	1.23599	0.278	0.159	0	0	CSRNP2	Keratocytes
6.67e-194	1.35199	0.277	0.156	0	0	MSH4	Keratocytes
7.29e-194	0.756963	0.472	0.352	0	0	ABHD10	Keratocytes
1.26e-193	1.45446	0.194	0.089	0	0	SERPINB9	Keratocytes
1.35e-193	1.7539	0.153	0.061	0	0	SPIN4	Keratocytes
1.41e-193	1.49267	0.205	0.097	0	0	NEK5	Keratocytes
1.68e-193	0.415219	0.85	0.782	0	0	RLIM	Keratocytes
2.75e-193	2.06151	0.121	0.04	0	0	LOC103352280	Keratocytes
4.62e-193	0.417211	0.756	0.653	0	0	CBX5	Keratocytes
5.43e-193	0.746235	0.423	0.282	0	0	NAT14	Keratocytes
9.29e-193	0.981789	0.354	0.223	0	0	LOC127484341	Keratocytes
1.8e-192	0.347487	0.861	0.782	0	0	DYNLL2	Keratocytes
2.34e-192	1.09111	0.174	0.072	0	0	KITLG	Keratocytes
3.58e-192	0.394814	0.846	0.775	0	0	MAP2K5	Keratocytes
8.45e-192	0.471249	0.743	0.65	0	0	IER3IP1	Keratocytes
1.06e-191	0.727586	0.529	0.411	0	0	GOLPH3L	Keratocytes
1.29e-191	0.710457	0.538	0.419	0	0	TRIM37	Keratocytes
3.79e-191	1.73255	0.156	0.063	0	0	LOC100342223	Keratocytes
2.9e-190	0.459714	0.555	0.432	0	0	ABHD17C	Keratocytes
3.1e-190	0.572116	0.589	0.475	0	0	ATP7A	Keratocytes
4.86e-190	0.517301	0.693	0.597	0	0	DMAC1	Keratocytes
5.94e-190	1.1111	0.275	0.153	0	0	MEX3B	Keratocytes
6.08e-190	0.39704	0.939	0.907	0	0	RBBP6	Keratocytes
8.08e-190	0.995118	0.341	0.21	0	0	LOC108176658	Keratocytes
9.69e-190	0.97533	0.377	0.256	0	0	ATAT1	Keratocytes
3.77e-189	1.4012	0.205	0.099	0	0	HSF2BP	Keratocytes
7.86e-189	0.297586	0.898	0.823	0	0	SPCS3	Keratocytes
8.67e-189	0.436002	0.81	0.726	0	0	TASOR	Keratocytes
1.27e-188	1.79136	0.139	0.052	0	0	TSPAN11	Keratocytes
1.8e-188	0.51947	0.607	0.497	0	0	GNPDA1	Keratocytes
2.25e-188	0.318786	0.938	0.884	0	0	TNPO1	Keratocytes
1.34e-187	0.598039	0.664	0.576	0	0	MTOR	Keratocytes
1.7e-187	0.78919	0.591	0.505	0	0	TXLNG	Keratocytes
7.74e-187	0.655235	0.558	0.441	0	0	ZC2HC1A	Keratocytes
9.19e-187	1.57552	0.197	0.094	0	0	LOC100350727	Keratocytes
9.75e-187	0.824552	0.476	0.372	0	0	MTFR1L	Keratocytes
1.78e-186	0.52092	0.322	0.178	0	0	GLIS1	Keratocytes
2.09e-186	0.550245	0.303	0.172	0	0	DNM3	Keratocytes
8.02e-186	0.400765	0.875	0.8	0	0	TMEM135	Keratocytes
1.96e-185	0.48434	0.7	0.592	0	0	TRIM2	Keratocytes
2.18e-185	0.555989	0.645	0.55	0	0	EPN2	Keratocytes
3.57e-185	1.65266	0.172	0.073	0	0	KCNIP1	Keratocytes
3.9e-185	1.15993	0.183	0.08	0	0	NALF1	Keratocytes
9.88e-185	0.662785	0.693	0.608	0	0	UNC13B	Keratocytes
1.04e-184	0.740579	0.511	0.399	0	0	IGIP	Keratocytes
1.07e-184	1.76322	0.131	0.047	0	0	CAPRIN2	Keratocytes
1.15e-184	0.5976	0.696	0.618	0	0	ACOX1	Keratocytes
2.13e-184	0.46577	0.798	0.728	0	0	N4BP2	Keratocytes
2.15e-184	0.826979	0.46	0.356	0	0	MARCHF2	Keratocytes
2.22e-184	1.69441	0.139	0.052	0	0	PEG10	Keratocytes
3.8e-184	0.435099	0.565	0.446	0	0	VSIR	Keratocytes
5.16e-184	0.821914	0.461	0.352	0	0	TMEM39B	Keratocytes
1.59e-183	1.50757	0.171	0.074	0	0	ARMCX6	Keratocytes
1.96e-183	0.41783	0.793	0.712	0	0	CDKN1B	Keratocytes
8.61e-183	0.620509	0.481	0.358	0	0	SNX18	Keratocytes
9.4e-183	0.606109	0.595	0.502	0	0	FAHD1	Keratocytes
1.29e-182	1.88759	0.136	0.051	0	0	LOC103347957	Keratocytes
1.52e-182	1.89134	0.12	0.041	0	0	LOC127491312	Keratocytes
5.31e-182	0.353499	0.826	0.72	0	0	SMIM11	Keratocytes
1.25e-181	2.07517	0.131	0.048	0	0	LOC127493935	Keratocytes
1.91e-181	0.615654	0.597	0.499	0	0	DHX40	Keratocytes
4.03e-181	1.46791	0.218	0.112	0	0	LOC100353059	Keratocytes
6.18e-181	2.06388	0.106	0.033	0	0	LOC108176449	Keratocytes
1.21e-180	0.705842	0.544	0.432	0	0	LOC127484098	Keratocytes
3.92e-180	0.565216	0.636	0.547	0	0	POC5	Keratocytes
5.96e-180	0.285421	0.703	0.589	0	0	OGFRL1	Keratocytes
1.94e-179	1.25869	0.188	0.086	0	0	ANPEP	Keratocytes
3.03e-179	0.280823	0.976	0.924	0	0	USP47	Keratocytes
6.43e-179	0.32653	0.9	0.844	0	0	DCAF8	Keratocytes
6.56e-179	0.363848	0.823	0.724	0	0	SLC25A4	Keratocytes
7.71e-179	0.600636	0.609	0.515	0	0	MINPP1	Keratocytes
1.2e-178	0.897379	0.417	0.308	0	0	ACOT7	Keratocytes
1.25e-178	0.965062	0.344	0.221	0	0	FGD1	Keratocytes
3.82e-178	1.76837	0.143	0.057	0	0	LOC127486718	Keratocytes
4.81e-178	0.269033	0.973	0.928	0	0	BIRC6	Keratocytes
9.87e-178	0.406302	0.652	0.539	0	0	RPS6KA5	Keratocytes
1.39e-177	0.953871	0.428	0.315	0	0	ECD	Keratocytes
1.58e-177	0.397598	0.717	0.588	0	0	PLBD2	Keratocytes
3e-177	0.511917	0.625	0.513	0	0	LOC100353233	Keratocytes
5.21e-177	0.883995	0.246	0.129	0	0	CRISPLD2	Keratocytes
1.17e-176	1.2703	0.11	0.035	0	0	ZDBF2	Keratocytes
1.36e-176	0.406135	0.805	0.718	0	0	LOC108176845	Keratocytes
2.3e-176	1.05913	0.231	0.119	0	0	BATF2	Keratocytes
5.06e-176	0.327846	0.886	0.797	0	0	TERF2IP	Keratocytes
7.97e-176	1.01489	0.325	0.207	0	0	PRXL2C	Keratocytes
1.5e-175	0.646813	0.547	0.445	0	0	TMEM184B	Keratocytes
2.88e-175	0.4012	0.713	0.578	0	0	SPECC1L	Keratocytes
6.46e-175	0.315068	0.807	0.679	0	0	LOC100355158	Keratocytes
9.21e-175	1.01787	0.351	0.238	0	0	ZNF771	Keratocytes
1.3e-174	0.386765	0.853	0.776	0	0	MIA3	Keratocytes
1.6e-174	1.02771	0.216	0.109	0	0	LOC127493442	Keratocytes
1.65e-174	0.698864	0.528	0.413	0	0	CMTM4	Keratocytes
2.81e-174	0.983515	0.373	0.264	0	0	LOC100347489	Keratocytes
5.36e-174	0.885304	0.357	0.235	0	0	RHBDL1	Keratocytes
1.74e-173	0.880172	0.313	0.194	0	0	ADORA2B	Keratocytes
2.28e-173	1.36422	0.183	0.085	0	0	ABAT	Keratocytes
1.13e-172	1.16022	0.25	0.138	0	0	KCNK1	Keratocytes
1.46e-172	0.519435	0.716	0.647	0	0	FBXO33	Keratocytes
2.52e-172	1.31866	0.181	0.084	0	0	ACSS1	Keratocytes
3.13e-172	1.8081	0.119	0.042	0	0	STX1B	Keratocytes
5.09e-172	0.416194	0.574	0.439	0	0	ECE1	Keratocytes
5.36e-172	0.939309	0.271	0.151	0	0	FSTL4	Keratocytes
9.22e-172	0.464915	0.695	0.613	0	0	NTAQ1	Keratocytes
3.29e-171	0.392883	0.789	0.713	0	0	MECP2	Keratocytes
4.68e-171	0.31556	0.889	0.819	0	0	PEA15	Keratocytes
4.94e-171	0.350532	0.864	0.792	0	0	TMEM30A	Keratocytes
4.96e-171	0.466745	0.703	0.61	0	0	SS18L2	Keratocytes
5.15e-171	0.435884	0.371	0.221	0	0	SEPTIN4	Keratocytes
7.04e-171	1.64435	0.186	0.09	0	0	LOC108175960	Keratocytes
1.02e-170	0.404651	0.788	0.694	0	0	C9H18orf32	Keratocytes
1.11e-170	0.458521	0.719	0.634	0	0	LOC103345175	Keratocytes
2.76e-170	0.336899	0.849	0.755	0	0	SEC13	Keratocytes
4.62e-170	0.569654	0.666	0.577	0	0	COG6	Keratocytes
5.49e-170	0.51987	0.687	0.6	0	0	UFSP2	Keratocytes
1.22e-169	1.48681	0.131	0.05	0	0	LOC100359112	Keratocytes
1.49e-169	0.852655	0.37	0.246	0	0	CPNE2	Keratocytes
1.51e-169	0.34077	0.727	0.58	0	0	RAB3IP	Keratocytes
1.52e-169	0.415621	0.751	0.659	0	0	HGSNAT	Keratocytes
8.45e-169	0.620968	0.544	0.439	0	0	ADPGK	Keratocytes
1.16e-168	0.516264	0.628	0.542	0	0	KCTD20	Keratocytes
1.54e-168	1.29202	0.169	0.076	0	0	LOC103350987	Keratocytes
2.51e-168	0.352128	0.888	0.819	0	0	ZZZ3	Keratocytes
1e-167	0.903944	0.528	0.428	0	0	MSMO1	Keratocytes
1.24e-167	0.469848	0.734	0.657	0	0	TAF2	Keratocytes
1.27e-167	0.973844	0.374	0.266	0	0	XXYLT1	Keratocytes
1.29e-167	0.338233	0.885	0.795	0	0	TMBIM4	Keratocytes
1.37e-167	0.559484	0.686	0.568	0	0	ADRB2	Keratocytes
2.14e-167	0.578939	0.607	0.511	0	0	NQO2	Keratocytes
4.19e-167	0.704751	0.48	0.362	0	0	SP4	Keratocytes
4.23e-167	0.68149	0.41	0.273	0	0	LOC100352119	Keratocytes
1.17e-166	0.553955	0.655	0.574	0	0	UBE2O	Keratocytes
1.76e-166	0.739854	0.405	0.277	0	0	SLC39A13	Keratocytes
1.78e-166	0.273713	0.948	0.879	0	0	OCIAD1	Keratocytes
2.26e-166	1.88002	0.123	0.046	0	0	PELI3	Keratocytes
2.97e-166	0.290058	0.93	0.879	0	0	N4BP2L2	Keratocytes
3.16e-166	0.718081	0.441	0.32	0	0	KLF2	Keratocytes
3.27e-166	0.526625	0.208	0.099	0	0	PALD1	Keratocytes
6.27e-166	1.65285	0.148	0.063	0	0	PNMA1	Keratocytes
1.99e-165	1.3893	0.211	0.111	0	0	PBLD	Keratocytes
2.46e-165	0.833541	0.387	0.268	0	0	TM7SF3	Keratocytes
3.26e-165	1.43726	0.2	0.103	0	0	RND2	Keratocytes
3.27e-165	0.458185	0.654	0.521	0	0	MFSD6	Keratocytes
4.52e-165	1.73885	0.112	0.039	0	0	LOC103350682	Keratocytes
6.85e-165	1.49026	0.187	0.091	0	0	LOC103348915	Keratocytes
2.89e-164	0.474517	0.69	0.614	0	0	NARS1	Keratocytes
3.98e-164	0.617651	0.557	0.469	0	0	LIMD1	Keratocytes
7.6e-164	1.58041	0.154	0.067	0	0	NUP62CL	Keratocytes
8.77e-164	0.778448	0.475	0.374	0	0	COQ3	Keratocytes
9.63e-164	0.667984	0.538	0.429	0	0	ALMS1	Keratocytes
1.18e-163	0.680855	0.541	0.448	0	0	MAP3K14	Keratocytes
2.06e-163	0.550359	0.617	0.534	0	0	GPR108	Keratocytes
3.68e-163	1.32895	0.157	0.069	0	0	SLC1A1	Keratocytes
7.4e-163	0.90282	0.199	0.099	0	0	CYGB	Keratocytes
1.04e-162	0.337834	0.859	0.797	0	0	DMXL1	Keratocytes
2.25e-162	0.302978	0.399	0.258	0	0	EPSTI1	Keratocytes
3.83e-162	0.381279	0.819	0.759	0	0	EPC2	Keratocytes
5.84e-162	1.03109	0.361	0.253	0	0	LOC100343510	Keratocytes
3.82e-161	0.674017	0.59	0.504	0	0	SLC38A6	Keratocytes
4.76e-161	0.332399	0.888	0.827	0	0	UBR4	Keratocytes
5.62e-161	1.65712	0.142	0.059	0	0	LOC127490936	Keratocytes
6.74e-161	0.704899	0.529	0.425	0	0	LOC127486465	Keratocytes
8.01e-161	0.59847	0.601	0.521	0	0	ECI2	Keratocytes
1.53e-160	0.297861	0.895	0.809	0	0	RPN2	Keratocytes
1.93e-160	1.37551	0.206	0.108	0	0	ASAP3	Keratocytes
2.63e-160	0.562059	0.558	0.46	0	0	SLC35B4	Keratocytes
1.68e-159	1.0204	0.324	0.218	0	0	MTMR11	Keratocytes
2.03e-159	0.553976	0.558	0.459	0	0	MTRFR	Keratocytes
2.58e-159	1.21183	0.27	0.163	0	0	LOC103349856	Keratocytes
4.15e-159	0.584337	0.568	0.482	0	0	MFSD14A	Keratocytes
1.85e-158	0.310799	0.888	0.805	0	0	FTO	Keratocytes
1.97e-158	0.568895	0.589	0.509	0	0	ARL2BP	Keratocytes
1.99e-158	0.655497	0.627	0.561	0	0	SEC23B	Keratocytes
2.48e-158	0.958984	0.353	0.244	0	0	PSPH	Keratocytes
1.12e-157	0.597124	0.362	0.225	0	0	FZD2	Keratocytes
1.14e-157	1.59769	0.11	0.038	0	0	ESR1	Keratocytes
1.27e-157	0.559708	0.59	0.5	0	0	RTL10	Keratocytes
9.19e-157	0.718891	0.473	0.374	0	0	TP53I13	Keratocytes
1.1e-156	1.0983	0.246	0.14	0	0	ADCY3	Keratocytes
1.23e-156	0.765392	0.458	0.358	0	0	DCLRE1A	Keratocytes
1.43e-156	0.456104	0.75	0.685	0	0	NMD3	Keratocytes
1.52e-156	1.35103	0.169	0.079	0	0	DNM1	Keratocytes
4.91e-156	0.855142	0.42	0.317	0	0	FAM210A	Keratocytes
5.49e-156	0.322728	0.871	0.794	0	0	DYNC1LI2	Keratocytes
7.43e-156	0.547793	0.634	0.56	0	0	UBA5	Keratocytes
1.02e-155	0.706421	0.312	0.195	0	0	MX1	Keratocytes
1.04e-155	0.293802	0.884	0.793	0	0	PDS5B	Keratocytes
1.26e-155	0.47425	0.688	0.604	0	0	ALDH18A1	Keratocytes
2.31e-155	0.48776	0.725	0.649	0	0	STRBP	Keratocytes
2.53e-155	0.317421	0.858	0.776	0	0	GOPC	Keratocytes
3.59e-155	0.44791	0.704	0.621	0	0	LATS1	Keratocytes
7.76e-155	1.8045	0.119	0.045	0	0	MCF2	Keratocytes
1.26e-154	1.5768	0.15	0.066	0	0	ZNF275	Keratocytes
1.44e-154	0.992418	0.33	0.221	0	0	PRDM11	Keratocytes
1.83e-154	0.579236	0.376	0.245	0	0	RAB3IL1	Keratocytes
3.81e-154	0.652643	0.512	0.417	0	0	CARS1	Keratocytes
5.53e-154	0.749007	0.371	0.249	0	0	B4GALT2	Keratocytes
6.05e-154	0.921888	0.347	0.238	0	0	FAXDC2	Keratocytes
8.4e-154	1.73754	0.112	0.04	0	0	LOC127490640	Keratocytes
1.31e-153	1.00136	0.227	0.124	0	0	SYN3	Keratocytes
3.8e-153	0.886029	0.393	0.287	0	0	PDP1	Keratocytes
5.66e-153	0.879993	0.361	0.252	0	0	DUSP3	Keratocytes
8.84e-153	1.01332	0.318	0.211	0	0	SLC39A14	Keratocytes
1.14e-152	0.878059	0.345	0.233	0	0	PPARGC1A	Keratocytes
1.46e-152	0.323877	0.728	0.631	0	0	RAB43	Keratocytes
5.09e-152	0.590876	0.555	0.465	0	0	SLC35A2	Keratocytes
6.09e-152	0.289739	0.931	0.852	0	0	SRSF6	Keratocytes
5.64e-151	0.25675	0.947	0.877	0	0	RPN1	Keratocytes
6.41e-151	0.273776	0.901	0.824	0	0	DNAJC3	Keratocytes
8.97e-151	1.53942	0.149	0.067	0	0	LETM2	Keratocytes
1.6e-150	0.44385	0.736	0.647	0	0	ANKRD26	Keratocytes
1.74e-150	1.26342	0.207	0.11	0	0	MAFA	Keratocytes
2.01e-150	1.52275	0.161	0.076	0	0	GNB5	Keratocytes
2.82e-150	0.586259	0.568	0.476	0	0	TTBK2	Keratocytes
3.7e-150	0.37661	0.772	0.689	0	0	TVP23C	Keratocytes
[truncated: 43,691 more rows]
