# Supplementary material for: Single-Cell Transcriptomics Shows Cellular Heterogeneity, Intercellular Communication, and Extracellular Matrix Remodeling in Corneal Fibrosis In Vivo
Source: Invest Ophthalmol Vis Sci. 2025 Oct 28;66(13):48. doi: 10.1167/iovs.66.13.48 (PMC12577772; doi:10.1167/iovs.66.13.48)
Supplement: Supplement 5 [file iovs-66-13-48_s005.xlsx]

## Sheet: Table S3
Table S4. Number of cells from each sample assigned to stromal subclusters following reclustering.
Sample ID	Total Cells	Cluster 0	Cluster 1	Cluster 2	Cluster 3
AB-1	2532	1303	686	488	55
AB-2	3148	1198	1473	428	49
AB-3	1442	949	253	226	14
NC-1	303	23	1	279	0
NC-2	232	12	0	219	1
NC-3	347	45	0	302	0
AB= Alkali Burn/ Fibrotic
NC= Naïve Cornea
