# Supplementary material for: Single-Cell Transcriptomics Shows Cellular Heterogeneity, Intercellular Communication, and Extracellular Matrix Remodeling in Corneal Fibrosis In Vivo
Source: Invest Ophthalmol Vis Sci. 2025 Oct 28;66(13):48. doi: 10.1167/iovs.66.13.48 (PMC12577772; doi:10.1167/iovs.66.13.48)
Supplement: Supplement 6 [file iovs-66-13-48_s006.xlsx]

## Sheet: Table S5
Table S5. Differentially expressed genes for each subcluster identified within the ECM-remodeling stromal cluster.
p_value	Avg_log2FC	PCT.1	PCT.2	p_value_adj	Cluster number	Gene	Predicted cell type
0	3.32802	0.868	0.242	0	0	CHST6	Quiescent Keratocytes
0	3.83258	0.691	0.105	0	0	LOC127491378	Quiescent Keratocytes
0	3.03603	0.914	0.341	0	0	ABCC4	Quiescent Keratocytes
0	2.66785	0.828	0.28	0	0	COLGALT2	Quiescent Keratocytes
0	3.12095	0.707	0.161	0	0	EFCC1	Quiescent Keratocytes
0	3.08513	0.935	0.417	0	0	C1QTNF3	Quiescent Keratocytes
0	2.85436	0.939	0.425	0	0	F3	Quiescent Keratocytes
0	2.7622	0.636	0.127	0	0	PDE11A	Quiescent Keratocytes
0	2.40781	0.826	0.327	0	0	KDR	Quiescent Keratocytes
0	3.24904	0.564	0.079	0	0	BRINP2	Quiescent Keratocytes
0	1.8069	0.797	0.32	0	0	EPAS1	Quiescent Keratocytes
0	2.09832	0.915	0.442	0	0	SPECC1	Quiescent Keratocytes
0	1.93908	0.883	0.412	0	0	TIAM1	Quiescent Keratocytes
0	1.72767	0.925	0.455	0	0	LOC100352842	Quiescent Keratocytes
0	2.72766	0.914	0.465	0	0	IL17D	Quiescent Keratocytes
0	1.64463	0.96	0.513	0	0	LOC100349077	Quiescent Keratocytes
0	2.50842	0.606	0.175	0	0	LOC127490673	Quiescent Keratocytes
0	2.21589	0.697	0.266	0	0	PKHD1	Quiescent Keratocytes
0	2.50978	0.661	0.246	0	0	LOC108176990	Quiescent Keratocytes
0	2.06412	0.626	0.218	0	0	NKAIN3	Quiescent Keratocytes
0	1.89048	0.685	0.283	0	0	FAM174B	Quiescent Keratocytes
0	1.95665	0.804	0.403	0	0	C3	Quiescent Keratocytes
0	1.67636	0.746	0.347	0	0	EGFLAM	Quiescent Keratocytes
0	2.27812	0.956	0.562	0	0	THSD7A	Quiescent Keratocytes
0	1.72734	0.851	0.468	0	0	RIPOR2	Quiescent Keratocytes
0	1.75626	0.979	0.605	0	0	SCN9A	Quiescent Keratocytes
0	2.2511	0.98	0.607	0	0	PPP2R2B	Quiescent Keratocytes
0	1.80861	0.945	0.575	0	0	GALNT18	Quiescent Keratocytes
0	1.40691	0.831	0.472	0	0	SERPINI1	Quiescent Keratocytes
0	1.57495	0.973	0.621	0	0	LRRC3B	Quiescent Keratocytes
0	1.61574	0.875	0.531	0	0	CORO2B	Quiescent Keratocytes
0	2.09381	0.939	0.606	0	0	MAMDC2	Quiescent Keratocytes
0	1.98003	0.77	0.448	0	0	AMACR	Quiescent Keratocytes
0	1.951	0.942	0.624	0	0	TPD52L1	Quiescent Keratocytes
0	2.10025	0.954	0.64	0	0	SPARCL1	Quiescent Keratocytes
0	1.53345	0.989	0.688	0	0	ATRNL1	Quiescent Keratocytes
0	1.38339	0.89	0.598	0	0	SLC22A4	Quiescent Keratocytes
0	1.44409	0.905	0.623	0	0	PLCB4	Quiescent Keratocytes
0	1.4217	0.914	0.634	0	0	FAM78B	Quiescent Keratocytes
0	1.79724	0.947	0.68	0	0	MT3	Quiescent Keratocytes
0	1.4304	0.922	0.656	0	0	ERC2	Quiescent Keratocytes
0	2.07994	0.974	0.715	0	0	SEMA3A	Quiescent Keratocytes
0	1.51185	0.884	0.631	0	0	PTPRD	Quiescent Keratocytes
0	1.89034	0.966	0.716	0	0	EDIL3	Quiescent Keratocytes
0	2.56124	0.935	0.687	0	0	SAA3	Quiescent Keratocytes
0	1.27019	0.935	0.709	0	0	SOD3	Quiescent Keratocytes
0	1.24226	0.889	0.674	0	0	ETV5	Quiescent Keratocytes
0	1.37017	0.924	0.717	0	0	HPS5	Quiescent Keratocytes
0	1.19219	0.955	0.751	0	0	GPHA2	Quiescent Keratocytes
0	1.31138	0.908	0.706	0	0	ENPP2	Quiescent Keratocytes
0	1.07557	0.984	0.783	0	0	SLC35F1	Quiescent Keratocytes
0	1.33073	0.944	0.744	0	0	MERTK	Quiescent Keratocytes
0	1.18795	0.935	0.751	0	0	PDZD2	Quiescent Keratocytes
0	1.82496	0.962	0.786	0	0	ANGPTL7	Quiescent Keratocytes
0	1.0363	0.918	0.747	0	0	B3GNT7	Quiescent Keratocytes
0	1.15466	0.98	0.815	0	0	ABCA6	Quiescent Keratocytes
0	1.28409	0.93	0.766	0	0	NREP	Quiescent Keratocytes
0	1.56719	0.992	0.838	0	0	AFF3	Quiescent Keratocytes
0	1.16008	0.958	0.816	0	0	BCL2L13	Quiescent Keratocytes
0	2.43729	0.982	0.848	0	0	KHDRBS3	Quiescent Keratocytes
0	1.1821	0.968	0.842	0	0	EPB41	Quiescent Keratocytes
0	1.31188	0.927	0.806	0	0	SLC16A1	Quiescent Keratocytes
0	1.07647	0.97	0.859	0	0	LRIG1	Quiescent Keratocytes
0	1.00526	0.982	0.88	0	0	COLEC12	Quiescent Keratocytes
0	1.21121	0.927	0.835	0	0	GLUL	Quiescent Keratocytes
0	1.13252	0.984	0.917	0	0	ALDH1A1	Quiescent Keratocytes
0	1.49808	0.973	0.909	0	0	MGARP	Quiescent Keratocytes
0	0.963417	0.969	0.909	0	0	ZBTB7C	Quiescent Keratocytes
0	1.10837	0.976	0.92	0	0	SASH1	Quiescent Keratocytes
0	0.870478	0.995	0.941	0	0	ST6GALNAC3	Quiescent Keratocytes
0	1.2076	0.975	0.924	0	0	PLPP1	Quiescent Keratocytes
0	1.1608	0.939	0.895	0	0	MXRA7	Quiescent Keratocytes
0	1.15671	0.992	0.953	0	0	TPST1	Quiescent Keratocytes
0	0.806687	0.988	0.954	0	0	CPXM2	Quiescent Keratocytes
0	0.799369	0.997	0.965	0	0	NPAS3	Quiescent Keratocytes
0	1.2432	0.974	0.946	0	0	TKT	Quiescent Keratocytes
0	1.37692	0.999	0.976	0	0	CHSY3	Quiescent Keratocytes
0	0.955703	0.995	0.984	0	0	SLIT3	Quiescent Keratocytes
0	1.04781	0.949	0.94	0	0	HMGN3	Quiescent Keratocytes
0	0.956421	0.997	0.99	0	0	MYCBP2	Quiescent Keratocytes
0	0.78918	0.998	0.991	0	0	EPB41L2	Quiescent Keratocytes
0	0.842766	0.996	0.99	0	0	COL6A1	Quiescent Keratocytes
0	0.90845	0.999	0.994	0	0	PARD3B	Quiescent Keratocytes
0	0.607718	0.99	0.986	0	0	FGFR1	Quiescent Keratocytes
0	0.732553	0.986	0.984	0	0	ASPH	Quiescent Keratocytes
0	1.2747	0.997	0.996	0	0	DCN	Quiescent Keratocytes
0	1.06154	0.996	0.996	0	0	COL6A3	Quiescent Keratocytes
3.57e-298	0.864187	0.989	0.901	1.34e-293	0	ERG	Quiescent Keratocytes
1.34e-297	0.997831	0.957	0.832	5.03e-293	0	WASF3	Quiescent Keratocytes
2.25e-297	0.724373	0.978	0.968	8.45e-293	0	AQP1	Quiescent Keratocytes
3.42e-296	2.98681	0.397	0.061	1.28e-291	0	INSYN2B	Quiescent Keratocytes
1.8e-294	0.83942	0.983	0.939	6.77e-290	0	APBB2	Quiescent Keratocytes
4.79e-294	1.12225	0.888	0.698	1.8e-289	0	MAN1C1	Quiescent Keratocytes
7.11e-294	0.99491	0.919	0.852	2.67e-289	0	IRX3	Quiescent Keratocytes
9.87e-294	2.46048	0.572	0.202	3.7e-289	0	LOC100341219	Quiescent Keratocytes
1.2e-292	2.24919	0.542	0.163	4.49e-288	0	LOC127491606	Quiescent Keratocytes
1.05e-291	0.736653	0.967	0.958	3.94e-287	0	CSGALNACT2	Quiescent Keratocytes
9.76e-291	1.07647	0.946	0.771	3.66e-286	0	RNF180	Quiescent Keratocytes
9.31e-289	0.671831	0.999	0.96	3.49e-284	0	PDE4D	Quiescent Keratocytes
1.9e-288	0.838626	0.958	0.915	7.14e-284	0	NAB1	Quiescent Keratocytes
1.05e-283	1.09021	0.883	0.522	3.96e-279	0	FRMD4B	Quiescent Keratocytes
9.66e-283	1.44872	0.834	0.544	3.62e-278	0	ADAMTS12	Quiescent Keratocytes
1.65e-280	0.848543	0.987	0.926	6.17e-276	0	PRICKLE2	Quiescent Keratocytes
3.62e-280	0.718768	0.986	0.951	1.36e-275	0	ADD3	Quiescent Keratocytes
4.24e-280	1.73601	0.632	0.253	1.59e-275	0	HTR7	Quiescent Keratocytes
1.3e-279	0.975578	0.963	0.639	4.87e-275	0	FRMD5	Quiescent Keratocytes
3.45e-279	1.26314	0.904	0.726	1.29e-274	0	USP53	Quiescent Keratocytes
3.79e-278	0.612573	0.987	0.982	1.42e-273	0	KERA	Quiescent Keratocytes
2.66e-277	0.534068	0.997	0.997	9.97e-273	0	SDC2	Quiescent Keratocytes
9.41e-277	1.41467	0.862	0.593	3.53e-272	0	ADAMTS5	Quiescent Keratocytes
7.47e-276	3.41256	0.355	0.048	2.8e-271	0	ASTN1	Quiescent Keratocytes
9.87e-276	0.968231	0.993	0.821	3.7e-271	0	CEMIP	Quiescent Keratocytes
7.03e-275	1.91348	0.654	0.285	2.64e-270	0	DPP6	Quiescent Keratocytes
3.51e-273	2.15444	0.514	0.158	1.32e-268	0	CMBL	Quiescent Keratocytes
2.37e-272	0.869395	0.992	0.985	8.88e-268	0	APOD	Quiescent Keratocytes
2.8e-272	0.909994	0.939	0.754	1.05e-267	0	THBS4	Quiescent Keratocytes
7.09e-272	0.754991	0.973	0.937	2.66e-267	0	NAV1	Quiescent Keratocytes
1.67e-268	2.23407	0.507	0.149	6.25e-264	0	LOC100009591	Quiescent Keratocytes
2.39e-268	0.841967	0.986	0.961	8.95e-264	0	PRKD1	Quiescent Keratocytes
3.76e-267	0.893465	0.96	0.873	1.41e-262	0	LOC100340175	Quiescent Keratocytes
4.28e-267	1.17688	0.89	0.628	1.6e-262	0	ANKS1B	Quiescent Keratocytes
3.85e-265	0.712669	0.997	0.943	1.44e-260	0	SLIT2	Quiescent Keratocytes
3.44e-262	1.6738	0.631	0.264	1.29e-257	0	PHYHD1	Quiescent Keratocytes
1.69e-259	1.57845	0.647	0.283	6.32e-255	0	MFSD6	Quiescent Keratocytes
1.41e-257	0.768745	0.95	0.87	5.3e-253	0	SELENOP	Quiescent Keratocytes
4.3e-257	0.561773	0.968	0.96	1.61e-252	0	SMIM14	Quiescent Keratocytes
3.62e-255	1.01498	0.969	0.814	1.36e-250	0	ARHGAP20	Quiescent Keratocytes
8.14e-254	1.58499	0.642	0.298	3.05e-249	0	EXOC3L2	Quiescent Keratocytes
3.09e-253	0.860732	0.993	0.769	1.16e-248	0	COL4A4	Quiescent Keratocytes
3.03e-251	1.12245	0.876	0.597	1.14e-246	0	GNA14	Quiescent Keratocytes
5.36e-251	0.893945	0.992	0.754	2.01e-246	0	COL4A3	Quiescent Keratocytes
7.04e-249	0.640234	0.954	0.956	2.64e-244	0	SERPING1	Quiescent Keratocytes
1.71e-248	1.41547	0.596	0.229	6.42e-244	0	EDNRB	Quiescent Keratocytes
2.91e-248	1.15389	0.816	0.53	1.09e-243	0	TBX2	Quiescent Keratocytes
4.62e-248	1.00707	0.874	0.601	1.73e-243	0	APCDD1	Quiescent Keratocytes
4.75e-248	1.54211	0.725	0.443	1.78e-243	0	ZNF536	Quiescent Keratocytes
2.49e-246	1.41936	0.779	0.53	9.34e-242	0	PAPSS2	Quiescent Keratocytes
3.34e-246	0.576651	0.997	0.981	1.25e-241	0	NFIA	Quiescent Keratocytes
6.32e-246	0.750745	0.988	0.974	2.37e-241	0	ZEB1	Quiescent Keratocytes
8.39e-246	0.931555	0.919	0.886	3.15e-241	0	LOC100348415	Quiescent Keratocytes
1.47e-244	0.911555	0.966	0.921	5.52e-240	0	SMYD3	Quiescent Keratocytes
6.61e-242	0.702387	0.995	0.948	2.48e-237	0	SEMA3C	Quiescent Keratocytes
9.11e-242	0.806073	0.952	0.863	3.42e-237	0	SNX30	Quiescent Keratocytes
1.67e-240	1.47015	0.637	0.27	6.25e-236	0	S1PR1	Quiescent Keratocytes
4.67e-240	0.482082	0.987	0.988	1.75e-235	0	COL6A2	Quiescent Keratocytes
1.53e-239	0.833352	0.93	0.772	5.75e-235	0	CYP27A1	Quiescent Keratocytes
7.28e-239	1.15073	0.791	0.54	2.73e-234	0	BPGM	Quiescent Keratocytes
8.68e-235	1.92019	0.692	0.425	3.26e-230	0	DAB1	Quiescent Keratocytes
4.37e-234	3.82577	0.273	0.023	1.64e-229	0	GALNT6	Quiescent Keratocytes
3.85e-232	0.742556	0.991	0.956	1.44e-227	0	CACNA1C	Quiescent Keratocytes
4.81e-231	1.13034	0.829	0.48	1.8e-226	0	ZBTB16	Quiescent Keratocytes
1.54e-230	1.23892	0.824	0.63	5.79e-226	0	ABHD5	Quiescent Keratocytes
1.48e-228	0.664968	0.999	0.971	5.57e-224	0	SVEP1	Quiescent Keratocytes
1.86e-226	1.18036	0.818	0.524	6.97e-222	0	FGF10	Quiescent Keratocytes
7.5e-225	0.810856	0.939	0.869	2.81e-220	0	ARHGAP12	Quiescent Keratocytes
1.06e-224	1.45564	0.661	0.346	3.97e-220	0	RAB11FIP1	Quiescent Keratocytes
1.53e-224	1.79922	0.572	0.25	5.74e-220	0	HCLS1	Quiescent Keratocytes
2.43e-221	3.06311	0.38	0.094	9.13e-217	0	OPCML	Quiescent Keratocytes
6.28e-221	1.22624	0.85	0.695	2.35e-216	0	XPO4	Quiescent Keratocytes
3.47e-220	0.809888	0.908	0.801	1.3e-215	0	TMPO	Quiescent Keratocytes
1.43e-217	1.0197	0.865	0.719	5.35e-213	0	LAMTOR3	Quiescent Keratocytes
6.88e-217	1.35943	0.813	0.612	2.58e-212	0	MINDY4	Quiescent Keratocytes
3.06e-214	1.33365	0.724	0.464	1.15e-209	0	CHRD	Quiescent Keratocytes
5.97e-214	1.69108	0.621	0.307	2.24e-209	0	CMKLR2	Quiescent Keratocytes
3.04e-213	0.914384	0.867	0.584	1.14e-208	0	SLC7A8	Quiescent Keratocytes
9.9e-213	1.5514	0.561	0.231	3.71e-208	0	HS3ST6	Quiescent Keratocytes
1.58e-212	1.00013	0.844	0.508	5.92e-208	0	CDH20	Quiescent Keratocytes
3.51e-210	1.29149	0.691	0.388	1.32e-205	0	SEMA3D	Quiescent Keratocytes
3.25e-209	1.48074	0.597	0.273	1.22e-204	0	ADRB2	Quiescent Keratocytes
5.16e-209	1.25911	0.72	0.461	1.94e-204	0	VAMP5	Quiescent Keratocytes
3.8e-207	1.69072	0.576	0.272	1.42e-202	0	SLC9A7	Quiescent Keratocytes
1.42e-203	0.702328	0.982	0.947	5.31e-199	0	APOE	Quiescent Keratocytes
2.9e-203	0.895105	0.908	0.767	1.09e-198	0	LMX1B	Quiescent Keratocytes
7.14e-203	1.74475	0.527	0.212	2.68e-198	0	ABTB2	Quiescent Keratocytes
1.42e-201	1.11901	0.744	0.49	5.34e-197	0	JUP	Quiescent Keratocytes
4.59e-200	0.598986	0.938	0.929	1.72e-195	0	CD302	Quiescent Keratocytes
8.46e-200	0.665694	0.973	0.949	3.17e-195	0	ARHGAP32	Quiescent Keratocytes
9.64e-198	0.532429	0.959	0.956	3.62e-193	0	YBX3	Quiescent Keratocytes
6.05e-196	0.675603	0.863	0.569	2.27e-191	0	DPT	Quiescent Keratocytes
9.68e-195	1.94019	0.38	0.1	3.63e-190	0	LAMA1	Quiescent Keratocytes
3.76e-193	0.635805	0.939	0.886	1.41e-188	0	LOC103348460	Quiescent Keratocytes
3.12e-192	0.824332	0.96	0.902	1.17e-187	0	FOXO3	Quiescent Keratocytes
3.76e-192	2.49802	0.339	0.082	1.41e-187	0	PITPNM3	Quiescent Keratocytes
4.64e-192	0.588821	0.976	0.938	1.74e-187	0	CPXM1	Quiescent Keratocytes
1.61e-190	1.57856	0.568	0.272	6.05e-186	0	PREX1	Quiescent Keratocytes
1.66e-188	0.544679	0.921	0.777	6.22e-184	0	CP	Quiescent Keratocytes
1.57e-186	0.570505	0.969	0.948	5.87e-182	0	RHOJ	Quiescent Keratocytes
6.01e-185	0.816578	0.876	0.649	2.25e-180	0	ITGA2	Quiescent Keratocytes
3.95e-183	0.744331	0.967	0.927	1.48e-178	0	FCHSD2	Quiescent Keratocytes
2.98e-181	1.50954	0.509	0.203	1.12e-176	0	ELAPOR2	Quiescent Keratocytes
5.67e-181	0.714211	0.917	0.902	2.13e-176	0	CLTB	Quiescent Keratocytes
8.14e-181	1.63808	0.493	0.2	3.05e-176	0	AFAP1L2	Quiescent Keratocytes
2.2e-180	0.501318	0.985	0.985	8.25e-176	0	QKI	Quiescent Keratocytes
1.14e-179	1.06795	0.764	0.524	4.27e-175	0	FAM181B	Quiescent Keratocytes
2.42e-179	1.01028	0.778	0.536	9.06e-175	0	LOC127488319	Quiescent Keratocytes
2.95e-179	1.58262	0.529	0.25	1.1e-174	0	SLC20A2	Quiescent Keratocytes
2.41e-177	0.50986	0.958	0.97	9.05e-173	0	LOC103345192	Quiescent Keratocytes
7.41e-177	1.16857	0.614	0.317	2.78e-172	0	LOC100009168	Quiescent Keratocytes
8.37e-177	2.74324	0.259	0.04	3.14e-172	0	TRPC6	Quiescent Keratocytes
6.78e-176	0.956166	0.805	0.637	2.54e-171	0	CERS4	Quiescent Keratocytes
1.34e-173	1.60431	0.553	0.274	5.04e-169	0	ANO2	Quiescent Keratocytes
2.34e-173	1.55887	0.529	0.244	8.79e-169	0	FAM184A	Quiescent Keratocytes
2.03e-172	0.530945	0.983	0.96	7.62e-168	0	EYA2	Quiescent Keratocytes
6.49e-172	1.57591	0.506	0.233	2.43e-167	0	SPRY2	Quiescent Keratocytes
1.59e-171	0.891843	0.853	0.665	5.95e-167	0	PELI2	Quiescent Keratocytes
1.81e-171	0.639297	0.974	0.961	6.77e-167	0	DLG1	Quiescent Keratocytes
1.39e-170	0.712402	0.963	0.936	5.22e-166	0	ARHGAP10	Quiescent Keratocytes
3.84e-170	0.642668	0.973	0.937	1.44e-165	0	PSD3	Quiescent Keratocytes
2.95e-169	1.6724	0.451	0.177	1.11e-164	0	TNFSF13	Quiescent Keratocytes
6.13e-169	0.637338	0.962	0.839	2.3e-164	0	BMP3	Quiescent Keratocytes
4.76e-168	0.578887	0.975	0.958	1.79e-163	0	NOTCH2	Quiescent Keratocytes
9.88e-168	0.466202	0.991	0.974	3.7e-163	0	MSI2	Quiescent Keratocytes
6.68e-167	0.805761	0.878	0.704	2.51e-162	0	INPP4B	Quiescent Keratocytes
1.98e-166	1.39528	0.504	0.225	7.42e-162	0	BMP6	Quiescent Keratocytes
5.53e-166	1.694	0.397	0.129	2.07e-161	0	XPNPEP2	Quiescent Keratocytes
6.01e-165	1.31666	0.594	0.31	2.25e-160	0	IL13RA2	Quiescent Keratocytes
8.54e-165	1.50456	0.48	0.201	3.2e-160	0	PLPPR1	Quiescent Keratocytes
8.74e-165	0.372473	0.98	0.983	3.28e-160	0	RPS2	Quiescent Keratocytes
8.93e-165	0.972029	0.882	0.757	3.35e-160	0	LOC127483467	Quiescent Keratocytes
4.05e-164	0.890108	0.826	0.628	1.52e-159	0	LOC108177695	Quiescent Keratocytes
1.37e-163	0.701323	0.979	0.957	5.15e-159	0	ARHGAP21	Quiescent Keratocytes
8.22e-163	0.831607	0.842	0.725	3.08e-158	0	LOC103352014	Quiescent Keratocytes
1.39e-162	1.0118	0.788	0.574	5.22e-158	0	ERCC4	Quiescent Keratocytes
3.04e-162	1.31947	0.604	0.353	1.14e-157	0	PCDHAC2	Quiescent Keratocytes
1.94e-159	1.72364	0.492	0.231	7.26e-155	0	TNFAIP8L3	Quiescent Keratocytes
4.83e-159	1.06302	0.742	0.562	1.81e-154	0	NINJ1	Quiescent Keratocytes
1.79e-158	0.820384	0.878	0.76	6.72e-154	0	RRM2B	Quiescent Keratocytes
3.3e-157	1.66173	0.479	0.219	1.24e-152	0	ATP1B1	Quiescent Keratocytes
1.45e-155	0.975167	0.715	0.462	5.46e-151	0	FLT3LG	Quiescent Keratocytes
3.11e-155	1.22074	0.684	0.433	1.16e-150	0	DOK6	Quiescent Keratocytes
1.17e-154	0.621444	0.981	0.956	4.37e-150	0	SAMD4A	Quiescent Keratocytes
3e-154	0.589012	0.962	0.903	1.13e-149	0	MAF	Quiescent Keratocytes
1.58e-153	1.52787	0.497	0.228	5.94e-149	0	GABBR2	Quiescent Keratocytes
4.59e-153	0.689166	0.928	0.841	1.72e-148	0	GRK5	Quiescent Keratocytes
1.05e-152	1.42522	0.512	0.245	3.93e-148	0	SPRY4	Quiescent Keratocytes
2.79e-152	0.67054	0.969	0.871	1.05e-147	0	DLG2	Quiescent Keratocytes
5.68e-152	0.641853	0.938	0.85	2.13e-147	0	ZNF618	Quiescent Keratocytes
1.06e-150	1.15208	0.688	0.417	3.98e-146	0	ARHGAP44	Quiescent Keratocytes
2.16e-150	2.23601	0.326	0.099	8.08e-146	0	CUNH16orf54	Quiescent Keratocytes
8.04e-149	0.956688	0.748	0.552	3.02e-144	0	TUBB2A	Quiescent Keratocytes
1.84e-148	0.861291	0.743	0.513	6.88e-144	0	CD59	Quiescent Keratocytes
7.56e-146	1.14061	0.625	0.377	2.84e-141	0	LRRC8D	Quiescent Keratocytes
4.85e-145	0.758421	0.865	0.694	1.82e-140	0	SEMA3B	Quiescent Keratocytes
5.52e-145	1.02099	0.724	0.518	2.07e-140	0	EEF1AKMT1	Quiescent Keratocytes
3.92e-144	1.10741	0.698	0.462	1.47e-139	0	EVA1C	Quiescent Keratocytes
1.47e-143	0.355634	0.999	0.997	5.51e-139	0	COL5A2	Quiescent Keratocytes
3.49e-142	0.864793	0.783	0.619	1.31e-137	0	ZMAT3	Quiescent Keratocytes
6.12e-142	2.21419	0.304	0.087	2.3e-137	0	LOC127486463	Quiescent Keratocytes
7.95e-142	1.23867	0.504	0.236	2.98e-137	0	STC2	Quiescent Keratocytes
8.49e-142	0.675432	0.923	0.806	3.19e-137	0	ARHGEF3	Quiescent Keratocytes
8.79e-142	0.515653	0.971	0.913	3.3e-137	0	RECK	Quiescent Keratocytes
9.48e-142	0.760488	0.78	0.467	3.56e-137	0	RBFOX1	Quiescent Keratocytes
2.05e-141	1.15112	0.517	0.257	7.69e-137	0	PDLIM1	Quiescent Keratocytes
7.05e-141	0.580738	0.906	0.878	2.64e-136	0	C1QTNF2	Quiescent Keratocytes
8.79e-141	1.94757	0.441	0.196	3.3e-136	0	LOC127483310	Quiescent Keratocytes
4.01e-138	0.516679	0.945	0.892	1.5e-133	0	KAT2B	Quiescent Keratocytes
3.52e-137	1.53314	0.427	0.182	1.32e-132	0	KCNK5	Quiescent Keratocytes
3.79e-137	1.1312	0.625	0.377	1.42e-132	0	CAMK1D	Quiescent Keratocytes
4.34e-137	1.17851	0.66	0.43	1.63e-132	0	LOC100355902	Quiescent Keratocytes
8.64e-137	1.33987	0.454	0.2	3.24e-132	0	ACKR4	Quiescent Keratocytes
8.78e-137	1.97801	0.333	0.11	3.29e-132	0	LOC127484341	Quiescent Keratocytes
9.68e-137	0.492997	0.963	0.87	3.63e-132	0	TGFB2	Quiescent Keratocytes
3.51e-134	1.12073	0.312	0.091	1.32e-129	0	GALNT14	Quiescent Keratocytes
5.78e-134	0.731037	0.904	0.768	2.17e-129	0	ENOX1	Quiescent Keratocytes
7.56e-134	1.38414	0.473	0.224	2.84e-129	0	LOC103346574	Quiescent Keratocytes
9.38e-134	1.47152	0.491	0.246	3.52e-129	0	LOC127493725	Quiescent Keratocytes
2.74e-133	0.870128	0.846	0.73	1.03e-128	0	LARGE1	Quiescent Keratocytes
2e-132	1.66103	0.358	0.13	7.52e-128	0	SERTM1	Quiescent Keratocytes
9.67e-132	0.555881	0.933	0.877	3.63e-127	0	B4GALT1	Quiescent Keratocytes
3.15e-131	0.949914	0.788	0.655	1.18e-126	0	PLOD1	Quiescent Keratocytes
5.91e-130	0.739328	0.882	0.743	2.22e-125	0	SNCAIP	Quiescent Keratocytes
6.32e-129	0.670269	0.928	0.776	2.37e-124	0	TNFRSF19	Quiescent Keratocytes
7.37e-129	0.992845	0.68	0.445	2.76e-124	0	FRY	Quiescent Keratocytes
8.24e-129	0.608552	0.906	0.853	3.09e-124	0	LATS2	Quiescent Keratocytes
9.33e-129	0.707687	0.913	0.737	3.5e-124	0	SYBU	Quiescent Keratocytes
4.13e-128	0.71422	0.844	0.729	1.55e-123	0	MINDY2	Quiescent Keratocytes
1.2e-127	1.1891	0.475	0.222	4.51e-123	0	CNTNAP4	Quiescent Keratocytes
2.09e-127	0.662749	0.903	0.831	7.85e-123	0	AGFG1	Quiescent Keratocytes
8.2e-127	0.959603	0.71	0.48	3.07e-122	0	LOC100343920	Quiescent Keratocytes
3.74e-126	0.998603	0.627	0.392	1.4e-121	0	LRRN4CL	Quiescent Keratocytes
6.07e-126	0.557981	0.922	0.884	2.28e-121	0	NFKBIA	Quiescent Keratocytes
1.35e-125	1.20258	0.592	0.35	5.07e-121	0	ESRRG	Quiescent Keratocytes
2.92e-125	0.290586	0.981	0.987	1.1e-120	0	EIF4G2	Quiescent Keratocytes
3.39e-124	1.44951	0.389	0.159	1.27e-119	0	TLR4	Quiescent Keratocytes
4.34e-124	0.807543	0.821	0.629	1.63e-119	0	MAML3	Quiescent Keratocytes
1.07e-123	0.850532	0.952	0.918	4.03e-119	0	LDLRAD4	Quiescent Keratocytes
1.67e-123	0.534935	0.996	0.942	6.26e-119	0	EFNA5	Quiescent Keratocytes
1.21e-122	0.593106	0.924	0.677	4.54e-118	0	NR3C2	Quiescent Keratocytes
3.25e-122	0.410262	0.983	0.973	1.22e-117	0	DAB2	Quiescent Keratocytes
7.04e-122	0.915282	0.724	0.556	2.64e-117	0	PXYLP1	Quiescent Keratocytes
1.2e-121	0.416047	0.994	0.973	4.51e-117	0	DKK2	Quiescent Keratocytes
2.62e-121	0.605239	0.863	0.748	9.82e-117	0	AKR1B10	Quiescent Keratocytes
5.83e-121	1.18815	0.314	0.102	2.18e-116	0	SLITRK6	Quiescent Keratocytes
9.17e-121	1.35668	0.52	0.293	3.44e-116	0	S100A1	Quiescent Keratocytes
9.8e-121	0.841837	0.767	0.617	3.68e-116	0	RGMB	Quiescent Keratocytes
7.58e-120	1.4743	0.425	0.201	2.84e-115	0	ITGA3	Quiescent Keratocytes
9.06e-120	0.335096	0.999	0.994	3.4e-115	0	AOPEP	Quiescent Keratocytes
2.32e-119	0.660149	0.882	0.821	8.72e-115	0	EFR3A	Quiescent Keratocytes
2.93e-119	0.300682	0.945	0.964	1.1e-114	0	TMEM59	Quiescent Keratocytes
9.17e-119	0.446076	0.987	0.968	3.44e-114	0	REV3L	Quiescent Keratocytes
1.47e-118	0.628322	0.88	0.838	5.53e-114	0	DNAJB14	Quiescent Keratocytes
2.58e-118	0.428068	0.986	0.977	9.66e-114	0	PTPRM	Quiescent Keratocytes
3.56e-118	1.15078	0.422	0.182	1.33e-113	0	FABP7	Quiescent Keratocytes
8.47e-118	0.879239	0.787	0.63	3.17e-113	0	LOC127483599	Quiescent Keratocytes
1.2e-117	0.635478	0.905	0.776	4.5e-113	0	CDH8	Quiescent Keratocytes
1.74e-117	0.885073	0.791	0.615	6.53e-113	0	ATP8A1	Quiescent Keratocytes
4.49e-117	0.837027	0.746	0.545	1.68e-112	0	PFKP	Quiescent Keratocytes
8.47e-117	0.428825	0.952	0.951	3.18e-112	0	ZHX1	Quiescent Keratocytes
1.87e-116	0.921091	0.716	0.516	7.03e-112	0	DMXL2	Quiescent Keratocytes
2.9e-116	0.62746	0.921	0.865	1.09e-111	0	TULP4	Quiescent Keratocytes
3.09e-116	1.22047	0.5	0.261	1.16e-111	0	LRRC4C	Quiescent Keratocytes
2.04e-115	0.427647	0.952	0.961	7.64e-111	0	GSTP1	Quiescent Keratocytes
9.03e-115	1.99926	0.263	0.077	3.39e-110	0	LOC127492971	Quiescent Keratocytes
1.71e-114	0.515545	0.894	0.708	6.4e-110	0	ANKRD44	Quiescent Keratocytes
5.91e-114	0.385039	0.911	0.923	2.22e-109	0	GABARAPL2	Quiescent Keratocytes
1.32e-113	1.20152	0.556	0.331	4.95e-109	0	TPCN1	Quiescent Keratocytes
3.29e-112	0.601113	0.919	0.876	1.24e-107	0	CPEB4	Quiescent Keratocytes
1.29e-111	1.09997	0.53	0.299	4.85e-107	0	VIT	Quiescent Keratocytes
3.48e-111	0.580619	0.911	0.816	1.31e-106	0	CSRP2	Quiescent Keratocytes
7.24e-111	0.334171	0.972	0.92	2.72e-106	0	ANKH	Quiescent Keratocytes
2.22e-110	0.513551	0.914	0.844	8.34e-106	0	OLFML1	Quiescent Keratocytes
4.91e-110	0.80074	0.669	0.424	1.84e-105	0	VAT1L	Quiescent Keratocytes
7.66e-110	1.61789	0.291	0.097	2.87e-105	0	PRKAG3	Quiescent Keratocytes
4.29e-109	1.16893	0.538	0.321	1.61e-104	0	ARNT2	Quiescent Keratocytes
1.21e-108	0.614196	0.88	0.795	4.56e-104	0	CHSY1	Quiescent Keratocytes
5.37e-108	0.892539	0.684	0.471	2.01e-103	0	IL1RAPL2	Quiescent Keratocytes
1.22e-107	1.26093	0.548	0.338	4.57e-103	0	ACSL1	Quiescent Keratocytes
2.45e-107	1.13162	0.473	0.24	9.19e-103	0	KLF15	Quiescent Keratocytes
3.14e-107	1.19019	0.525	0.292	1.18e-102	0	RASGRP3	Quiescent Keratocytes
3.67e-107	1.22875	0.42	0.199	1.38e-102	0	PHGDH	Quiescent Keratocytes
6.46e-107	1.33984	0.421	0.207	2.42e-102	0	TRABD2B	Quiescent Keratocytes
7.37e-107	0.644276	0.926	0.901	2.77e-102	0	MFF	Quiescent Keratocytes
1.03e-106	0.850245	0.706	0.481	3.85e-102	0	LOC103349249	Quiescent Keratocytes
1.45e-106	1.05662	0.68	0.491	5.44e-102	0	BTBD3	Quiescent Keratocytes
1.68e-106	0.446793	0.963	0.967	6.29e-102	0	FNDC3A	Quiescent Keratocytes
4.14e-106	0.460378	0.984	0.973	1.55e-101	0	TNRC6A	Quiescent Keratocytes
6.98e-106	0.775371	0.644	0.409	2.62e-101	0	LIMCH1	Quiescent Keratocytes
1.88e-105	0.662392	0.84	0.749	7.03e-101	0	RP9	Quiescent Keratocytes
2.38e-105	0.710177	0.728	0.544	8.93e-101	0	MANSC1	Quiescent Keratocytes
2.67e-105	0.275169	0.988	0.977	1e-100	0	DLC1	Quiescent Keratocytes
4.69e-105	0.487843	0.905	0.911	1.76e-100	0	S100A13	Quiescent Keratocytes
4.78e-105	0.599433	0.98	0.978	1.79e-100	0	DNAJC1	Quiescent Keratocytes
4.41e-104	1.03046	0.608	0.424	1.66e-99	0	RNF44	Quiescent Keratocytes
2.13e-102	1.21883	0.465	0.256	7.99e-98	0	NOL3	Quiescent Keratocytes
4.07e-102	1.18701	0.404	0.184	1.53e-97	0	CNGA2	Quiescent Keratocytes
7.02e-102	0.437793	0.923	0.776	2.63e-97	0	LOC100348313	Quiescent Keratocytes
1.08e-101	0.456178	0.929	0.861	4.04e-97	0	PDCD4	Quiescent Keratocytes
1.45e-101	0.672379	0.8	0.666	5.44e-97	0	RBP1	Quiescent Keratocytes
1.65e-100	0.775832	0.727	0.571	6.17e-96	0	SLC1A5	Quiescent Keratocytes
1.02e-99	0.671053	0.91	0.863	3.84e-95	0	LOC100009107	Quiescent Keratocytes
1.53e-99	0.403061	0.937	0.877	5.74e-95	0	LOC100346448	Quiescent Keratocytes
1.87e-99	0.393748	0.921	0.933	7.03e-95	0	TMEM106B	Quiescent Keratocytes
2.97e-99	0.491335	0.958	0.93	1.12e-94	0	ARHGAP29	Quiescent Keratocytes
5.85e-98	0.497599	0.958	0.917	2.19e-93	0	GULP1	Quiescent Keratocytes
1.28e-97	0.639449	0.878	0.789	4.79e-93	0	IER3	Quiescent Keratocytes
1.72e-97	0.797507	0.845	0.689	6.45e-93	0	PRSS23	Quiescent Keratocytes
1.2e-96	0.336454	0.948	0.946	4.51e-92	0	LAPTM4B	Quiescent Keratocytes
2.67e-96	0.449277	0.946	0.918	1e-91	0	UACA	Quiescent Keratocytes
3.51e-96	1.30289	0.388	0.186	1.32e-91	0	DPYD	Quiescent Keratocytes
6.04e-96	0.561921	0.854	0.755	2.26e-91	0	SH3BP5	Quiescent Keratocytes
1.69e-95	0.91831	0.671	0.505	6.35e-91	0	UNC13B	Quiescent Keratocytes
1.8e-95	0.666325	0.8	0.679	6.75e-91	0	NID1	Quiescent Keratocytes
5.5e-95	0.396494	0.995	0.982	2.06e-90	0	MLLT3	Quiescent Keratocytes
1.41e-94	0.969728	0.45	0.226	5.3e-90	0	RIC3	Quiescent Keratocytes
2.2e-94	1.26	0.463	0.262	8.24e-90	0	ANKRD55	Quiescent Keratocytes
3.27e-94	0.447493	0.93	0.866	1.23e-89	0	SHOX2	Quiescent Keratocytes
3.69e-94	1.29382	0.412	0.21	1.38e-89	0	LOC127485175	Quiescent Keratocytes
8.73e-94	0.346028	0.863	0.603	3.27e-89	0	ABLIM1	Quiescent Keratocytes
1.46e-93	1.43099	0.412	0.217	5.47e-89	0	LOC100342119	Quiescent Keratocytes
1.46e-92	0.407454	0.954	0.942	5.49e-88	0	UBE2Q2	Quiescent Keratocytes
1.71e-92	0.497656	0.962	0.932	6.4e-88	0	MICAL3	Quiescent Keratocytes
3.05e-92	0.461296	0.901	0.885	1.14e-87	0	PGRMC1	Quiescent Keratocytes
3.82e-92	0.453065	0.902	0.791	1.43e-87	0	LOC100343299	Quiescent Keratocytes
8.12e-91	1.56949	0.342	0.159	3.04e-86	0	ST6GALNAC1	Quiescent Keratocytes
4.37e-90	0.570914	0.927	0.836	1.64e-85	0	MACROD2	Quiescent Keratocytes
2.07e-89	0.697656	0.701	0.491	7.78e-85	0	RARB	Quiescent Keratocytes
2.84e-89	0.472752	0.946	0.92	1.07e-84	0	CRIM1	Quiescent Keratocytes
2.94e-89	1.56098	0.322	0.141	1.1e-84	0	RERG	Quiescent Keratocytes
5.5e-89	0.770883	0.754	0.583	2.06e-84	0	ARHGAP31	Quiescent Keratocytes
1.39e-88	0.430878	0.969	0.955	5.21e-84	0	NCOA1	Quiescent Keratocytes
1.57e-88	0.575596	0.895	0.786	5.87e-84	0	C1QTNF7	Quiescent Keratocytes
1.86e-88	1.56514	0.27	0.1	6.97e-84	0	FSTL4	Quiescent Keratocytes
4.87e-88	0.487812	0.877	0.825	1.83e-83	0	IRX5	Quiescent Keratocytes
1.39e-87	0.701545	0.807	0.665	5.22e-83	0	FLI1	Quiescent Keratocytes
1.71e-87	0.66413	0.841	0.738	6.42e-83	0	LOC100338015	Quiescent Keratocytes
1.76e-87	0.332565	0.922	0.89	6.6e-83	0	ATP6V1E1	Quiescent Keratocytes
5.29e-87	0.583182	0.824	0.726	1.98e-82	0	CAMK2N1	Quiescent Keratocytes
9.69e-87	0.405217	0.905	0.898	3.63e-82	0	BNIP3L	Quiescent Keratocytes
1.75e-86	0.396394	0.982	0.976	6.58e-82	0	RIC1	Quiescent Keratocytes
1.83e-86	0.285529	0.988	0.988	6.85e-82	0	ITM2B	Quiescent Keratocytes
5.58e-86	0.376403	0.952	0.942	2.09e-81	0	ITGB5	Quiescent Keratocytes
7.63e-86	0.452394	0.82	0.666	2.86e-81	0	LOC100345427	Quiescent Keratocytes
1.29e-85	0.649053	0.806	0.694	4.83e-81	0	KIF13B	Quiescent Keratocytes
1.42e-85	1.15153	0.45	0.259	5.33e-81	0	STK35	Quiescent Keratocytes
1.84e-85	0.605713	0.842	0.731	6.91e-81	0	AFF1	Quiescent Keratocytes
2.08e-85	0.381121	0.958	0.943	7.78e-81	0	TMEM45A	Quiescent Keratocytes
4.6e-85	0.34856	0.745	0.497	1.73e-80	0	ADGRL3	Quiescent Keratocytes
1.01e-84	0.707979	0.785	0.664	3.79e-80	0	MVB12B	Quiescent Keratocytes
1.48e-84	0.401233	0.949	0.912	5.55e-80	0	SGCD	Quiescent Keratocytes
1.83e-84	0.524331	0.846	0.781	6.86e-80	0	ALDH7A1	Quiescent Keratocytes
7.48e-84	0.795287	0.635	0.438	2.81e-79	0	WHRN	Quiescent Keratocytes
1.06e-83	1.04527	0.459	0.26	3.98e-79	0	BATF2	Quiescent Keratocytes
1.34e-83	1.23479	0.338	0.155	5.04e-79	0	PRXL2A	Quiescent Keratocytes
1.13e-82	0.36722	0.931	0.934	4.22e-78	0	S100A10	Quiescent Keratocytes
2.21e-82	0.749581	0.68	0.519	8.28e-78	0	TLE3	Quiescent Keratocytes
2.46e-82	0.898551	0.719	0.587	9.22e-78	0	RAP1GDS1	Quiescent Keratocytes
3.36e-82	0.449233	0.95	0.92	1.26e-77	0	PDS5B	Quiescent Keratocytes
8.25e-82	1.34053	0.361	0.182	3.1e-77	0	CYRIA	Quiescent Keratocytes
1.08e-81	0.637307	0.899	0.828	4.05e-77	0	BBS9	Quiescent Keratocytes
1.82e-81	1.67355	0.433	0.266	6.81e-77	0	LDHA	Quiescent Keratocytes
2.89e-81	1.10278	0.558	0.383	1.08e-76	0	PANK1	Quiescent Keratocytes
4.69e-81	0.561628	0.848	0.762	1.76e-76	0	TTC19	Quiescent Keratocytes
7.57e-81	0.762731	0.762	0.656	2.84e-76	0	LPGAT1	Quiescent Keratocytes
8.67e-81	0.455428	0.956	0.878	3.25e-76	0	ARHGAP24	Quiescent Keratocytes
8.86e-81	0.774553	0.647	0.447	3.32e-76	0	PKNOX2	Quiescent Keratocytes
2.36e-80	0.621005	0.603	0.373	8.86e-76	0	SEMA3E	Quiescent Keratocytes
4.07e-80	1.45752	0.351	0.171	1.53e-75	0	TXNDC8	Quiescent Keratocytes
7.34e-80	1.47921	0.27	0.107	2.75e-75	0	CACNA1A	Quiescent Keratocytes
1.47e-79	0.690448	0.698	0.512	5.53e-75	0	SUSD4	Quiescent Keratocytes
1.61e-79	0.714011	0.754	0.663	6.04e-75	0	ZNF362	Quiescent Keratocytes
2.05e-79	0.953415	0.408	0.222	7.68e-75	0	GRAMD1B	Quiescent Keratocytes
2.87e-79	0.620939	0.721	0.562	1.08e-74	0	DIXDC1	Quiescent Keratocytes
3.77e-79	1.77854	0.301	0.137	1.41e-74	0	SLC35F3	Quiescent Keratocytes
7.69e-79	0.870207	0.649	0.484	2.88e-74	0	LOC127483706	Quiescent Keratocytes
9.02e-79	0.834907	0.634	0.477	3.38e-74	0	FMNL3	Quiescent Keratocytes
2.21e-78	0.511791	0.906	0.857	8.28e-74	0	STIM2	Quiescent Keratocytes
4.2e-78	0.44584	0.975	0.961	1.57e-73	0	PHIP	Quiescent Keratocytes
1.12e-77	1.32404	0.314	0.144	4.19e-73	0	SLC8B1	Quiescent Keratocytes
1.33e-77	1.00418	0.557	0.383	4.99e-73	0	LOC127493017	Quiescent Keratocytes
2.22e-77	1.11638	0.382	0.197	8.33e-73	0	LOC100357943	Quiescent Keratocytes
3.34e-77	0.542902	0.82	0.733	1.25e-72	0	SFXN1	Quiescent Keratocytes
3.92e-77	1.0236	0.455	0.267	1.47e-72	0	SHTN1	Quiescent Keratocytes
4.33e-77	0.610625	0.801	0.657	1.62e-72	0	EEIG2	Quiescent Keratocytes
6.39e-77	0.520079	0.8	0.66	2.4e-72	0	RAB3IP	Quiescent Keratocytes
9.02e-77	0.594415	0.865	0.797	3.38e-72	0	EGFR	Quiescent Keratocytes
1.15e-76	1.29053	0.384	0.204	4.33e-72	0	CDH18	Quiescent Keratocytes
1.31e-76	0.452895	0.925	0.876	4.92e-72	0	NEDD4L	Quiescent Keratocytes
1.94e-76	0.339436	0.933	0.934	7.27e-72	0	LOC100344472	Quiescent Keratocytes
3.02e-76	1.33166	0.325	0.155	1.13e-71	0	KIF24	Quiescent Keratocytes
1.51e-75	0.754269	0.478	0.27	5.65e-71	0	HOOK1	Quiescent Keratocytes
1.75e-75	0.374279	0.938	0.866	6.58e-71	0	LMCD1	Quiescent Keratocytes
1.92e-75	0.351283	0.981	0.909	7.21e-71	0	CPED1	Quiescent Keratocytes
2.64e-75	0.80027	0.625	0.474	9.92e-71	0	HFE	Quiescent Keratocytes
3.28e-75	1.10009	0.414	0.231	1.23e-70	0	L3MBTL1	Quiescent Keratocytes
4.04e-75	0.863619	0.495	0.299	1.51e-70	0	MEIOB	Quiescent Keratocytes
1.28e-74	0.472229	0.899	0.841	4.78e-70	0	RAB11FIP2	Quiescent Keratocytes
4.24e-74	0.402943	0.93	0.893	1.59e-69	0	AMOTL2	Quiescent Keratocytes
5.17e-74	0.47731	0.909	0.846	1.94e-69	0	CPEB2	Quiescent Keratocytes
1.57e-73	0.355411	0.913	0.75	5.9e-69	0	NDNF	Quiescent Keratocytes
2.19e-73	1.39741	0.312	0.149	8.21e-69	0	LOC127487912	Quiescent Keratocytes
1.09e-72	0.460813	0.841	0.739	4.09e-68	0	ALDH2	Quiescent Keratocytes
1.12e-72	0.712102	0.748	0.618	4.19e-68	0	GLCE	Quiescent Keratocytes
1.88e-72	1.00499	0.406	0.228	7.04e-68	0	BMAL1	Quiescent Keratocytes
9.82e-72	1.33644	0.269	0.112	3.68e-67	0	SEMA4D	Quiescent Keratocytes
1.12e-71	0.44949	0.923	0.895	4.21e-67	0	USP32	Quiescent Keratocytes
1.42e-71	0.884014	0.561	0.386	5.33e-67	0	LOC127483835	Quiescent Keratocytes
1.5e-71	0.869543	0.517	0.329	5.61e-67	0	TNFRSF11A	Quiescent Keratocytes
1.65e-71	1.51087	0.312	0.154	6.19e-67	0	PTGER3	Quiescent Keratocytes
2.37e-71	0.399248	0.853	0.728	8.9e-67	0	CCND2	Quiescent Keratocytes
3.41e-71	0.557325	0.84	0.779	1.28e-66	0	KREMEN1	Quiescent Keratocytes
4.49e-71	0.688181	0.66	0.474	1.68e-66	0	CHRDL1	Quiescent Keratocytes
5.54e-71	1.2725	0.354	0.188	2.08e-66	0	ARHGAP26	Quiescent Keratocytes
1.54e-70	0.290268	1	0.999	5.79e-66	0	ZBTB20	Quiescent Keratocytes
2.01e-70	0.612148	0.397	0.208	7.52e-66	0	MCTP2	Quiescent Keratocytes
4.56e-70	0.614595	0.753	0.648	1.71e-65	0	ARMC9	Quiescent Keratocytes
5.02e-70	1.28496	0.269	0.115	1.88e-65	0	LOC127490199	Quiescent Keratocytes
6.75e-70	1.05377	0.471	0.309	2.53e-65	0	TMEM170A	Quiescent Keratocytes
7.73e-70	0.434751	0.979	0.972	2.9e-65	0	UVRAG	Quiescent Keratocytes
9.11e-70	0.741124	0.667	0.514	3.42e-65	0	LOC103351609	Quiescent Keratocytes
1.12e-69	0.298013	0.982	0.982	4.21e-65	0	OGN	Quiescent Keratocytes
1.44e-69	0.401781	0.908	0.846	5.41e-65	0	RFTN2	Quiescent Keratocytes
1.96e-69	0.526197	0.849	0.762	7.33e-65	0	EPB41L3	Quiescent Keratocytes
5.05e-69	1.23928	0.26	0.111	1.9e-64	0	TM7SF2	Quiescent Keratocytes
1.52e-68	0.320802	0.991	0.988	5.69e-64	0	RSRC1	Quiescent Keratocytes
1.92e-68	1.12354	0.357	0.192	7.21e-64	0	DMBT1	Quiescent Keratocytes
3.19e-68	0.512545	0.88	0.826	1.2e-63	0	LRRK1	Quiescent Keratocytes
4.39e-68	0.324867	0.896	0.75	1.65e-63	0	NCAM1	Quiescent Keratocytes
9.03e-68	0.669488	0.75	0.643	3.39e-63	0	IFT57	Quiescent Keratocytes
1.01e-67	0.656035	0.725	0.607	3.78e-63	0	MKNK2	Quiescent Keratocytes
1.13e-67	1.26479	0.281	0.126	4.23e-63	0	C16H1orf115	Quiescent Keratocytes
6.94e-67	0.352911	0.96	0.943	2.6e-62	0	PIAS1	Quiescent Keratocytes
1.91e-66	0.379399	0.984	0.975	7.16e-62	0	MAP4K3	Quiescent Keratocytes
8.36e-66	0.294131	0.993	0.992	3.14e-61	0	CDC42BPA	Quiescent Keratocytes
1.4e-65	1.05741	0.367	0.2	5.25e-61	0	PSAT1	Quiescent Keratocytes
2.62e-65	0.783528	0.581	0.426	9.82e-61	0	DYRK2	Quiescent Keratocytes
3.57e-65	0.392526	0.86	0.857	1.34e-60	0	ZFYVE21	Quiescent Keratocytes
2.6e-64	0.283215	0.971	0.978	9.77e-60	0	LOC100353508	Quiescent Keratocytes
2.82e-64	1.07645	0.254	0.106	1.06e-59	0	CACNA1A-1	Quiescent Keratocytes
4.53e-64	0.549538	0.671	0.494	1.7e-59	0	TSPAN5	Quiescent Keratocytes
5.37e-64	0.896375	0.501	0.333	2.02e-59	0	NEK3	Quiescent Keratocytes
8.01e-64	0.464211	0.808	0.733	3e-59	0	IRX1	Quiescent Keratocytes
9.17e-64	1.39593	0.356	0.2	3.44e-59	0	TESK2	Quiescent Keratocytes
3.17e-63	0.804418	0.746	0.643	1.19e-58	0	LOC127492483	Quiescent Keratocytes
4.25e-63	0.89136	0.444	0.268	1.59e-58	0	RNF157	Quiescent Keratocytes
7.13e-63	1.2592	0.389	0.239	2.68e-58	0	RGS7BP	Quiescent Keratocytes
8.34e-63	0.340084	0.946	0.936	3.13e-58	0	ACSL3	Quiescent Keratocytes
1.81e-62	0.401722	0.947	0.945	6.8e-58	0	CPQ	Quiescent Keratocytes
2.35e-62	1.30131	0.363	0.213	8.81e-58	0	CTNNA3	Quiescent Keratocytes
3.24e-62	0.892786	0.475	0.306	1.21e-57	0	TCAIM	Quiescent Keratocytes
4.5e-62	0.9794	0.461	0.297	1.69e-57	0	LOC108178739	Quiescent Keratocytes
4.79e-62	0.67609	0.686	0.557	1.8e-57	0	JADE1	Quiescent Keratocytes
7.7e-62	0.448222	0.908	0.868	2.89e-57	0	SCAPER	Quiescent Keratocytes
1.58e-61	0.55897	0.673	0.491	5.92e-57	0	PTGS1	Quiescent Keratocytes
2.85e-61	0.517338	0.711	0.559	1.07e-56	0	NR1D1	Quiescent Keratocytes
5.55e-61	0.834904	0.471	0.306	2.08e-56	0	SLC25A29	Quiescent Keratocytes
1.1e-60	1.11413	0.328	0.176	4.12e-56	0	APOC1	Quiescent Keratocytes
1.65e-60	0.690004	0.624	0.478	6.21e-56	0	VSIR	Quiescent Keratocytes
2.3e-60	0.311236	0.969	0.959	8.64e-56	0	TFAP2B	Quiescent Keratocytes
3.56e-60	0.548729	0.63	0.459	1.34e-55	0	GALNT5	Quiescent Keratocytes
3.67e-60	0.507431	0.867	0.769	1.37e-55	0	GRIA3	Quiescent Keratocytes
3.74e-60	0.390831	0.877	0.852	1.4e-55	0	CXXC5	Quiescent Keratocytes
3.78e-60	1.42592	0.264	0.127	1.42e-55	0	LOC127487668	Quiescent Keratocytes
3.79e-60	0.607006	0.717	0.611	1.42e-55	0	TRIM38	Quiescent Keratocytes
4.68e-60	0.695977	0.619	0.47	1.75e-55	0	LNX1	Quiescent Keratocytes
6.67e-60	0.344743	0.999	0.999	2.5e-55	0	LOC127485862	Quiescent Keratocytes
8.91e-60	0.893805	0.386	0.225	3.34e-55	0	APOLD1	Quiescent Keratocytes
9.82e-60	0.314993	0.96	0.945	3.68e-55	0	WLS	Quiescent Keratocytes
1.03e-59	1.26335	0.282	0.139	3.85e-55	0	LOC108176872	Quiescent Keratocytes
1.19e-59	0.34223	0.96	0.94	4.48e-55	0	MTUS1	Quiescent Keratocytes
2.17e-59	1.18194	0.29	0.142	8.13e-55	0	SGSM1	Quiescent Keratocytes
2.66e-59	0.756179	0.574	0.423	9.97e-55	0	PPP2R3B	Quiescent Keratocytes
3.96e-59	0.794419	0.536	0.389	1.48e-54	0	KCTD2	Quiescent Keratocytes
1.13e-58	0.445865	0.846	0.805	4.24e-54	0	AMFR	Quiescent Keratocytes
2.05e-58	1.35461	0.25	0.117	7.69e-54	0	LOC127492821	Quiescent Keratocytes
3.33e-58	0.97715	0.345	0.187	1.25e-53	0	PLXNA4	Quiescent Keratocytes
7.04e-58	0.336103	0.966	0.932	2.64e-53	0	NTN4	Quiescent Keratocytes
1.64e-57	1.54904	0.255	0.121	6.15e-53	0	ABCA4	Quiescent Keratocytes
2.53e-57	0.475899	0.92	0.889	9.49e-53	0	SPIRE1	Quiescent Keratocytes
3.66e-57	0.993224	0.433	0.283	1.37e-52	0	STK10	Quiescent Keratocytes
5.82e-57	0.412635	0.89	0.828	2.18e-52	0	GKAP1	Quiescent Keratocytes
6.47e-57	0.578851	0.658	0.51	2.43e-52	0	INSIG1	Quiescent Keratocytes
7.2e-57	0.513998	0.812	0.691	2.7e-52	0	SHROOM4	Quiescent Keratocytes
8.99e-57	0.933585	0.421	0.27	3.37e-52	0	LOC100358417	Quiescent Keratocytes
1.43e-56	0.868645	0.477	0.322	5.36e-52	0	WNT9A	Quiescent Keratocytes
1.67e-56	0.257516	0.933	0.949	6.26e-52	0	SERINC1	Quiescent Keratocytes
1.99e-56	0.949852	0.482	0.322	7.46e-52	0	LOC127491771	Quiescent Keratocytes
4.3e-56	0.693082	0.606	0.459	1.61e-51	0	ADM	Quiescent Keratocytes
6e-56	0.415979	0.867	0.844	2.25e-51	0	ARL2	Quiescent Keratocytes
6.17e-56	0.388749	0.954	0.938	2.31e-51	0	BCAS3	Quiescent Keratocytes
6.17e-56	0.300515	0.561	0.361	2.31e-51	0	LTBP4	Quiescent Keratocytes
7.14e-56	0.405269	0.904	0.852	2.68e-51	0	ATXN7L1	Quiescent Keratocytes
1.26e-55	0.472612	0.626	0.454	4.71e-51	0	CCL2	Quiescent Keratocytes
2.69e-55	0.991342	0.426	0.274	1.01e-50	0	LOC108177159	Quiescent Keratocytes
3.09e-55	0.343922	0.916	0.899	1.16e-50	0	TOB1	Quiescent Keratocytes
4.3e-55	0.582564	0.703	0.605	1.61e-50	0	SREBF1	Quiescent Keratocytes
4.43e-55	0.345967	0.914	0.817	1.66e-50	0	SEMA5A	Quiescent Keratocytes
6.41e-55	0.388897	0.833	0.728	2.4e-50	0	PLA2G4A	Quiescent Keratocytes
2.53e-54	0.440206	0.86	0.804	9.49e-50	0	INSR	Quiescent Keratocytes
4.34e-54	0.860094	0.565	0.423	1.63e-49	0	LOC127482834	Quiescent Keratocytes
6.3e-54	1.34653	0.284	0.148	2.36e-49	0	ADGRG7	Quiescent Keratocytes
2.03e-53	0.430836	0.75	0.599	7.63e-49	0	SEMA6D	Quiescent Keratocytes
2.39e-53	0.591772	0.671	0.543	8.95e-49	0	CACNA1G	Quiescent Keratocytes
2.63e-53	0.358011	0.969	0.968	9.87e-49	0	NUFIP2	Quiescent Keratocytes
2.89e-53	0.970039	0.408	0.259	1.08e-48	0	TET3	Quiescent Keratocytes
3.25e-53	0.432101	0.867	0.825	1.22e-48	0	PIK3C3	Quiescent Keratocytes
5.91e-53	0.397488	0.89	0.841	2.22e-48	0	THRA	Quiescent Keratocytes
8.7e-53	0.477682	0.839	0.758	3.26e-48	0	SH3D19	Quiescent Keratocytes
1.16e-52	0.666414	0.569	0.42	4.36e-48	0	LOC103349248	Quiescent Keratocytes
1.71e-52	1.13674	0.259	0.128	6.42e-48	0	CBS	Quiescent Keratocytes
1.76e-52	0.681941	0.497	0.33	6.59e-48	0	ASIC2	Quiescent Keratocytes
2.77e-52	0.835062	0.387	0.241	1.04e-47	0	CHRNA7	Quiescent Keratocytes
2.93e-52	0.4508	0.834	0.772	1.1e-47	0	TCP11L2	Quiescent Keratocytes
4.42e-52	0.560906	0.682	0.568	1.66e-47	0	PARD6G	Quiescent Keratocytes
9.05e-52	0.382123	0.944	0.939	3.39e-47	0	OSBPL9	Quiescent Keratocytes
1.14e-51	0.38691	0.834	0.777	4.26e-47	0	CLCC1	Quiescent Keratocytes
1.68e-51	0.302841	0.926	0.912	6.31e-47	0	NR3C1	Quiescent Keratocytes
2.12e-51	1.25922	0.264	0.137	7.93e-47	0	MBP	Quiescent Keratocytes
2.67e-51	0.696618	0.569	0.429	1e-46	0	KATNIP	Quiescent Keratocytes
3.88e-51	0.683193	0.622	0.508	1.45e-46	0	CSAD	Quiescent Keratocytes
6.26e-51	0.898772	0.397	0.249	2.35e-46	0	LOC103349613	Quiescent Keratocytes
6.45e-51	0.447951	0.821	0.761	2.42e-46	0	AXL	Quiescent Keratocytes
1.29e-50	1.11403	0.259	0.131	4.85e-46	0	PCBD1	Quiescent Keratocytes
1.9e-50	0.765655	0.524	0.381	7.11e-46	0	SGK3	Quiescent Keratocytes
5.63e-50	0.510569	0.558	0.384	2.11e-45	0	ENHO	Quiescent Keratocytes
7.73e-50	0.810095	0.47	0.327	2.9e-45	0	GPD1L	Quiescent Keratocytes
8.23e-50	1.11601	0.373	0.238	3.08e-45	0	RNF212	Quiescent Keratocytes
9.39e-50	0.368826	0.891	0.795	3.52e-45	0	ST8SIA1	Quiescent Keratocytes
1.08e-49	0.468806	0.865	0.806	4.04e-45	0	ZDHHC20	Quiescent Keratocytes
2.68e-49	0.47048	0.807	0.72	1.01e-44	0	KIF16B	Quiescent Keratocytes
3.05e-49	0.402872	0.858	0.831	1.14e-44	0	SMARCB1	Quiescent Keratocytes
6.87e-49	0.473121	0.78	0.665	2.58e-44	0	ABCA1	Quiescent Keratocytes
9.99e-49	0.284819	0.961	0.959	3.75e-44	0	LOX	Quiescent Keratocytes
1.77e-48	0.309634	0.97	0.962	6.64e-44	0	SMC5	Quiescent Keratocytes
1.94e-48	0.28766	0.887	0.856	7.27e-44	0	RFLNB	Quiescent Keratocytes
2.22e-48	0.454882	0.631	0.473	8.33e-44	0	RASL11A	Quiescent Keratocytes
2.75e-48	0.48408	0.616	0.479	1.03e-43	0	PAIP2B	Quiescent Keratocytes
3.69e-48	0.7151	0.468	0.323	1.38e-43	0	PTPRJ	Quiescent Keratocytes
4.05e-48	0.525448	0.684	0.559	1.52e-43	0	MOB3B	Quiescent Keratocytes
5.82e-48	0.788642	0.377	0.225	2.18e-43	0	LOC108176755	Quiescent Keratocytes
9.58e-48	1.14653	0.321	0.189	3.59e-43	0	GALNTL6	Quiescent Keratocytes
1.31e-47	0.424572	0.825	0.778	4.91e-43	0	CDC42EP4	Quiescent Keratocytes
2.22e-47	0.634848	0.39	0.236	8.33e-43	0	G0S2	Quiescent Keratocytes
2.64e-47	0.893305	0.412	0.275	9.9e-43	0	URB1	Quiescent Keratocytes
4.27e-47	0.665671	0.609	0.481	1.6e-42	0	CNST	Quiescent Keratocytes
7.58e-47	0.713242	0.368	0.217	2.84e-42	0	LOC127493180	Quiescent Keratocytes
7.65e-47	0.272377	0.95	0.954	2.87e-42	0	SRSF2	Quiescent Keratocytes
1e-46	0.25371	0.92	0.935	3.75e-42	0	CCPG1	Quiescent Keratocytes
1.75e-46	0.898786	0.347	0.208	6.55e-42	0	LRRC23	Quiescent Keratocytes
2.42e-46	0.689672	0.491	0.351	9.08e-42	0	RCAN3	Quiescent Keratocytes
4.08e-46	0.98079	0.296	0.163	1.53e-41	0	LOC103349250	Quiescent Keratocytes
5.07e-46	0.426226	0.825	0.806	1.9e-41	0	C1GALT1C1	Quiescent Keratocytes
9.94e-46	0.393718	0.761	0.653	3.73e-41	0	SLC66A3	Quiescent Keratocytes
1.13e-45	1.14873	0.271	0.146	4.23e-41	0	LOC103346677	Quiescent Keratocytes
1.48e-45	0.306129	0.958	0.903	5.54e-41	0	SGK1	Quiescent Keratocytes
1.89e-45	0.867981	0.344	0.21	7.1e-41	0	FSBP	Quiescent Keratocytes
5.83e-45	0.709252	0.421	0.288	2.19e-40	0	ADAMTS14	Quiescent Keratocytes
7.72e-45	0.351046	0.852	0.821	2.89e-40	0	CKAP5	Quiescent Keratocytes
1.48e-44	1.01908	0.299	0.172	5.55e-40	0	LOC103347958	Quiescent Keratocytes
2.02e-44	0.464499	0.747	0.662	7.58e-40	0	TMEM204	Quiescent Keratocytes
2.17e-44	0.940213	0.31	0.176	8.13e-40	0	PRTFDC1	Quiescent Keratocytes
2.79e-44	0.951418	0.322	0.192	1.05e-39	0	LOC103346085	Quiescent Keratocytes
3.66e-44	0.743201	0.544	0.407	1.37e-39	0	RNLS	Quiescent Keratocytes
4.12e-44	0.475009	0.816	0.74	1.55e-39	0	ACVR2A	Quiescent Keratocytes
6.58e-44	0.904266	0.267	0.142	2.47e-39	0	SERPINB9	Quiescent Keratocytes
1.2e-43	0.874541	0.366	0.235	4.5e-39	0	TTF2	Quiescent Keratocytes
1.28e-43	0.575037	0.782	0.721	4.8e-39	0	LOC103348141	Quiescent Keratocytes
2.32e-43	0.838186	0.364	0.229	8.71e-39	0	GPR155	Quiescent Keratocytes
4.57e-43	0.90113	0.281	0.154	1.71e-38	0	SEMA4A	Quiescent Keratocytes
5.15e-43	0.447645	0.724	0.614	1.93e-38	0	MXI1	Quiescent Keratocytes
9.34e-43	0.449464	0.772	0.703	3.5e-38	0	LAMB2	Quiescent Keratocytes
2.59e-42	0.741201	0.415	0.278	9.73e-38	0	AK4	Quiescent Keratocytes
6.31e-42	0.802684	0.441	0.312	2.36e-37	0	LDLRAD3	Quiescent Keratocytes
1.23e-41	1.02818	0.391	0.263	4.6e-37	0	CDKL4	Quiescent Keratocytes
1.36e-41	0.341716	0.889	0.878	5.12e-37	0	KIF2A	Quiescent Keratocytes
1.5e-41	0.594655	0.528	0.388	5.63e-37	0	LOC100344679	Quiescent Keratocytes
2.32e-41	0.862195	0.389	0.253	8.69e-37	0	LOC127491686	Quiescent Keratocytes
3.17e-41	0.660116	0.433	0.295	1.19e-36	0	PLA2G5	Quiescent Keratocytes
3.59e-41	0.293866	0.93	0.913	1.35e-36	0	SPTAN1	Quiescent Keratocytes
4.16e-41	0.457489	0.675	0.569	1.56e-36	0	LMBRD1	Quiescent Keratocytes
5.67e-41	0.759892	0.385	0.249	2.13e-36	0	LOC103352084	Quiescent Keratocytes
8.43e-41	0.343665	0.927	0.894	3.16e-36	0	PBX3	Quiescent Keratocytes
9.17e-41	0.276867	0.983	0.963	3.44e-36	0	CDON	Quiescent Keratocytes
1.06e-40	0.550521	0.399	0.266	3.99e-36	0	LMNB1	Quiescent Keratocytes
1.58e-40	0.259022	0.932	0.904	5.92e-36	0	EMX2	Quiescent Keratocytes
2.42e-40	0.325589	0.9	0.884	9.08e-36	0	FAF2	Quiescent Keratocytes
3.13e-40	0.606657	0.601	0.496	1.17e-35	0	MTHFD2	Quiescent Keratocytes
3.96e-40	0.282207	0.989	0.936	1.49e-35	0	ZFHX4	Quiescent Keratocytes
5.02e-40	0.318908	0.834	0.781	1.88e-35	0	TPGS2	Quiescent Keratocytes
1.85e-39	0.694657	0.45	0.323	6.94e-35	0	FGF18	Quiescent Keratocytes
2.12e-39	0.443173	0.704	0.611	7.96e-35	0	TCEAL4	Quiescent Keratocytes
2.45e-39	0.383965	0.887	0.856	9.17e-35	0	LYST	Quiescent Keratocytes
2.72e-39	0.504505	0.711	0.639	1.02e-34	0	SEPTIN4	Quiescent Keratocytes
3.23e-39	0.494186	0.688	0.6	1.21e-34	0	TEAD2	Quiescent Keratocytes
3.68e-39	0.406627	0.869	0.818	1.38e-34	0	SSH2	Quiescent Keratocytes
4.21e-39	0.499405	0.642	0.532	1.58e-34	0	HAGH	Quiescent Keratocytes
4.92e-39	0.300616	0.357	0.22	1.85e-34	0	ABCA9	Quiescent Keratocytes
7.14e-39	0.418536	0.876	0.838	2.68e-34	0	TBC1D12	Quiescent Keratocytes
7.69e-39	0.657246	0.492	0.355	2.88e-34	0	ARVCF	Quiescent Keratocytes
1.08e-38	0.710221	0.431	0.304	4.04e-34	0	LOC103352316	Quiescent Keratocytes
1.11e-38	0.341663	0.859	0.77	4.17e-34	0	TANC1	Quiescent Keratocytes
1.54e-38	1.02127	0.262	0.148	5.79e-34	0	MSH4	Quiescent Keratocytes
1.57e-38	0.266327	0.897	0.904	5.89e-34	0	CAVIN1	Quiescent Keratocytes
2.76e-38	0.537465	0.589	0.469	1.03e-33	0	LOC103347896	Quiescent Keratocytes
2.79e-38	0.907816	0.39	0.266	1.05e-33	0	CFAP95	Quiescent Keratocytes
4.92e-38	0.345566	0.901	0.867	1.85e-33	0	SLC38A2	Quiescent Keratocytes
6.02e-38	0.390694	0.783	0.67	2.26e-33	0	FEZ1	Quiescent Keratocytes
6.56e-38	0.278007	0.914	0.887	2.46e-33	0	IGDCC4	Quiescent Keratocytes
7.2e-38	0.556748	0.639	0.542	2.7e-33	0	LOC127492434	Quiescent Keratocytes
7.59e-38	0.657017	0.505	0.386	2.85e-33	0	GLRX	Quiescent Keratocytes
9.26e-38	0.334072	0.921	0.909	3.47e-33	0	ZNF280D	Quiescent Keratocytes
1.54e-37	0.465375	0.609	0.471	5.76e-33	0	CARD6	Quiescent Keratocytes
1.71e-37	0.70447	0.477	0.358	6.4e-33	0	LRP5	Quiescent Keratocytes
1.99e-37	0.693633	0.507	0.379	7.47e-33	0	LOC100354048	Quiescent Keratocytes
2.31e-37	0.293603	0.881	0.852	8.64e-33	0	IRX2	Quiescent Keratocytes
2.6e-37	0.454908	0.61	0.495	9.75e-33	0	TPD52	Quiescent Keratocytes
4.32e-37	0.616044	0.284	0.162	1.62e-32	0	NPDC1	Quiescent Keratocytes
4.34e-37	1.06707	0.293	0.18	1.63e-32	0	LOC127484627	Quiescent Keratocytes
4.65e-37	0.787056	0.28	0.162	1.74e-32	0	CBX7	Quiescent Keratocytes
6.47e-37	0.667526	0.584	0.483	2.43e-32	0	SERGEF	Quiescent Keratocytes
6.52e-37	0.562562	0.656	0.564	2.44e-32	0	BCL2L1	Quiescent Keratocytes
7.78e-37	0.462464	0.547	0.437	2.92e-32	0	CKAP2	Quiescent Keratocytes
9.27e-37	0.904759	0.326	0.207	3.48e-32	0	LSMEM1	Quiescent Keratocytes
1.02e-36	0.756348	0.38	0.257	3.82e-32	0	ASL	Quiescent Keratocytes
1.15e-36	0.630584	0.47	0.346	4.32e-32	0	PPP1R3B	Quiescent Keratocytes
1.5e-36	0.994024	0.266	0.156	5.63e-32	0	LPXN	Quiescent Keratocytes
1.71e-36	0.348698	0.924	0.897	6.4e-32	0	MON2	Quiescent Keratocytes
2.32e-36	0.912011	0.305	0.19	8.68e-32	0	LOC127493956	Quiescent Keratocytes
4.37e-36	0.258364	0.98	0.956	1.64e-31	0	LOC127483682	Quiescent Keratocytes
7.13e-36	0.256224	0.977	0.973	2.67e-31	0	CACNA2D1	Quiescent Keratocytes
9.52e-36	0.607172	0.477	0.354	3.57e-31	0	C1H11orf54	Quiescent Keratocytes
1.3e-35	0.920049	0.278	0.168	4.88e-31	0	NRXN3	Quiescent Keratocytes
1.5e-35	0.547631	0.463	0.334	5.64e-31	0	LRRC3	Quiescent Keratocytes
1.51e-35	0.309502	0.899	0.834	5.68e-31	0	BST1	Quiescent Keratocytes
1.62e-35	0.974446	0.412	0.293	6.09e-31	0	FAM216B	Quiescent Keratocytes
2.43e-35	0.308122	0.858	0.842	9.1e-31	0	MPC1	Quiescent Keratocytes
2.89e-35	0.684011	0.648	0.551	1.08e-30	0	CORIN	Quiescent Keratocytes
3.83e-35	0.514379	0.523	0.383	1.44e-30	0	SLC13A4	Quiescent Keratocytes
3.9e-35	0.854194	0.377	0.26	1.46e-30	0	LALBA	Quiescent Keratocytes
3.93e-35	0.314326	0.923	0.912	1.47e-30	0	ZMYM2	Quiescent Keratocytes
4.64e-35	0.553168	0.553	0.441	1.74e-30	0	SNX18	Quiescent Keratocytes
4.72e-35	0.281559	0.908	0.911	1.77e-30	0	HERPUD1	Quiescent Keratocytes
6.49e-35	0.375675	0.754	0.66	2.44e-30	0	TEX14	Quiescent Keratocytes
8.12e-35	0.505886	0.515	0.379	3.04e-30	0	RAI2	Quiescent Keratocytes
9.61e-35	0.72109	0.361	0.241	3.6e-30	0	LCP1	Quiescent Keratocytes
1e-34	0.603326	0.29	0.177	3.75e-30	0	KCNMB2	Quiescent Keratocytes
1.52e-34	0.647352	0.425	0.303	5.72e-30	0	PRDM11	Quiescent Keratocytes
2.61e-34	0.717401	0.366	0.247	9.8e-30	0	EXOC6	Quiescent Keratocytes
7.23e-34	0.350289	0.843	0.793	2.71e-29	0	LNPEP	Quiescent Keratocytes
7.52e-34	0.331538	0.871	0.833	2.82e-29	0	KLHL7	Quiescent Keratocytes
1.42e-33	0.416365	0.85	0.811	5.32e-29	0	ZNF438	Quiescent Keratocytes
1.62e-33	0.614694	0.492	0.378	6.06e-29	0	BCR	Quiescent Keratocytes
2.27e-33	0.554644	0.583	0.481	8.5e-29	0	PNPLA2	Quiescent Keratocytes
2.69e-33	0.514867	0.524	0.397	1.01e-28	0	IGF2BP2	Quiescent Keratocytes
2.85e-33	0.289726	0.923	0.913	1.07e-28	0	TJP1	Quiescent Keratocytes
2.97e-33	0.252148	0.923	0.908	1.11e-28	0	SSBP3	Quiescent Keratocytes
3.66e-33	0.462524	0.661	0.552	1.37e-28	0	TJP2	Quiescent Keratocytes
3.78e-33	0.87318	0.269	0.162	1.42e-28	0	LOC127488664	Quiescent Keratocytes
4.82e-33	0.462464	0.604	0.489	1.81e-28	0	TNS2	Quiescent Keratocytes
5.59e-33	0.280912	0.885	0.819	2.1e-28	0	GPC4	Quiescent Keratocytes
5.81e-33	0.497928	0.744	0.672	2.18e-28	0	PTAR1	Quiescent Keratocytes
9.9e-33	0.772039	0.279	0.171	3.71e-28	0	LGALSL	Quiescent Keratocytes
1.13e-32	0.298292	0.899	0.896	4.24e-28	0	ZNF106	Quiescent Keratocytes
2.04e-32	0.25345	0.963	0.964	7.64e-28	0	FAM172A	Quiescent Keratocytes
2.13e-32	0.394419	0.796	0.742	8e-28	0	UBTD2	Quiescent Keratocytes
2.43e-32	0.508525	0.531	0.413	9.11e-28	0	TUSC2	Quiescent Keratocytes
2.69e-32	0.45675	0.718	0.64	1.01e-27	0	POLG2	Quiescent Keratocytes
2.73e-32	0.500799	0.49	0.354	1.03e-27	0	PLAG1	Quiescent Keratocytes
3.44e-32	0.475881	0.714	0.643	1.29e-27	0	ABHD2	Quiescent Keratocytes
3.83e-32	0.28066	0.868	0.831	1.44e-27	0	IRS2	Quiescent Keratocytes
4.41e-32	0.334637	0.862	0.814	1.66e-27	0	CTIF	Quiescent Keratocytes
6.03e-32	0.365695	0.842	0.803	2.26e-27	0	CUL4B	Quiescent Keratocytes
6.44e-32	0.28662	0.894	0.874	2.42e-27	0	MAGED1	Quiescent Keratocytes
7.79e-32	0.459235	0.716	0.63	2.92e-27	0	KCTD1	Quiescent Keratocytes
9.62e-32	0.256183	0.9	0.895	3.61e-27	0	DCAF8	Quiescent Keratocytes
1.01e-31	0.25942	0.899	0.883	3.79e-27	0	FEZ2	Quiescent Keratocytes
1.24e-31	0.326365	0.817	0.771	4.64e-27	0	ACAT1	Quiescent Keratocytes
1.36e-31	0.492814	0.898	0.918	5.09e-27	0	INTS6	Quiescent Keratocytes
1.49e-31	0.290543	0.813	0.784	5.61e-27	0	LSM4	Quiescent Keratocytes
1.6e-31	0.630359	0.478	0.368	6.01e-27	0	LONRF3	Quiescent Keratocytes
1.61e-31	0.362697	0.834	0.798	6.04e-27	0	TBC1D8B	Quiescent Keratocytes
1.99e-31	0.255186	0.804	0.713	7.45e-27	0	HGF	Quiescent Keratocytes
3.12e-31	1.01184	0.267	0.17	1.17e-26	0	SIPA1	Quiescent Keratocytes
3.45e-31	0.42778	0.555	0.435	1.29e-26	0	GAB2	Quiescent Keratocytes
4.38e-31	0.576327	0.574	0.48	1.64e-26	0	ATP6V0A1	Quiescent Keratocytes
4.45e-31	0.458373	0.564	0.435	1.67e-26	0	ZNF608	Quiescent Keratocytes
8.49e-31	0.59508	0.486	0.383	3.18e-26	0	SKP2	Quiescent Keratocytes
1.01e-30	0.329027	0.714	0.602	3.8e-26	0	CHCHD10	Quiescent Keratocytes
1.06e-30	0.271276	0.794	0.693	3.97e-26	0	COL27A1	Quiescent Keratocytes
1.31e-30	0.393787	0.597	0.494	4.93e-26	0	LOC100350534	Quiescent Keratocytes
1.93e-30	0.503327	0.628	0.526	7.24e-26	0	LOC103347699	Quiescent Keratocytes
2.07e-30	0.514399	0.469	0.354	7.75e-26	0	CADPS2	Quiescent Keratocytes
2.1e-30	0.354209	0.723	0.664	7.87e-26	0	PSEN2	Quiescent Keratocytes
2.41e-30	0.796261	0.38	0.281	9.03e-26	0	KCTD7	Quiescent Keratocytes
4.16e-30	0.339383	0.767	0.73	1.56e-25	0	HEXIM1	Quiescent Keratocytes
5.34e-30	0.556431	0.455	0.34	2e-25	0	FNDC5	Quiescent Keratocytes
6.22e-30	0.416765	0.703	0.642	2.33e-25	0	RAB43	Quiescent Keratocytes
6.27e-30	0.848968	0.475	0.388	2.35e-25	0	SERINC5	Quiescent Keratocytes
7.45e-30	0.305134	0.865	0.812	2.79e-25	0	ENPP1	Quiescent Keratocytes
8.26e-30	0.396528	0.739	0.682	3.1e-25	0	LRRC49	Quiescent Keratocytes
9.07e-30	0.864935	0.279	0.177	3.4e-25	0	LOC108176476	Quiescent Keratocytes
1.11e-29	0.276951	0.939	0.924	4.17e-25	0	SNX29	Quiescent Keratocytes
1.41e-29	0.724103	0.394	0.287	5.28e-25	0	ANKRD27	Quiescent Keratocytes
1.43e-29	0.690522	0.392	0.289	5.38e-25	0	LOC103345923	Quiescent Keratocytes
1.5e-29	0.539102	0.483	0.371	5.64e-25	0	LOC100342240	Quiescent Keratocytes
2.56e-29	0.711815	0.393	0.293	9.6e-25	0	TRMT10A	Quiescent Keratocytes
4.01e-29	0.813345	0.375	0.269	1.5e-24	0	STPG4	Quiescent Keratocytes
4.56e-29	0.413079	0.822	0.776	1.71e-24	0	CPEB3	Quiescent Keratocytes
4.96e-29	0.630186	0.483	0.39	1.86e-24	0	ALAS1	Quiescent Keratocytes
7.67e-29	0.603127	0.349	0.238	2.88e-24	0	AGPAT2	Quiescent Keratocytes
1.1e-28	0.558638	0.28	0.175	4.12e-24	0	LOC100344368	Quiescent Keratocytes
1.18e-28	0.567625	0.523	0.412	4.44e-24	0	DCHS2	Quiescent Keratocytes
1.45e-28	0.432239	0.737	0.693	5.42e-24	0	SIRT1	Quiescent Keratocytes
1.56e-28	0.271571	0.841	0.831	5.84e-24	0	TECR	Quiescent Keratocytes
2.76e-28	0.539707	0.492	0.393	1.04e-23	0	BAG2	Quiescent Keratocytes
3.37e-28	0.372216	0.748	0.686	1.26e-23	0	PHLDB1	Quiescent Keratocytes
4.8e-28	0.275607	0.898	0.868	1.8e-23	0	PCCA	Quiescent Keratocytes
5.53e-28	0.402893	0.744	0.67	2.08e-23	0	SYNJ1	Quiescent Keratocytes
6.36e-28	0.725504	0.434	0.335	2.39e-23	0	MYLK4	Quiescent Keratocytes
6.98e-28	0.483805	0.645	0.56	2.62e-23	0	CEP290	Quiescent Keratocytes
7.15e-28	0.638998	0.38	0.274	2.68e-23	0	LOC100343458	Quiescent Keratocytes
1.14e-27	0.488582	0.473	0.362	4.28e-23	0	LOC100009483	Quiescent Keratocytes
1.18e-27	0.880853	0.278	0.181	4.43e-23	0	LOC127482666	Quiescent Keratocytes
3.18e-27	0.474396	0.736	0.673	1.19e-22	0	PELI1	Quiescent Keratocytes
3.44e-27	0.271167	0.894	0.866	1.29e-22	0	LRBA	Quiescent Keratocytes
3.78e-27	0.269931	0.886	0.889	1.42e-22	0	G3BP2	Quiescent Keratocytes
4.54e-27	0.654411	0.352	0.247	1.7e-22	0	NUP210L	Quiescent Keratocytes
5.53e-27	0.337924	0.566	0.45	2.07e-22	0	LOC103349888	Quiescent Keratocytes
5.96e-27	0.891166	0.258	0.164	2.24e-22	0	NEK5	Quiescent Keratocytes
6.06e-27	0.448875	0.616	0.526	2.27e-22	0	NPC1	Quiescent Keratocytes
7.03e-27	0.776048	0.325	0.226	2.64e-22	0	LOC103345692	Quiescent Keratocytes
8.26e-27	0.74471	0.369	0.272	3.1e-22	0	LOC127487286	Quiescent Keratocytes
1.05e-26	0.318295	0.814	0.788	3.93e-22	0	BAG3	Quiescent Keratocytes
1.14e-26	0.287054	0.949	0.937	4.26e-22	0	PHF21A	Quiescent Keratocytes
1.41e-26	0.464606	0.342	0.236	5.3e-22	0	LOC127488890	Quiescent Keratocytes
1.42e-26	0.572419	0.478	0.385	5.31e-22	0	SHLD1	Quiescent Keratocytes
1.89e-26	0.353909	0.739	0.666	7.1e-22	0	PRKAG2	Quiescent Keratocytes
1.89e-26	0.564867	0.515	0.409	7.1e-22	0	ALCAM	Quiescent Keratocytes
2.18e-26	0.458512	0.567	0.483	8.19e-22	0	NIT2	Quiescent Keratocytes
2.54e-26	0.403782	0.678	0.602	9.54e-22	0	NHLRC2	Quiescent Keratocytes
4.25e-26	0.591081	0.511	0.418	1.59e-21	0	DTNB	Quiescent Keratocytes
5.69e-26	0.257733	0.926	0.914	2.13e-21	0	SMURF2	Quiescent Keratocytes
1.03e-25	0.367873	0.692	0.609	3.87e-21	0	DAAM1	Quiescent Keratocytes
1.2e-25	0.296283	0.827	0.8	4.5e-21	0	IRF2BPL	Quiescent Keratocytes
3.47e-25	0.581491	0.503	0.406	1.3e-20	0	LOC127489447	Quiescent Keratocytes
3.52e-25	0.493879	0.573	0.484	1.32e-20	0	KLHL5	Quiescent Keratocytes
6.87e-25	0.368993	0.49	0.357	2.58e-20	0	CYFIP2	Quiescent Keratocytes
6.99e-25	0.584984	0.376	0.268	2.62e-20	0	LOC127483671	Quiescent Keratocytes
1.04e-24	0.381825	0.798	0.772	3.91e-20	0	FANCC	Quiescent Keratocytes
1.06e-24	0.278281	0.846	0.783	3.96e-20	0	PPFIBP2	Quiescent Keratocytes
1.49e-24	0.293008	0.882	0.856	5.58e-20	0	VWA8	Quiescent Keratocytes
1.68e-24	0.548311	0.458	0.372	6.28e-20	0	BID	Quiescent Keratocytes
1.73e-24	0.36902	0.711	0.644	6.48e-20	0	TRIM8	Quiescent Keratocytes
1.85e-24	0.486608	0.525	0.433	6.92e-20	0	SP5	Quiescent Keratocytes
2.33e-24	0.477856	0.42	0.314	8.72e-20	0	SYNM	Quiescent Keratocytes
2.35e-24	0.801408	0.264	0.169	8.8e-20	0	FGF14	Quiescent Keratocytes
2.51e-24	0.460433	0.515	0.419	9.42e-20	0	IRAK2	Quiescent Keratocytes
2.61e-24	0.36573	0.76	0.728	9.78e-20	0	LOC100339683	Quiescent Keratocytes
2.63e-24	0.825996	0.267	0.178	9.86e-20	0	APBA1	Quiescent Keratocytes
2.94e-24	0.409296	0.81	0.763	1.1e-19	0	GTF2H1	Quiescent Keratocytes
5.88e-24	0.454206	0.631	0.56	2.21e-19	0	TNS3	Quiescent Keratocytes
6.07e-24	0.683778	0.504	0.429	2.27e-19	0	ERN1	Quiescent Keratocytes
7.52e-24	0.55524	0.461	0.363	2.82e-19	0	KIF3C	Quiescent Keratocytes
8.93e-24	0.298674	0.846	0.804	3.35e-19	0	ZHX2	Quiescent Keratocytes
9.49e-24	0.509084	0.466	0.373	3.56e-19	0	MARS1	Quiescent Keratocytes
1.09e-23	0.340351	0.726	0.679	4.07e-19	0	MARK2	Quiescent Keratocytes
1.1e-23	0.487759	0.359	0.255	4.11e-19	0	S1PR3	Quiescent Keratocytes
1.79e-23	0.52291	0.607	0.525	6.7e-19	0	LOC103347986	Quiescent Keratocytes
2.15e-23	0.412589	0.66	0.595	8.06e-19	0	PPM1K	Quiescent Keratocytes
2.21e-23	0.490094	0.45	0.348	8.28e-19	0	LOC100354137	Quiescent Keratocytes
2.43e-23	0.772837	0.254	0.166	9.12e-19	0	HSF5	Quiescent Keratocytes
4.16e-23	0.323214	0.761	0.727	1.56e-18	0	FXR2	Quiescent Keratocytes
4.22e-23	0.380409	0.656	0.584	1.58e-18	0	WRNIP1	Quiescent Keratocytes
4.53e-23	0.256048	0.875	0.87	1.7e-18	0	CLOCK	Quiescent Keratocytes
5.37e-23	0.511786	0.512	0.422	2.02e-18	0	DIPK2A	Quiescent Keratocytes
5.85e-23	0.423672	0.659	0.591	2.19e-18	0	SETD7	Quiescent Keratocytes
6.01e-23	0.45867	0.508	0.418	2.25e-18	0	LOC103345647	Quiescent Keratocytes
6.24e-23	0.252998	0.886	0.843	2.34e-18	0	RHOBTB3	Quiescent Keratocytes
6.98e-23	0.581874	0.48	0.395	2.62e-18	0	LOC108175989	Quiescent Keratocytes
9.32e-23	0.393781	0.68	0.622	3.49e-18	0	POR	Quiescent Keratocytes
9.43e-23	0.363519	0.735	0.663	3.54e-18	0	RNF145	Quiescent Keratocytes
1.12e-22	0.466776	0.593	0.521	4.21e-18	0	PPARA	Quiescent Keratocytes
1.56e-22	0.489918	0.434	0.323	5.87e-18	0	LOC108176811	Quiescent Keratocytes
1.76e-22	0.457232	0.592	0.519	6.62e-18	0	BOD1	Quiescent Keratocytes
2.34e-22	0.845175	0.327	0.242	8.79e-18	0	LOC103348448	Quiescent Keratocytes
2.45e-22	0.432608	0.623	0.561	9.2e-18	0	ZCCHC2	Quiescent Keratocytes
2.62e-22	0.65968	0.362	0.269	9.81e-18	0	LRP4	Quiescent Keratocytes
2.67e-22	0.400357	0.375	0.267	1e-17	0	RASSF2	Quiescent Keratocytes
2.67e-22	0.458994	0.775	0.752	1e-17	0	ARL5B	Quiescent Keratocytes
3.17e-22	0.337744	0.764	0.724	1.19e-17	0	DDX10	Quiescent Keratocytes
6.36e-22	0.267132	0.914	0.92	2.38e-17	0	PCNX1	Quiescent Keratocytes
6.54e-22	0.474354	0.524	0.441	2.45e-17	0	MAP3K14	Quiescent Keratocytes
8.8e-22	0.63532	0.311	0.223	3.3e-17	0	ABCB6	Quiescent Keratocytes
9.18e-22	0.3606	0.636	0.548	3.44e-17	0	FAM117A	Quiescent Keratocytes
9.82e-22	0.46318	0.622	0.545	3.68e-17	0	PPM1D	Quiescent Keratocytes
1.16e-21	0.48824	0.515	0.424	4.35e-17	0	FGGY	Quiescent Keratocytes
1.28e-21	0.324971	0.746	0.7	4.81e-17	0	IQSEC1	Quiescent Keratocytes
2.32e-21	0.255979	0.956	0.937	8.69e-17	0	RUNX2	Quiescent Keratocytes
3.14e-21	0.270647	0.731	0.667	1.18e-16	0	TIPARP	Quiescent Keratocytes
3.18e-21	0.452726	0.405	0.303	1.19e-16	0	PPARGC1A	Quiescent Keratocytes
4.46e-21	0.332629	0.629	0.544	1.67e-16	0	GABARAPL1	Quiescent Keratocytes
4.5e-21	0.55935	0.362	0.269	1.69e-16	0	EDA	Quiescent Keratocytes
5.95e-21	0.797073	0.305	0.22	2.23e-16	0	LOC127483478	Quiescent Keratocytes
8.46e-21	0.349748	0.73	0.684	3.17e-16	0	ADCY6	Quiescent Keratocytes
1.27e-20	0.410812	0.66	0.598	4.77e-16	0	ACYP2	Quiescent Keratocytes
1.35e-20	0.344239	0.27	0.182	5.07e-16	0	LOC127488889	Quiescent Keratocytes
1.45e-20	0.307657	0.286	0.187	5.45e-16	0	HAAO	Quiescent Keratocytes
1.75e-20	0.509456	0.42	0.33	6.56e-16	0	C1H9orf153	Quiescent Keratocytes
2.33e-20	0.406385	0.696	0.662	8.73e-16	0	IPO9	Quiescent Keratocytes
2.35e-20	0.732215	0.253	0.173	8.8e-16	0	ACLY	Quiescent Keratocytes
2.39e-20	0.734189	0.324	0.24	8.96e-16	0	SLC25A44	Quiescent Keratocytes
2.45e-20	0.349957	0.702	0.637	9.18e-16	0	STRBP	Quiescent Keratocytes
3.18e-20	0.567337	0.379	0.293	1.19e-15	0	MTURN	Quiescent Keratocytes
3.96e-20	0.7985	0.25	0.171	1.48e-15	0	LOC127493621	Quiescent Keratocytes
4.18e-20	0.286204	0.688	0.592	1.57e-15	0	PPM1L	Quiescent Keratocytes
4.51e-20	0.436477	0.6	0.538	1.69e-15	0	POLDIP3	Quiescent Keratocytes
5.35e-20	0.628892	0.435	0.345	2.01e-15	0	LOC127487911	Quiescent Keratocytes
5.82e-20	0.29459	0.763	0.718	2.18e-15	0	CTNNBL1	Quiescent Keratocytes
5.97e-20	0.317049	0.695	0.645	2.24e-15	0	FLOT2	Quiescent Keratocytes
7.9e-20	0.640578	0.315	0.231	2.96e-15	0	SLC12A8	Quiescent Keratocytes
8.07e-20	0.377975	0.624	0.557	3.03e-15	0	CRYL1	Quiescent Keratocytes
8.74e-20	0.582218	0.342	0.256	3.28e-15	0	LOC103348026	Quiescent Keratocytes
9.56e-20	0.475303	0.431	0.344	3.59e-15	0	BDH1	Quiescent Keratocytes
1.07e-19	0.593202	0.272	0.19	4.01e-15	0	LOC100342544	Quiescent Keratocytes
1.36e-19	0.51615	0.368	0.281	5.12e-15	0	MAFF	Quiescent Keratocytes
2.1e-19	0.34387	0.745	0.702	7.88e-15	0	PHTF1	Quiescent Keratocytes
2.14e-19	0.333656	0.726	0.681	8.03e-15	0	ZBTB10	Quiescent Keratocytes
2.85e-19	0.262856	0.754	0.721	1.07e-14	0	EXTL2	Quiescent Keratocytes
3.44e-19	0.513792	0.384	0.293	1.29e-14	0	TLR2	Quiescent Keratocytes
3.85e-19	0.253204	0.771	0.739	1.44e-14	0	NASP	Quiescent Keratocytes
4.13e-19	0.549876	0.432	0.354	1.55e-14	0	LOC127483186	Quiescent Keratocytes
4.2e-19	0.555383	0.392	0.308	1.58e-14	0	LOC127483600	Quiescent Keratocytes
4.53e-19	0.392118	0.657	0.618	1.7e-14	0	NFYB	Quiescent Keratocytes
4.88e-19	0.315887	0.667	0.593	1.83e-14	0	PRKRA	Quiescent Keratocytes
4.89e-19	0.481392	0.493	0.415	1.83e-14	0	COQ3	Quiescent Keratocytes
5.47e-19	0.268651	0.816	0.755	2.05e-14	0	AMOT	Quiescent Keratocytes
5.81e-19	0.358256	0.696	0.642	2.18e-14	0	RPS6KA3	Quiescent Keratocytes
6.89e-19	0.398878	0.573	0.51	2.58e-14	0	SFT2D2	Quiescent Keratocytes
7.51e-19	0.351002	0.707	0.659	2.82e-14	0	EPN2	Quiescent Keratocytes
7.56e-19	0.316001	0.751	0.722	2.84e-14	0	TRIP10	Quiescent Keratocytes
1.2e-18	0.276286	0.854	0.835	4.51e-14	0	VPS8	Quiescent Keratocytes
1.54e-18	0.495506	0.515	0.436	5.79e-14	0	LOC127484266	Quiescent Keratocytes
1.6e-18	0.435679	0.508	0.417	6.01e-14	0	LOC127491987	Quiescent Keratocytes
1.67e-18	0.862624	0.302	0.226	6.26e-14	0	GPAT3	Quiescent Keratocytes
2.01e-18	0.260188	0.852	0.844	7.53e-14	0	ITSN2	Quiescent Keratocytes
2.01e-18	0.58779	0.304	0.224	7.55e-14	0	LOC100349989	Quiescent Keratocytes
2.4e-18	0.393678	0.578	0.515	8.99e-14	0	PIH1D1	Quiescent Keratocytes
2.52e-18	0.330228	0.766	0.745	9.44e-14	0	FBXL3	Quiescent Keratocytes
2.84e-18	0.381778	0.585	0.507	1.06e-13	0	PTPN4	Quiescent Keratocytes
4.73e-18	0.436585	0.505	0.425	1.77e-13	0	LOC103348935	Quiescent Keratocytes
4.91e-18	0.39781	0.594	0.522	1.84e-13	0	MAPKBP1	Quiescent Keratocytes
4.93e-18	0.323519	0.308	0.217	1.85e-13	0	TUSC1	Quiescent Keratocytes
5.15e-18	0.330427	0.314	0.22	1.93e-13	0	ANPEP	Quiescent Keratocytes
5.87e-18	0.395932	0.646	0.582	2.2e-13	0	CMTM4	Quiescent Keratocytes
6.42e-18	0.424727	0.431	0.345	2.41e-13	0	LOC127493967	Quiescent Keratocytes
7.15e-18	0.421353	0.59	0.521	2.68e-13	0	SGPL1	Quiescent Keratocytes
7.55e-18	0.444895	0.579	0.511	2.83e-13	0	SPOCK1	Quiescent Keratocytes
9.34e-18	0.340882	0.327	0.241	3.5e-13	0	LOC100357913	Quiescent Keratocytes
1.31e-17	0.256439	0.746	0.719	4.93e-13	0	ECHS1	Quiescent Keratocytes
1.49e-17	0.338663	0.516	0.428	5.59e-13	0	UNC5B	Quiescent Keratocytes
1.6e-17	0.482848	0.351	0.267	6.02e-13	0	ADAM2	Quiescent Keratocytes
1.91e-17	0.541111	0.296	0.222	7.15e-13	0	LOC100349013	Quiescent Keratocytes
1.94e-17	0.279866	0.615	0.513	7.28e-13	0	SMARCA1	Quiescent Keratocytes
2.17e-17	0.548141	0.34	0.26	8.15e-13	0	GANC	Quiescent Keratocytes
2.64e-17	0.431838	0.557	0.5	9.91e-13	0	MBOAT2	Quiescent Keratocytes
2.83e-17	0.513628	0.255	0.179	1.06e-12	0	GUCY2C	Quiescent Keratocytes
3.03e-17	0.42235	0.523	0.443	1.14e-12	0	KCNMB4	Quiescent Keratocytes
3.09e-17	0.295273	0.819	0.804	1.16e-12	0	SLC11A2	Quiescent Keratocytes
3.12e-17	0.424672	0.894	0.894	1.17e-12	0	SKIL	Quiescent Keratocytes
3.22e-17	0.30536	0.624	0.55	1.21e-12	0	PSTPIP2	Quiescent Keratocytes
3.7e-17	0.596738	0.35	0.273	1.39e-12	0	LOC108176662	Quiescent Keratocytes
5.6e-17	0.648906	0.374	0.304	2.1e-12	0	LOC103350448	Quiescent Keratocytes
5.89e-17	0.563334	0.275	0.195	2.21e-12	0	LOC103349468	Quiescent Keratocytes
6.19e-17	0.411535	0.512	0.44	2.32e-12	0	LRRC42	Quiescent Keratocytes
6.61e-17	0.349383	0.574	0.504	2.48e-12	0	TMEM170B	Quiescent Keratocytes
7.46e-17	0.37539	0.618	0.531	2.8e-12	0	ZFP36L2	Quiescent Keratocytes
8.9e-17	0.360324	0.664	0.613	3.34e-12	0	PPP1R13B	Quiescent Keratocytes
9.18e-17	0.64812	0.295	0.224	3.44e-12	0	GCLC	Quiescent Keratocytes
9.31e-17	0.334525	0.709	0.681	3.49e-12	0	DGCR2	Quiescent Keratocytes
1.08e-16	0.474917	0.322	0.244	4.03e-12	0	STRA6	Quiescent Keratocytes
1.16e-16	0.280351	0.688	0.634	4.36e-12	0	MIF4GD	Quiescent Keratocytes
1.25e-16	0.255024	0.52	0.441	4.7e-12	0	CHPT1	Quiescent Keratocytes
1.47e-16	0.813805	0.282	0.21	5.53e-12	0	ARMH4	Quiescent Keratocytes
1.51e-16	0.648034	0.26	0.19	5.65e-12	0	CAGE1	Quiescent Keratocytes
1.57e-16	0.345361	0.595	0.521	5.89e-12	0	SLC12A6	Quiescent Keratocytes
1.74e-16	0.255986	0.351	0.261	6.52e-12	0	AASS	Quiescent Keratocytes
1.82e-16	0.343144	0.531	0.453	6.81e-12	0	LOC100359341	Quiescent Keratocytes
1.94e-16	0.436759	0.501	0.44	7.28e-12	0	TMEM39B	Quiescent Keratocytes
2.11e-16	0.42228	0.455	0.371	7.9e-12	0	MTMR4	Quiescent Keratocytes
2.19e-16	0.538559	0.289	0.214	8.22e-12	0	LOC100353156	Quiescent Keratocytes
2.2e-16	0.269377	0.78	0.747	8.24e-12	0	ARMCX2	Quiescent Keratocytes
2.39e-16	0.264433	0.784	0.774	8.98e-12	0	LOC103346806	Quiescent Keratocytes
2.64e-16	0.295242	0.658	0.597	9.91e-12	0	FAHD1	Quiescent Keratocytes
2.68e-16	0.546907	0.64	0.607	1.01e-11	0	LOC100352445	Quiescent Keratocytes
2.75e-16	0.49824	0.412	0.335	1.03e-11	0	LOC108176477	Quiescent Keratocytes
2.97e-16	0.637656	0.256	0.182	1.11e-11	0	LOC108178940	Quiescent Keratocytes
3.28e-16	0.284211	0.83	0.797	1.23e-11	0	CDK8	Quiescent Keratocytes
3.52e-16	0.551021	0.35	0.276	1.32e-11	0	MNS1	Quiescent Keratocytes
4.66e-16	0.478877	0.475	0.409	1.75e-11	0	B3GLCT	Quiescent Keratocytes
4.77e-16	0.316022	0.732	0.696	1.79e-11	0	GRB10	Quiescent Keratocytes
5.32e-16	0.637313	0.397	0.332	1.99e-11	0	KIF27	Quiescent Keratocytes
5.74e-16	0.258031	0.828	0.827	2.15e-11	0	IFRD1	Quiescent Keratocytes
5.82e-16	0.367141	0.624	0.58	2.18e-11	0	TSHZ1	Quiescent Keratocytes
6.03e-16	0.449536	0.556	0.494	2.26e-11	0	KRBA1	Quiescent Keratocytes
6.28e-16	0.305874	0.613	0.554	2.36e-11	0	TRIM37	Quiescent Keratocytes
6.29e-16	0.601837	0.252	0.181	2.36e-11	0	MORN4	Quiescent Keratocytes
6.52e-16	0.257555	0.677	0.631	2.45e-11	0	KDSR	Quiescent Keratocytes
9.98e-16	0.620271	0.292	0.221	3.74e-11	0	BEND6	Quiescent Keratocytes
1.23e-15	0.258658	0.663	0.607	4.62e-11	0	NIPAL3	Quiescent Keratocytes
1.5e-15	0.524164	0.367	0.296	5.62e-11	0	ADCY7	Quiescent Keratocytes
1.53e-15	0.273157	0.586	0.516	5.75e-11	0	PJA1	Quiescent Keratocytes
1.96e-15	0.321704	0.636	0.576	7.34e-11	0	EHD1	Quiescent Keratocytes
1.98e-15	0.282401	0.652	0.58	7.44e-11	0	WNT5A	Quiescent Keratocytes
2.05e-15	0.589422	0.27	0.2	7.7e-11	0	MPP7	Quiescent Keratocytes
2.18e-15	0.522143	0.366	0.297	8.18e-11	0	SH2B3	Quiescent Keratocytes
2.47e-15	0.343358	0.641	0.594	9.25e-11	0	ECI2	Quiescent Keratocytes
2.61e-15	0.384047	0.391	0.315	9.8e-11	0	CASP7	Quiescent Keratocytes
2.81e-15	0.313659	0.698	0.656	1.06e-10	0	DMAC1	Quiescent Keratocytes
2.91e-15	0.405728	0.518	0.451	1.09e-10	0	LOC127487527	Quiescent Keratocytes
2.98e-15	0.541271	0.314	0.239	1.12e-10	0	STARD9	Quiescent Keratocytes
3.24e-15	0.549538	0.276	0.202	1.22e-10	0	DNAH12	Quiescent Keratocytes
3.31e-15	0.526069	0.417	0.345	1.24e-10	0	ORC1	Quiescent Keratocytes
3.38e-15	0.423207	0.299	0.218	1.27e-10	0	NOL4	Quiescent Keratocytes
3.73e-15	0.62042	0.273	0.203	1.4e-10	0	CRACR2B	Quiescent Keratocytes
4.56e-15	0.325117	0.696	0.654	1.71e-10	0	SETDB2	Quiescent Keratocytes
4.65e-15	0.302348	0.605	0.538	1.74e-10	0	CD99L2	Quiescent Keratocytes
4.8e-15	0.341805	0.665	0.62	1.8e-10	0	TBCK	Quiescent Keratocytes
4.83e-15	0.300156	0.931	0.93	1.81e-10	0	APPBP2	Quiescent Keratocytes
5e-15	0.290469	0.714	0.658	1.88e-10	0	JAZF1	Quiescent Keratocytes
5.08e-15	0.280052	0.895	0.878	1.91e-10	0	TULP3	Quiescent Keratocytes
5.85e-15	0.29377	0.671	0.619	2.19e-10	0	ABR	Quiescent Keratocytes
6.68e-15	0.368971	0.687	0.651	2.51e-10	0	KDM3A	Quiescent Keratocytes
6.71e-15	0.320741	0.693	0.653	2.52e-10	0	POC5	Quiescent Keratocytes
8.35e-15	0.344865	0.748	0.739	3.13e-10	0	ACOX1	Quiescent Keratocytes
9.02e-15	0.282278	0.328	0.241	3.38e-10	0	DNAJC12	Quiescent Keratocytes
9.76e-15	0.316213	0.739	0.729	3.66e-10	0	PDPK1	Quiescent Keratocytes
1.06e-14	0.321159	0.936	0.946	3.98e-10	0	ZSWIM6	Quiescent Keratocytes
1.14e-14	0.482821	0.373	0.298	4.26e-10	0	LOC127491585	Quiescent Keratocytes
1.23e-14	0.443593	0.376	0.307	4.6e-10	0	ALDH16A1	Quiescent Keratocytes
1.3e-14	0.459815	0.3	0.229	4.88e-10	0	STXBP1	Quiescent Keratocytes
1.5e-14	0.352757	0.608	0.546	5.63e-10	0	ANKRD13A	Quiescent Keratocytes
1.51e-14	0.432267	0.409	0.335	5.68e-10	0	ZNF219	Quiescent Keratocytes
2.16e-14	0.530349	0.258	0.189	8.1e-10	0	POU3F3	Quiescent Keratocytes
2.42e-14	0.422771	0.359	0.286	9.08e-10	0	PHF19	Quiescent Keratocytes
2.48e-14	0.304999	0.671	0.625	9.3e-10	0	STX16	Quiescent Keratocytes
2.8e-14	0.359558	0.459	0.383	1.05e-09	0	TXNRD2	Quiescent Keratocytes
2.87e-14	0.351448	0.555	0.495	1.08e-09	0	ARHGAP23	Quiescent Keratocytes
3.02e-14	0.478547	0.543	0.496	1.13e-09	0	SIMC1	Quiescent Keratocytes
3.15e-14	0.329908	0.525	0.46	1.18e-09	0	GCDH	Quiescent Keratocytes
4.75e-14	0.375495	0.602	0.553	1.78e-09	0	TBC1D19	Quiescent Keratocytes
5.3e-14	0.321028	0.511	0.442	1.99e-09	0	SOCS2	Quiescent Keratocytes
5.61e-14	0.535384	0.516	0.472	2.1e-09	0	NUP188	Quiescent Keratocytes
5.82e-14	0.351016	0.525	0.465	2.18e-09	0	PDCL	Quiescent Keratocytes
5.98e-14	0.546903	0.307	0.237	2.24e-09	0	LOC127493691	Quiescent Keratocytes
6.42e-14	0.50294	0.289	0.221	2.41e-09	0	LOC103346804	Quiescent Keratocytes
6.61e-14	0.263855	0.813	0.804	2.48e-09	0	TAF1	Quiescent Keratocytes
8.32e-14	0.393803	0.544	0.473	3.12e-09	0	N4BP2L1	Quiescent Keratocytes
1.03e-13	0.307131	0.658	0.614	3.88e-09	0	ZBTB44	Quiescent Keratocytes
1.05e-13	0.476579	0.544	0.485	3.93e-09	0	GRM8	Quiescent Keratocytes
1.22e-13	0.617211	0.269	0.204	4.57e-09	0	GRAMD2A	Quiescent Keratocytes
1.43e-13	0.261465	0.667	0.615	5.37e-09	0	FDX1	Quiescent Keratocytes
1.75e-13	0.416115	0.52	0.473	6.56e-09	0	CARS1	Quiescent Keratocytes
2.11e-13	0.268483	0.506	0.423	7.93e-09	0	PAK1	Quiescent Keratocytes
2.2e-13	0.527224	0.301	0.234	8.24e-09	0	CBX4	Quiescent Keratocytes
2.64e-13	0.361468	0.614	0.555	9.92e-09	0	MTCL1	Quiescent Keratocytes
2.82e-13	0.333949	0.442	0.369	1.06e-08	0	LOC127492330	Quiescent Keratocytes
2.83e-13	0.287295	0.652	0.62	1.06e-08	0	BMI1	Quiescent Keratocytes
4.08e-13	0.512169	0.34	0.269	1.53e-08	0	FBXW10B	Quiescent Keratocytes
4.31e-13	0.362049	0.621	0.581	1.62e-08	0	ULK4	Quiescent Keratocytes
5.02e-13	0.349918	0.801	0.807	1.88e-08	0	GBE1	Quiescent Keratocytes
5.34e-13	0.389763	0.478	0.41	2e-08	0	MAP9	Quiescent Keratocytes
5.42e-13	0.329263	0.572	0.51	2.03e-08	0	TMEM64	Quiescent Keratocytes
6.01e-13	0.343737	0.591	0.542	2.25e-08	0	ZBTB37	Quiescent Keratocytes
6.04e-13	0.337581	0.541	0.479	2.27e-08	0	HSD3B7	Quiescent Keratocytes
6.69e-13	0.407871	0.375	0.303	2.51e-08	0	SLC4A5	Quiescent Keratocytes
7.59e-13	0.440985	0.276	0.388	2.85e-08	0	PDE4B	Quiescent Keratocytes
8.59e-13	0.293991	0.58	0.517	3.22e-08	0	CRELD1	Quiescent Keratocytes
9.87e-13	0.331862	0.612	0.572	3.7e-08	0	ERCC6L2	Quiescent Keratocytes
1.16e-12	0.264924	0.747	0.713	4.33e-08	0	STX8	Quiescent Keratocytes
1.34e-12	0.432262	0.466	0.413	5.02e-08	0	DCLRE1A	Quiescent Keratocytes
1.54e-12	0.434648	0.49	0.433	5.77e-08	0	CUL9	Quiescent Keratocytes
1.56e-12	0.543948	0.271	0.206	5.87e-08	0	ACVR1B	Quiescent Keratocytes
2.69e-12	0.271555	0.767	0.75	1.01e-07	0	OGFRL1	Quiescent Keratocytes
3.65e-12	0.48233	0.26	0.198	1.37e-07	0	TSGA10	Quiescent Keratocytes
3.87e-12	0.597047	0.375	0.316	1.45e-07	0	LOC100347331	Quiescent Keratocytes
3.96e-12	0.513871	0.446	0.39	1.49e-07	0	POLR3B	Quiescent Keratocytes
4.05e-12	0.366275	0.584	0.537	1.52e-07	0	LOC127491161	Quiescent Keratocytes
4.08e-12	0.350772	0.409	0.343	1.53e-07	0	TAPBPL	Quiescent Keratocytes
4.14e-12	0.483586	0.345	0.281	1.55e-07	0	LOC127484663	Quiescent Keratocytes
5.49e-12	0.473155	0.343	0.276	2.06e-07	0	UBXN2B	Quiescent Keratocytes
5.92e-12	0.26352	0.67	0.617	2.22e-07	0	DHRS4	Quiescent Keratocytes
6.63e-12	0.368771	0.45	0.386	2.49e-07	0	ZNF48	Quiescent Keratocytes
7.08e-12	0.269134	0.649	0.589	2.66e-07	0	ADGRA3	Quiescent Keratocytes
9.35e-12	0.39481	0.473	0.414	3.51e-07	0	MINK1	Quiescent Keratocytes
9.7e-12	0.646513	0.27	0.213	3.64e-07	0	RSPH9	Quiescent Keratocytes
1.16e-11	0.402811	0.601	0.57	4.35e-07	0	KPNA6	Quiescent Keratocytes
1.17e-11	0.255424	0.614	0.565	4.4e-07	0	TMEM50B	Quiescent Keratocytes
1.28e-11	0.492883	0.292	0.234	4.82e-07	0	LOC127486536	Quiescent Keratocytes
1.29e-11	0.347663	0.407	0.338	4.84e-07	0	HS3ST5	Quiescent Keratocytes
1.31e-11	0.306771	0.639	0.603	4.92e-07	0	USP40	Quiescent Keratocytes
1.48e-11	0.313565	0.657	0.609	5.54e-07	0	PLEKHG5	Quiescent Keratocytes
1.57e-11	0.427233	0.4	0.342	5.9e-07	0	LOC127486286	Quiescent Keratocytes
1.59e-11	0.270371	0.717	0.686	5.95e-07	0	SEC14L1	Quiescent Keratocytes
1.67e-11	0.317028	0.706	0.671	6.27e-07	0	CCDC66	Quiescent Keratocytes
1.69e-11	0.461331	0.355	0.294	6.36e-07	0	NARF	Quiescent Keratocytes
1.71e-11	0.303777	0.55	0.49	6.42e-07	0	ALDH9A1	Quiescent Keratocytes
1.91e-11	0.270942	0.611	0.561	7.18e-07	0	CUEDC1	Quiescent Keratocytes
2.23e-11	0.4823	0.33	0.27	8.38e-07	0	AADAT	Quiescent Keratocytes
2.5e-11	0.438465	0.372	0.313	9.36e-07	0	PIK3C2B	Quiescent Keratocytes
2.67e-11	0.485384	0.269	0.208	1e-06	0	NTF3	Quiescent Keratocytes
2.98e-11	0.397801	0.424	0.365	1.12e-06	0	PDK2	Quiescent Keratocytes
3.6e-11	0.268489	0.776	0.774	1.35e-06	0	KDM3B	Quiescent Keratocytes
5.3e-11	0.374468	0.389	0.327	1.99e-06	0	DPH5	Quiescent Keratocytes
5.78e-11	0.425896	0.412	0.362	2.17e-06	0	CHML	Quiescent Keratocytes
5.79e-11	0.268091	0.704	0.668	2.17e-06	0	MOSPD2	Quiescent Keratocytes
6.01e-11	0.372626	0.476	0.418	2.26e-06	0	MASTL	Quiescent Keratocytes
6.22e-11	0.33181	0.278	0.215	2.33e-06	0	MAJIN	Quiescent Keratocytes
6.36e-11	0.301286	0.718	0.692	2.39e-06	0	NCOA3	Quiescent Keratocytes
6.89e-11	0.395385	0.359	0.302	2.58e-06	0	GK	Quiescent Keratocytes
8.58e-11	0.293834	0.6	0.553	3.22e-06	0	LOC127486465	Quiescent Keratocytes
1e-10	0.334224	0.578	0.533	3.76e-06	0	ABCC5	Quiescent Keratocytes
1.16e-10	0.29398	0.279	0.215	4.34e-06	0	HMGCLL1	Quiescent Keratocytes
1.31e-10	0.503521	0.295	0.24	4.9e-06	0	CACNB3	Quiescent Keratocytes
1.37e-10	0.28569	0.558	0.508	5.13e-06	0	LOC127488944	Quiescent Keratocytes
1.47e-10	0.396274	0.788	0.802	5.52e-06	0	ELF1	Quiescent Keratocytes
1.69e-10	0.367365	0.278	0.216	6.35e-06	0	PXDNL	Quiescent Keratocytes
1.86e-10	0.283767	0.688	0.673	6.97e-06	0	LRIG2	Quiescent Keratocytes
1.95e-10	0.322663	0.586	0.548	7.32e-06	0	DNM2	Quiescent Keratocytes
2.08e-10	0.366729	0.389	0.331	7.82e-06	0	IL1RAP	Quiescent Keratocytes
2.09e-10	0.26271	0.54	0.483	7.83e-06	0	SLC25A33	Quiescent Keratocytes
2.61e-10	0.366942	0.484	0.439	9.77e-06	0	TDP2	Quiescent Keratocytes
2.93e-10	0.29875	0.441	0.381	1.1e-05	0	ASPSCR1	Quiescent Keratocytes
3.17e-10	0.433991	0.506	0.464	1.19e-05	0	CRADD	Quiescent Keratocytes
3.76e-10	0.337149	0.513	0.461	1.41e-05	0	TSPYL2	Quiescent Keratocytes
3.82e-10	0.36639	0.381	0.326	1.43e-05	0	SLC9B1	Quiescent Keratocytes
4.07e-10	0.273479	0.599	0.568	1.53e-05	0	HSDL1	Quiescent Keratocytes
4.31e-10	0.32077	0.468	0.414	1.62e-05	0	C16H1orf74	Quiescent Keratocytes
5.64e-10	0.412716	0.512	0.472	2.12e-05	0	MYLK3	Quiescent Keratocytes
5.7e-10	0.343233	0.42	0.365	2.14e-05	0	PHLPP2	Quiescent Keratocytes
5.71e-10	0.478229	0.285	0.23	2.14e-05	0	RALGAPA2	Quiescent Keratocytes
5.8e-10	0.277511	0.665	0.637	2.18e-05	0	TRAPPC9	Quiescent Keratocytes
7.01e-10	0.320348	0.595	0.559	2.63e-05	0	IFFO2	Quiescent Keratocytes
7.1e-10	0.294988	0.44	0.383	2.66e-05	0	BBS4	Quiescent Keratocytes
7.78e-10	0.379715	0.612	0.588	2.92e-05	0	TXLNG	Quiescent Keratocytes
9.47e-10	0.258242	0.599	0.557	3.55e-05	0	CFAP298	Quiescent Keratocytes
9.53e-10	0.414307	0.266	0.209	3.57e-05	0	ITGB7	Quiescent Keratocytes
9.55e-10	0.351485	0.595	0.552	3.58e-05	0	GALNT7	Quiescent Keratocytes
9.67e-10	0.251795	0.521	0.458	3.63e-05	0	HMGN5	Quiescent Keratocytes
1.11e-09	0.251709	0.695	0.663	4.18e-05	0	KIAA1328	Quiescent Keratocytes
1.6e-09	0.406651	0.32	0.265	6.01e-05	0	ZNF484	Quiescent Keratocytes
1.61e-09	0.264881	0.722	0.713	6.05e-05	0	ZBTB38	Quiescent Keratocytes
1.64e-09	0.288863	0.616	0.574	6.16e-05	0	SIN3A	Quiescent Keratocytes
1.73e-09	0.277105	0.392	0.326	6.47e-05	0	CX3CL1	Quiescent Keratocytes
1.9e-09	0.352681	0.377	0.321	7.11e-05	0	IRAK1BP1	Quiescent Keratocytes
2.13e-09	0.306284	0.291	0.235	8e-05	0	DUSP5	Quiescent Keratocytes
2.15e-09	0.272143	0.561	0.503	8.08e-05	0	SCRN1	Quiescent Keratocytes
2.26e-09	0.315435	0.572	0.531	8.48e-05	0	SCLT1	Quiescent Keratocytes
2.36e-09	0.286562	0.575	0.543	8.86e-05	0	WIPI2	Quiescent Keratocytes
2.42e-09	0.480647	0.25	0.198	9.08e-05	0	SGF29	Quiescent Keratocytes
2.54e-09	0.417506	0.268	0.216	9.51e-05	0	HSD17B8	Quiescent Keratocytes
2.74e-09	0.394714	0.262	0.208	0.000102879	0	ARSK	Quiescent Keratocytes
3.06e-09	0.425006	0.321	0.266	0.000114822	0	PHYKPL	Quiescent Keratocytes
3.23e-09	0.410577	0.318	0.262	0.000121264	0	CLTCL1	Quiescent Keratocytes
5.29e-09	0.371965	0.649	0.649	0.000198298	0	PITRM1	Quiescent Keratocytes
5.33e-09	0.337354	0.364	0.31	0.000199821	0	LOC100349201	Quiescent Keratocytes
6.44e-09	0.348924	0.486	0.438	0.000241505	0	PI4K2A	Quiescent Keratocytes
6.6e-09	0.258121	0.384	0.322	0.000247504	0	SDR16C5	Quiescent Keratocytes
7.18e-09	0.295888	0.5	0.447	0.000269407	0	PLEKHA2	Quiescent Keratocytes
8.65e-09	0.305138	0.417	0.361	0.000324266	0	ZNF274	Quiescent Keratocytes
9.58e-09	0.312773	0.523	0.481	0.000359383	0	ZNF621	Quiescent Keratocytes
1.01e-08	0.368593	0.376	0.324	0.000378791	0	FAM117B	Quiescent Keratocytes
1.04e-08	0.336858	0.518	0.475	0.000390979	0	FAM120C	Quiescent Keratocytes
1.12e-08	0.320532	0.5	0.456	0.000419479	0	LOC127485147	Quiescent Keratocytes
1.49e-08	0.268448	0.569	0.529	0.000559412	0	KIF1C	Quiescent Keratocytes
1.5e-08	0.31587	0.373	0.317	0.000564239	0	TARS2	Quiescent Keratocytes
1.57e-08	0.456734	0.318	0.266	0.000589558	0	PRELID3A	Quiescent Keratocytes
1.66e-08	0.326017	0.557	0.513	0.000621285	0	IFT172	Quiescent Keratocytes
2.09e-08	0.34458	0.473	0.426	0.00078447	0	SP4	Quiescent Keratocytes
2.31e-08	0.307699	0.538	0.493	0.000865964	0	LIN52	Quiescent Keratocytes
2.37e-08	0.466233	0.32	0.273	0.000889666	0	MTERF1	Quiescent Keratocytes
2.61e-08	0.382755	0.333	0.28	0.000979305	0	LOC108178087	Quiescent Keratocytes
2.99e-08	0.425178	0.261	0.217	0.00112102	0	PLBD1	Quiescent Keratocytes
4.44e-08	0.300017	0.553	0.514	0.00166492	0	ACVRL1	Quiescent Keratocytes
4.6e-08	0.370313	0.3	0.25	0.00172513	0	SLC37A4	Quiescent Keratocytes
4.67e-08	0.371083	0.433	0.386	0.00175094	0	LOC103351035	Quiescent Keratocytes
5.01e-08	0.327621	0.445	0.405	0.00187756	0	C1GALT1	Quiescent Keratocytes
6.06e-08	0.348246	0.471	0.425	0.00227205	0	TMEM178A	Quiescent Keratocytes
6.07e-08	0.31511	0.508	0.463	0.00227752	0	KLF8	Quiescent Keratocytes
6.78e-08	0.332457	0.428	0.384	0.00254281	0	MTMR10	Quiescent Keratocytes
8.52e-08	0.267624	0.427	0.382	0.00319618	0	ZNF771	Quiescent Keratocytes
8.63e-08	0.41896	0.252	0.205	0.00323769	0	IAH1	Quiescent Keratocytes
9.08e-08	0.370764	0.339	0.289	0.00340624	0	LOC103349477	Quiescent Keratocytes
9.35e-08	0.325689	0.462	0.415	0.00350505	0	ARHGAP35	Quiescent Keratocytes
9.45e-08	0.353929	0.35	0.305	0.00354551	0	HOGA1	Quiescent Keratocytes
9.57e-08	0.269825	0.527	0.483	0.00358752	0	LOC100340684	Quiescent Keratocytes
1.03e-07	0.36245	0.349	0.301	0.00386976	0	WDSUB1	Quiescent Keratocytes
1.17e-07	0.316281	0.359	0.307	0.00437809	0	LOC103350185	Quiescent Keratocytes
1.2e-07	0.271333	0.483	0.443	0.00450717	0	ITPK1	Quiescent Keratocytes
1.35e-07	0.362544	0.444	0.41	0.0050511	0	PRMT7	Quiescent Keratocytes
1.48e-07	0.408783	0.256	0.208	0.00554536	0	ENOSF1	Quiescent Keratocytes
1.59e-07	0.254041	0.635	0.615	0.00595938	0	NADK2	Quiescent Keratocytes
1.62e-07	0.30811	0.909	0.924	0.00606809	0	TSC22D2	Quiescent Keratocytes
1.74e-07	0.316194	0.39	0.339	0.00650706	0	CEP68	Quiescent Keratocytes
1.75e-07	0.36513	0.334	0.284	0.00656664	0	ADHFE1	Quiescent Keratocytes
1.83e-07	0.29287	0.497	0.461	0.00687343	0	LOC127491492	Quiescent Keratocytes
1.87e-07	0.288325	0.507	0.457	0.00699681	0	PLS1	Quiescent Keratocytes
2.16e-07	0.287319	0.472	0.438	0.00811956	0	LOC100354738	Quiescent Keratocytes
2.25e-07	0.299025	0.389	0.342	0.00843181	0	NUP42	Quiescent Keratocytes
2.45e-07	0.374846	0.307	0.259	0.00917091	0	LOC127484748	Quiescent Keratocytes
2.53e-07	0.288999	0.545	0.512	0.00947742	0	BSDC1	Quiescent Keratocytes
2.53e-07	0.34698	0.293	0.249	0.00948052	0	LOC127485820	Quiescent Keratocytes
2.79e-07	0.472288	0.273	0.228	0.0104675	0	LOC103347682	Quiescent Keratocytes
2.92e-07	0.402592	0.278	0.236	0.0109609	0	PKN1	Quiescent Keratocytes
3.01e-07	0.38314	0.355	0.311	0.0113004	0	TFB1M	Quiescent Keratocytes
3.46e-07	0.340781	0.358	0.311	0.0129752	0	LARP6	Quiescent Keratocytes
4.15e-07	0.460349	0.297	0.254	0.0155776	0	LOC103349632	Quiescent Keratocytes
5.3e-07	0.387799	0.25	0.209	0.0198861	0	LIPT2	Quiescent Keratocytes
5.72e-07	0.26206	0.484	0.441	0.0214633	0	CDR2L	Quiescent Keratocytes
5.75e-07	0.260487	0.447	0.405	0.0215767	0	TRAPPC6B	Quiescent Keratocytes
6.55e-07	0.300744	0.499	0.462	0.0245829	0	LOC127489418	Quiescent Keratocytes
6.93e-07	0.295563	0.289	0.242	0.0260036	0	CLDN11	Quiescent Keratocytes
7.34e-07	0.293723	0.416	0.371	0.0275434	0	CNNM3	Quiescent Keratocytes
8.61e-07	0.282163	0.46	0.415	0.0322735	0	ZNF660	Quiescent Keratocytes
9.34e-07	0.277921	0.495	0.451	0.0350433	0	LOC127487933	Quiescent Keratocytes
1.01e-06	0.259752	0.459	0.413	0.0376927	0	PCLO	Quiescent Keratocytes
1.16e-06	0.417426	0.446	0.41	0.0433558	0	RBM45	Quiescent Keratocytes
1.16e-06	0.463608	0.331	0.29	0.0433738	0	LOC108175770	Quiescent Keratocytes
1.24e-06	0.31557	0.307	0.26	0.0465692	0	LOC127484413	Quiescent Keratocytes
1.41e-06	0.284013	0.527	0.496	0.052765	0	DNAJC21	Quiescent Keratocytes
1.46e-06	0.271366	0.695	0.663	0.0549189	0	NRBP2	Quiescent Keratocytes
1.63e-06	0.343508	0.283	0.243	0.0611758	0	SLC25A25	Quiescent Keratocytes
1.63e-06	0.369946	0.322	0.284	0.0612043	0	POM121	Quiescent Keratocytes
1.76e-06	0.273666	0.604	0.581	0.0658966	0	CMSS1	Quiescent Keratocytes
1.78e-06	0.371751	0.382	0.343	0.066907	0	LOC103347661	Quiescent Keratocytes
1.81e-06	0.298626	0.363	0.323	0.067989	0	LOC100347489	Quiescent Keratocytes
1.82e-06	0.254378	0.441	0.404	0.0682174	0	KIAA0232	Quiescent Keratocytes
1.96e-06	0.284417	0.328	0.287	0.0733531	0	SLC7A1	Quiescent Keratocytes
1.97e-06	0.274983	0.449	0.405	0.0738361	0	LOC127488318	Quiescent Keratocytes
2.05e-06	0.294465	0.494	0.462	0.0768742	0	SLC35D1	Quiescent Keratocytes
2.31e-06	0.283461	0.438	0.393	0.0866813	0	CRY2	Quiescent Keratocytes
2.34e-06	0.324896	0.393	0.355	0.0877505	0	DCAF11	Quiescent Keratocytes
2.8e-06	0.378364	0.261	0.224	0.105035	0	THSD1	Quiescent Keratocytes
2.82e-06	0.350183	0.439	0.405	0.105736	0	BCORL1	Quiescent Keratocytes
2.83e-06	0.356873	0.303	0.263	0.106036	0	TEX9	Quiescent Keratocytes
3.06e-06	0.328708	0.363	0.324	0.114629	0	LOC100343641	Quiescent Keratocytes
3.14e-06	0.270809	0.408	0.371	0.117881	0	BBS2	Quiescent Keratocytes
3.36e-06	0.396389	0.683	0.688	0.125872	0	SERTAD2	Quiescent Keratocytes
3.55e-06	0.353445	0.499	0.475	0.132989	0	EFCAB8	Quiescent Keratocytes
3.59e-06	0.286838	0.555	0.524	0.134552	0	ZNF711	Quiescent Keratocytes
3.67e-06	0.265822	0.628	0.609	0.137552	0	PIK3R3	Quiescent Keratocytes
4.43e-06	0.334152	0.327	0.289	0.166312	0	TRMT5	Quiescent Keratocytes
6.1e-06	0.311328	0.418	0.38	0.228599	0	HK2	Quiescent Keratocytes
7.28e-06	0.269077	0.429	0.388	0.272978	0	RGMA	Quiescent Keratocytes
7.68e-06	0.269704	0.546	0.529	0.288103	0	NDRG3	Quiescent Keratocytes
7.77e-06	0.355548	0.374	0.332	0.291444	0	LOC103349679	Quiescent Keratocytes
8.53e-06	0.284701	0.441	0.402	0.319738	0	PTDSS1	Quiescent Keratocytes
8.7e-06	0.336028	0.352	0.314	0.326379	0	LOC127493562	Quiescent Keratocytes
1.04e-05	0.451765	0.362	0.332	0.391243	0	DBF4B	Quiescent Keratocytes
1.06e-05	0.281947	0.586	0.572	0.397785	0	LOC103345511	Quiescent Keratocytes
1.21e-05	0.324069	0.326	0.287	0.454046	0	DAGLB	Quiescent Keratocytes
1.23e-05	0.262201	0.299	0.258	0.461559	0	LOC127484248	Quiescent Keratocytes
1.27e-05	0.513097	0.278	0.244	0.474582	0	LOC100348238	Quiescent Keratocytes
1.35e-05	0.291742	0.348	0.31	0.507887	0	TRIOBP	Quiescent Keratocytes
1.51e-05	0.275625	0.55	0.525	0.567751	0	CSTPP1	Quiescent Keratocytes
1.52e-05	0.26715	0.539	0.507	0.571302	0	LOC100342465	Quiescent Keratocytes
1.71e-05	0.256675	0.537	0.508	0.642376	0	TXNRD1	Quiescent Keratocytes
1.73e-05	0.277269	0.583	0.567	0.64981	0	SLC2A13	Quiescent Keratocytes
1.79e-05	0.399865	0.276	0.241	0.670241	0	GTPBP8	Quiescent Keratocytes
1.82e-05	0.270034	0.319	0.281	0.682757	0	LOC127489992	Quiescent Keratocytes
2.12e-05	0.267028	0.524	0.499	0.795457	0	LOC127491767	Quiescent Keratocytes
2.19e-05	0.383945	0.319	0.283	0.823032	0	CDKL2	Quiescent Keratocytes
2.58e-05	0.266659	0.448	0.419	0.968924	0	RNF215	Quiescent Keratocytes
2.61e-05	0.274628	0.505	0.483	0.979109	0	INTS2	Quiescent Keratocytes
2.7e-05	0.279978	0.397	0.365	1	0	PDP1	Quiescent Keratocytes
2.87e-05	0.300226	0.323	0.287	1	0	LOC103351153	Quiescent Keratocytes
3.67e-05	0.258698	0.368	0.331	1	0	TBC1D31	Quiescent Keratocytes
3.68e-05	0.297316	0.304	0.267	1	0	URGCP	Quiescent Keratocytes
5.29e-05	0.262717	0.349	0.314	1	0	GPKOW	Quiescent Keratocytes
5.31e-05	0.281389	0.357	0.324	1	0	TAFAZZIN	Quiescent Keratocytes
5.96e-05	0.42256	0.307	0.275	1	0	SIAH2	Quiescent Keratocytes
6.09e-05	0.286057	0.417	0.384	1	0	LOC100354908	Quiescent Keratocytes
6.46e-05	0.347383	0.258	0.222	1	0	KIAA0513	Quiescent Keratocytes
6.72e-05	0.270301	0.442	0.407	1	0	MKNK1	Quiescent Keratocytes
7.3e-05	0.25632	0.373	0.338	1	0	WDR13	Quiescent Keratocytes
7.69e-05	0.253735	0.422	0.394	1	0	CLNS1A	Quiescent Keratocytes
9.01e-05	0.350051	0.254	0.224	1	0	PAQR7	Quiescent Keratocytes
9.6e-05	0.311494	0.357	0.327	1	0	FPGT	Quiescent Keratocytes
9.63e-05	0.264252	0.494	0.465	1	0	EFCAB11	Quiescent Keratocytes
0.000101442	0.324894	0.454	0.437	1	0	SLC7A6	Quiescent Keratocytes
0.000102379	0.294091	0.49	0.47	1	0	FBXO30	Quiescent Keratocytes
0.000118559	0.336804	0.323	0.291	1	0	ASH2L	Quiescent Keratocytes
0.000138734	0.301531	0.308	0.274	1	0	GDF9	Quiescent Keratocytes
0.000149928	0.31491	0.263	0.233	1	0	ABHD11	Quiescent Keratocytes
0.000175179	0.313338	0.413	0.389	1	0	TTC12	Quiescent Keratocytes
0.000187661	0.373629	0.302	0.272	1	0	LOC100348264	Quiescent Keratocytes
0.000198815	0.294459	0.369	0.337	1	0	NCKAP5L	Quiescent Keratocytes
0.000202631	0.303557	0.294	0.263	1	0	LOC127490777	Quiescent Keratocytes
0.000284695	0.311071	0.305	0.278	1	0	CCDC92	Quiescent Keratocytes
0.000306081	0.329942	0.288	0.259	1	0	SGSM2	Quiescent Keratocytes
0.000308199	0.260824	0.462	0.443	1	0	CRACR2A	Quiescent Keratocytes
0.000309495	0.254233	0.298	0.263	1	0	TBC1D8	Quiescent Keratocytes
0.000325757	0.346572	0.306	0.279	1	0	LOC127491140	Quiescent Keratocytes
0.000341605	0.287721	0.279	0.251	1	0	ADSL	Quiescent Keratocytes
0.000352267	0.352648	0.38	0.357	1	0	FNIP2	Quiescent Keratocytes
0.000392897	0.344029	0.251	0.221	1	0	LOC127493451	Quiescent Keratocytes
0.000399868	0.326204	0.292	0.263	1	0	PFKFB2	Quiescent Keratocytes
0.000444287	0.290268	0.319	0.29	1	0	LOC100356929	Quiescent Keratocytes
0.000659454	0.357218	0.265	0.24	1	0	LOC108177021	Quiescent Keratocytes
0.000762427	0.438234	0.408	0.4	1	0	SAAL1	Quiescent Keratocytes
0.000763453	0.275262	0.425	0.403	1	0	TTC13	Quiescent Keratocytes
0.000803041	0.269145	0.347	0.323	1	0	CNNM4	Quiescent Keratocytes
0.000925923	0.31022	0.336	0.312	1	0	TRMT2B	Quiescent Keratocytes
0.00103429	0.297382	0.253	0.225	1	0	ERF	Quiescent Keratocytes
0.0010783	0.312661	0.304	0.279	1	0	CSRNP2	Quiescent Keratocytes
0.00115765	0.258489	0.349	0.327	1	0	ALS2	Quiescent Keratocytes
0.00121458	0.314515	0.255	0.229	1	0	PNKP	Quiescent Keratocytes
0.00122552	0.320975	0.326	0.303	1	0	ARMC5	Quiescent Keratocytes
0.00153655	0.265846	0.263	0.237	1	0	LHPP	Quiescent Keratocytes
0.00158163	0.276229	0.449	0.427	1	0	ENOX2	Quiescent Keratocytes
0.00160412	0.297952	0.592	0.601	1	0	ANKRD42	Quiescent Keratocytes
0.00172519	0.274661	0.293	0.266	1	0	LOC103349691	Quiescent Keratocytes
0.00179822	0.284749	0.31	0.288	1	0	TTLL11	Quiescent Keratocytes
0.00187095	0.335215	0.271	0.246	1	0	ZKSCAN5	Quiescent Keratocytes
0.00275754	0.25446	0.276	0.251	1	0	LOC108176315	Quiescent Keratocytes
0.00305374	0.26261	0.308	0.285	1	0	FAM200C	Quiescent Keratocytes
0.0031578	0.363227	0.346	0.332	1	0	SLC26A2	Quiescent Keratocytes
0.00401332	0.299797	0.376	0.36	1	0	SNRNP48	Quiescent Keratocytes
0.00431024	0.2649	0.354	0.335	1	0	PTGER2	Quiescent Keratocytes
0.00464602	0.258821	0.384	0.365	1	0	ZC3H4	Quiescent Keratocytes
0.00467317	0.252885	0.273	0.251	1	0	TRPT1	Quiescent Keratocytes
0.00471529	0.265838	0.421	0.404	1	0	CHCHD6	Quiescent Keratocytes
0.00473799	0.261009	0.272	0.251	1	0	FAM161B	Quiescent Keratocytes
0.00489153	0.27483	0.258	0.234	1	0	LOC127486895	Quiescent Keratocytes
0.00529899	0.319031	0.263	0.24	1	0	TAB1	Quiescent Keratocytes
0.00543141	0.255081	0.287	0.264	1	0	TMEM132A	Quiescent Keratocytes
0.00628027	0.255279	0.264	0.24	1	0	NSUN3	Quiescent Keratocytes
0.00628864	0.269556	0.257	0.238	1	0	LOC127493442	Quiescent Keratocytes
0.00630566	0.269097	0.255	0.234	1	0	MROH1	Quiescent Keratocytes
0.00764645	0.31198	0.259	0.239	1	0	LOC103345285	Quiescent Keratocytes
0.0084176	0.252605	0.373	0.362	1	0	SLC9A1	Quiescent Keratocytes
0.00949625	0.259797	0.37	0.351	1	0	GLMN	Quiescent Keratocytes
0.00965498	0.25811	0.7	0.726	1	0	LARP1B	Quiescent Keratocytes
0.00981107	0.290066	0.348	0.326	1	0	EPB41L5	Quiescent Keratocytes
0	4.49735	0.815	0.202	0	1	LOC100009332	Activated Keratocytes/ Fibroblasts
0	3.89166	0.722	0.13	0	1	PLOD2	Activated Keratocytes/ Fibroblasts
0	3.2653	0.734	0.147	0	1	P4HA3	Activated Keratocytes/ Fibroblasts
0	2.78352	0.742	0.155	0	1	STEAP1	Activated Keratocytes/ Fibroblasts
0	3.82734	0.84	0.258	0	1	CXCL14	Activated Keratocytes/ Fibroblasts
0	3.41212	0.668	0.107	0	1	ARHGEF28	Activated Keratocytes/ Fibroblasts
0	3.35618	0.872	0.321	0	1	LOC127486792	Activated Keratocytes/ Fibroblasts
0	3.13818	0.909	0.366	0	1	VLDLR	Activated Keratocytes/ Fibroblasts
0	4.93331	0.576	0.038	0	1	PRSS35	Activated Keratocytes/ Fibroblasts
0	3.9285	0.648	0.111	0	1	VCAN	Activated Keratocytes/ Fibroblasts
0	4.24317	0.604	0.083	0	1	TAGLN	Activated Keratocytes/ Fibroblasts
0	4.41572	0.59	0.072	0	1	ADAM12	Activated Keratocytes/ Fibroblasts
0	2.38965	0.703	0.191	0	1	LOC103348133	Activated Keratocytes/ Fibroblasts
0	3.03259	0.636	0.135	0	1	FMN1	Activated Keratocytes/ Fibroblasts
0	2.97327	0.748	0.248	0	1	TMTC4	Activated Keratocytes/ Fibroblasts
0	3.36769	0.565	0.071	0	1	EVA1A	Activated Keratocytes/ Fibroblasts
0	1.77473	0.859	0.367	0	1	STEAP2	Activated Keratocytes/ Fibroblasts
0	3.26679	0.743	0.254	0	1	POSTN	Activated Keratocytes/ Fibroblasts
0	3.55755	0.611	0.129	0	1	ARL4C	Activated Keratocytes/ Fibroblasts
0	3.37569	0.914	0.434	0	1	COL3A1	Activated Keratocytes/ Fibroblasts
0	2.4328	0.678	0.198	0	1	PLEKHG1	Activated Keratocytes/ Fibroblasts
0	3.0668	0.585	0.11	0	1	RGS7	Activated Keratocytes/ Fibroblasts
0	4.12387	0.529	0.056	0	1	FXYD5	Activated Keratocytes/ Fibroblasts
0	3.51644	0.905	0.435	0	1	KIF26B	Activated Keratocytes/ Fibroblasts
0	3.479	0.548	0.079	0	1	ANO4	Activated Keratocytes/ Fibroblasts
0	4.10761	0.53	0.065	0	1	ADAM19	Activated Keratocytes/ Fibroblasts
0	3.81927	0.515	0.051	0	1	ADD2	Activated Keratocytes/ Fibroblasts
0	2.27922	0.695	0.232	0	1	ADAMTSL1	Activated Keratocytes/ Fibroblasts
0	2.03519	0.787	0.328	0	1	PAWR	Activated Keratocytes/ Fibroblasts
0	2.95545	0.554	0.097	0	1	GDF7	Activated Keratocytes/ Fibroblasts
0	2.32383	0.92	0.466	0	1	LOC108178820	Activated Keratocytes/ Fibroblasts
0	5.24046	0.484	0.034	0	1	TMEM108	Activated Keratocytes/ Fibroblasts
0	3.86813	0.525	0.081	0	1	CTHRC1	Activated Keratocytes/ Fibroblasts
0	3.19734	0.528	0.091	0	1	LOXL4	Activated Keratocytes/ Fibroblasts
0	3.72512	0.502	0.069	0	1	GPC6	Activated Keratocytes/ Fibroblasts
0	2.3834	0.709	0.276	0	1	ABRACL	Activated Keratocytes/ Fibroblasts
0	3.38281	0.543	0.113	0	1	TNC	Activated Keratocytes/ Fibroblasts
0	2.90552	0.517	0.087	0	1	GLIPR1	Activated Keratocytes/ Fibroblasts
0	0.896038	0.862	0.432	0	1	NAV3	Activated Keratocytes/ Fibroblasts
0	1.75981	0.723	0.297	0	1	TES	Activated Keratocytes/ Fibroblasts
0	3.06549	0.712	0.286	0	1	CCL7	Activated Keratocytes/ Fibroblasts
0	4.17896	0.52	0.095	0	1	ZNF385D	Activated Keratocytes/ Fibroblasts
0	2.21261	0.755	0.33	0	1	CD44	Activated Keratocytes/ Fibroblasts
0	2.46062	0.606	0.183	0	1	PIP5KL1	Activated Keratocytes/ Fibroblasts
0	2.08279	0.648	0.228	0	1	GPC1	Activated Keratocytes/ Fibroblasts
0	2.11947	0.595	0.175	0	1	RALGPS2	Activated Keratocytes/ Fibroblasts
0	3.67906	0.484	0.071	0	1	CPNE4	Activated Keratocytes/ Fibroblasts
0	2.24709	0.849	0.437	0	1	KALRN	Activated Keratocytes/ Fibroblasts
0	2.2263	0.731	0.322	0	1	DCLK1	Activated Keratocytes/ Fibroblasts
0	2.01918	0.966	0.562	0	1	GLIS3	Activated Keratocytes/ Fibroblasts
0	2.21917	0.905	0.504	0	1	NEGR1	Activated Keratocytes/ Fibroblasts
0	1.90436	0.727	0.331	0	1	TPST2	Activated Keratocytes/ Fibroblasts
0	3.25273	0.657	0.262	0	1	ADAMTS6	Activated Keratocytes/ Fibroblasts
0	2.23306	0.822	0.427	0	1	PDLIM7	Activated Keratocytes/ Fibroblasts
0	1.55929	0.814	0.424	0	1	ZNRF1	Activated Keratocytes/ Fibroblasts
0	3.06163	0.458	0.069	0	1	HTR2A	Activated Keratocytes/ Fibroblasts
0	3.25987	0.538	0.155	0	1	TNFRSF12A	Activated Keratocytes/ Fibroblasts
0	2.96382	0.463	0.084	0	1	RNF150	Activated Keratocytes/ Fibroblasts
0	5.02123	0.77	0.392	0	1	ASPN	Activated Keratocytes/ Fibroblasts
0	1.94173	0.775	0.398	0	1	NUAK1	Activated Keratocytes/ Fibroblasts
0	2.07542	0.855	0.479	0	1	ACTN1	Activated Keratocytes/ Fibroblasts
0	5.48843	0.383	0.013	0	1	NRK	Activated Keratocytes/ Fibroblasts
0	1.75107	0.852	0.482	0	1	PXDN	Activated Keratocytes/ Fibroblasts
0	5.45476	0.404	0.036	0	1	INHBA	Activated Keratocytes/ Fibroblasts
0	3.30514	0.426	0.068	0	1	MICAL2	Activated Keratocytes/ Fibroblasts
0	3.35901	0.409	0.054	0	1	ERICH3	Activated Keratocytes/ Fibroblasts
0	1.53707	0.898	0.544	0	1	STK17B	Activated Keratocytes/ Fibroblasts
0	1.90598	0.941	0.588	0	1	LMO7	Activated Keratocytes/ Fibroblasts
0	5.56669	0.368	0.019	0	1	CR2	Activated Keratocytes/ Fibroblasts
0	3.90302	0.376	0.039	0	1	HAS2	Activated Keratocytes/ Fibroblasts
0	1.90471	0.937	0.603	0	1	ADGRG6	Activated Keratocytes/ Fibroblasts
0	3.81566	0.377	0.043	0	1	GASK1B	Activated Keratocytes/ Fibroblasts
0	4.01897	0.36	0.03	0	1	TPBG	Activated Keratocytes/ Fibroblasts
0	1.59677	0.903	0.577	0	1	BMP1	Activated Keratocytes/ Fibroblasts
0	3.14638	0.374	0.05	0	1	SFRP1	Activated Keratocytes/ Fibroblasts
0	4.85375	0.354	0.033	0	1	LOC127490948	Activated Keratocytes/ Fibroblasts
0	2.43921	0.964	0.651	0	1	FNDC1	Activated Keratocytes/ Fibroblasts
0	2.00215	0.891	0.595	0	1	MMP14	Activated Keratocytes/ Fibroblasts
0	4.47089	0.311	0.019	0	1	KCNMB1	Activated Keratocytes/ Fibroblasts
0	5.65655	0.301	0.01	0	1	LRRC15	Activated Keratocytes/ Fibroblasts
0	2.14115	0.887	0.598	0	1	ST3GAL5	Activated Keratocytes/ Fibroblasts
0	5.02942	0.298	0.014	0	1	LOC127491689	Activated Keratocytes/ Fibroblasts
0	2.12207	0.932	0.65	0	1	MDK	Activated Keratocytes/ Fibroblasts
0	5.69379	0.279	0.009	0	1	LOC103349278	Activated Keratocytes/ Fibroblasts
0	1.43771	0.897	0.628	0	1	LAMB1	Activated Keratocytes/ Fibroblasts
0	1.5581	0.932	0.666	0	1	RAB31	Activated Keratocytes/ Fibroblasts
0	1.49243	0.917	0.684	0	1	HSPG2	Activated Keratocytes/ Fibroblasts
0	2.38758	0.902	0.67	0	1	MYL9	Activated Keratocytes/ Fibroblasts
0	2.00697	0.998	0.828	0	1	BNC2	Activated Keratocytes/ Fibroblasts
0	1.66651	0.97	0.806	0	1	BGN	Activated Keratocytes/ Fibroblasts
0	1.77409	0.968	0.808	0	1	GALNT1	Activated Keratocytes/ Fibroblasts
0	3.06204	0.961	0.803	0	1	TPM2	Activated Keratocytes/ Fibroblasts
0	1.36971	0.985	0.868	0	1	ENAH	Activated Keratocytes/ Fibroblasts
0	1.1123	0.943	0.834	0	1	DKK3	Activated Keratocytes/ Fibroblasts
0	2.7804	0.99	0.881	0	1	COL11A1	Activated Keratocytes/ Fibroblasts
0	1.51776	0.969	0.862	0	1	MYH9	Activated Keratocytes/ Fibroblasts
0	1.18088	0.987	0.897	0	1	COL14A1	Activated Keratocytes/ Fibroblasts
0	0.947427	0.959	0.894	0	1	P3H3	Activated Keratocytes/ Fibroblasts
0	2.60458	0.956	0.901	0	1	LOC100340954	Activated Keratocytes/ Fibroblasts
0	1.35273	0.99	0.945	0	1	RAI14	Activated Keratocytes/ Fibroblasts
0	1.36602	0.996	0.951	0	1	RUNX1	Activated Keratocytes/ Fibroblasts
0	1.07571	0.982	0.937	0	1	HIF1A	Activated Keratocytes/ Fibroblasts
0	1.42236	0.94	0.896	0	1	ARPC1B	Activated Keratocytes/ Fibroblasts
0	1.66504	0.969	0.93	0	1	TPM4	Activated Keratocytes/ Fibroblasts
0	1.0107	0.914	0.878	0	1	POMP	Activated Keratocytes/ Fibroblasts
0	1.21414	0.95	0.914	0	1	ARPC5	Activated Keratocytes/ Fibroblasts
0	1.01732	0.943	0.909	0	1	MIF	Activated Keratocytes/ Fibroblasts
0	0.974295	0.971	0.942	0	1	CALU	Activated Keratocytes/ Fibroblasts
0	1.56849	0.995	0.966	0	1	COL8A1	Activated Keratocytes/ Fibroblasts
0	1.05998	0.999	0.977	0	1	PLXDC2	Activated Keratocytes/ Fibroblasts
0	0.907339	0.984	0.965	0	1	FSTL1	Activated Keratocytes/ Fibroblasts
0	1.00503	0.95	0.931	0	1	TMED3	Activated Keratocytes/ Fibroblasts
0	1.08059	0.946	0.927	0	1	CLEC11A	Activated Keratocytes/ Fibroblasts
0	1.16574	0.999	0.984	0	1	LPP	Activated Keratocytes/ Fibroblasts
0	0.747286	0.94	0.927	0	1	SSR2	Activated Keratocytes/ Fibroblasts
0	1.11606	0.995	0.983	0	1	FBN1	Activated Keratocytes/ Fibroblasts
0	0.961244	0.966	0.957	0	1	MMP2	Activated Keratocytes/ Fibroblasts
0	0.879838	0.998	0.989	0	1	CDH11	Activated Keratocytes/ Fibroblasts
0	0.890064	0.993	0.984	0	1	THBS2	Activated Keratocytes/ Fibroblasts
0	0.814041	0.999	0.991	0	1	MACF1	Activated Keratocytes/ Fibroblasts
0	0.623916	0.971	0.979	0	1	RPS24	Activated Keratocytes/ Fibroblasts
0	0.612205	0.964	0.971	0	1	LOC108175438	Activated Keratocytes/ Fibroblasts
0	0.925687	0.94	0.933	0	1	SEC61B	Activated Keratocytes/ Fibroblasts
0	0.931425	0.934	0.929	0	1	SEC61G	Activated Keratocytes/ Fibroblasts
0	0.684376	0.962	0.967	0	1	RPS23	Activated Keratocytes/ Fibroblasts
0	1.03798	0.976	0.971	0	1	ITGB1	Activated Keratocytes/ Fibroblasts
0	1.23437	0.968	0.972	0	1	TMSB10	Activated Keratocytes/ Fibroblasts
0	0.890376	0.958	0.962	0	1	PPIB	Activated Keratocytes/ Fibroblasts
0	0.905594	0.966	0.962	0	1	FTL	Activated Keratocytes/ Fibroblasts
0	0.648617	0.962	0.966	0	1	RPL28	Activated Keratocytes/ Fibroblasts
0	0.678769	0.974	0.977	0	1	SERF2	Activated Keratocytes/ Fibroblasts
0	1.35897	0.99	0.987	0	1	ACTB	Activated Keratocytes/ Fibroblasts
0	1.3021	0.973	0.971	0	1	S100A11	Activated Keratocytes/ Fibroblasts
0	1.07129	0.961	0.96	0	1	SERPINH1	Activated Keratocytes/ Fibroblasts
0	0.745088	0.999	0.998	0	1	CALD1	Activated Keratocytes/ Fibroblasts
0	0.665093	0.978	0.978	0	1	TPT1	Activated Keratocytes/ Fibroblasts
0	1.06087	0.955	0.955	0	1	PFN1	Activated Keratocytes/ Fibroblasts
0	0.927453	0.997	0.997	0	1	COL1A1	Activated Keratocytes/ Fibroblasts
5.5e-307	0.577446	0.963	0.97	2.06e-302	1	RPS20	Activated Keratocytes/ Fibroblasts
1.36e-306	0.939579	0.923	0.862	5.12e-302	1	TXNDC5	Activated Keratocytes/ Fibroblasts
7.12e-306	1.49634	0.944	0.778	2.67e-301	1	ITGA11	Activated Keratocytes/ Fibroblasts
3.19e-304	1.43505	0.895	0.516	1.2e-299	1	ROR1	Activated Keratocytes/ Fibroblasts
5.04e-303	1.67299	0.652	0.214	1.89e-298	1	SLC24A3	Activated Keratocytes/ Fibroblasts
2.05e-301	3.89245	0.399	0.068	7.71e-297	1	SYTL2	Activated Keratocytes/ Fibroblasts
2.33e-301	2.79876	0.453	0.092	8.75e-297	1	PCDH19	Activated Keratocytes/ Fibroblasts
1.13e-298	4.41963	0.315	0.029	4.26e-294	1	SFRP2	Activated Keratocytes/ Fibroblasts
1.79e-297	4.81325	0.272	0.014	6.7e-293	1	WNT2	Activated Keratocytes/ Fibroblasts
2.87e-296	0.529636	0.963	0.971	1.08e-291	1	RPL35	Activated Keratocytes/ Fibroblasts
1.07e-295	2.64277	0.467	0.107	4.01e-291	1	TMEM51	Activated Keratocytes/ Fibroblasts
1.91e-294	2.29512	0.532	0.151	7.16e-290	1	GOLM1	Activated Keratocytes/ Fibroblasts
5.05e-293	4.00392	0.291	0.021	1.89e-288	1	HMGA2	Activated Keratocytes/ Fibroblasts
7.27e-293	3.50218	0.317	0.031	2.73e-288	1	SMAGP	Activated Keratocytes/ Fibroblasts
5.73e-291	0.936756	0.949	0.936	2.15e-286	1	CFL1	Activated Keratocytes/ Fibroblasts
3.21e-290	0.76083	0.982	0.98	1.2e-285	1	ANXA1	Activated Keratocytes/ Fibroblasts
1.46e-289	3.65816	0.335	0.039	5.46e-285	1	MET	Activated Keratocytes/ Fibroblasts
2.92e-287	2.89179	0.346	0.043	1.09e-282	1	FABP3	Activated Keratocytes/ Fibroblasts
7.93e-287	1.76145	0.794	0.416	2.98e-282	1	MAN1A1	Activated Keratocytes/ Fibroblasts
8.22e-287	0.709402	0.947	0.94	3.08e-282	1	LOC127482706	Activated Keratocytes/ Fibroblasts
1.21e-286	1.24805	0.899	0.698	4.55e-282	1	EMILIN1	Activated Keratocytes/ Fibroblasts
1.26e-286	0.829696	0.953	0.947	4.71e-282	1	RPS19	Activated Keratocytes/ Fibroblasts
7.11e-286	0.677722	0.968	0.975	2.67e-281	1	TIMP2	Activated Keratocytes/ Fibroblasts
1.27e-282	0.737558	0.943	0.94	4.77e-278	1	NME2	Activated Keratocytes/ Fibroblasts
2.01e-281	1.11118	0.959	0.89	7.53e-277	1	PLS3	Activated Keratocytes/ Fibroblasts
1.5e-279	1.14383	0.966	0.821	5.64e-275	1	NXN	Activated Keratocytes/ Fibroblasts
1.57e-278	2.3925	0.522	0.149	5.88e-274	1	CCN4	Activated Keratocytes/ Fibroblasts
2.13e-278	0.662901	0.964	0.958	7.99e-274	1	RCN3	Activated Keratocytes/ Fibroblasts
1.07e-277	2.50407	0.451	0.103	4.02e-273	1	CHD7	Activated Keratocytes/ Fibroblasts
1.16e-276	0.87307	0.918	0.895	4.36e-272	1	GPX7	Activated Keratocytes/ Fibroblasts
1.45e-276	3.71722	0.42	0.094	5.44e-272	1	KRT19	Activated Keratocytes/ Fibroblasts
8.23e-276	1.79077	0.89	0.61	3.09e-271	1	RASAL2	Activated Keratocytes/ Fibroblasts
1.05e-275	1.11675	0.964	0.955	3.94e-271	1	LOC100341037	Activated Keratocytes/ Fibroblasts
3.07e-275	1.33153	0.865	0.617	1.15e-270	1	CD276	Activated Keratocytes/ Fibroblasts
2.9e-274	2.02212	0.539	0.161	1.09e-269	1	LDAF1	Activated Keratocytes/ Fibroblasts
6.31e-274	2.51484	0.425	0.086	2.37e-269	1	FBLN2	Activated Keratocytes/ Fibroblasts
2.4e-273	0.745952	0.952	0.913	8.99e-269	1	RCN1	Activated Keratocytes/ Fibroblasts
8.69e-271	1.60003	0.778	0.46	3.26e-266	1	TGFB1I1	Activated Keratocytes/ Fibroblasts
1.39e-270	1.26078	0.865	0.529	5.21e-266	1	BASP1	Activated Keratocytes/ Fibroblasts
2.14e-270	1.40695	0.936	0.629	8.03e-266	1	NOX4	Activated Keratocytes/ Fibroblasts
5.84e-270	1.5416	0.925	0.844	2.19e-265	1	CDO1	Activated Keratocytes/ Fibroblasts
1.78e-268	1.43969	0.859	0.631	6.66e-264	1	OAF	Activated Keratocytes/ Fibroblasts
4.53e-268	1.42298	0.795	0.429	1.7e-263	1	ANXA3	Activated Keratocytes/ Fibroblasts
4.89e-267	0.814938	0.939	0.885	1.83e-262	1	FKBP10	Activated Keratocytes/ Fibroblasts
2.13e-266	0.827518	0.995	0.986	7.99e-262	1	FAP	Activated Keratocytes/ Fibroblasts
4.63e-265	2.2416	0.488	0.129	1.74e-260	1	MAP1A	Activated Keratocytes/ Fibroblasts
1.65e-264	3.55581	0.365	0.066	6.19e-260	1	PLAUR	Activated Keratocytes/ Fibroblasts
2.26e-264	0.57324	0.958	0.966	8.46e-260	1	RPL37A	Activated Keratocytes/ Fibroblasts
6.73e-264	1.37543	0.842	0.492	2.52e-259	1	PLA2R1	Activated Keratocytes/ Fibroblasts
1.21e-263	1.20184	0.876	0.569	4.53e-259	1	CPNE8	Activated Keratocytes/ Fibroblasts
1.5e-262	1.74182	0.66	0.28	5.64e-258	1	C1QTNF6	Activated Keratocytes/ Fibroblasts
9.3e-262	1.86981	0.743	0.365	3.49e-257	1	FGF13	Activated Keratocytes/ Fibroblasts
2.47e-261	0.493337	0.961	0.971	9.25e-257	1	RPS13	Activated Keratocytes/ Fibroblasts
3.5e-260	3.39257	0.451	0.12	1.31e-255	1	FGF7	Activated Keratocytes/ Fibroblasts
5.31e-257	1.19252	0.908	0.808	1.99e-252	1	C1QTNF5	Activated Keratocytes/ Fibroblasts
1.24e-256	1.1397	0.89	0.765	4.66e-252	1	GUK1	Activated Keratocytes/ Fibroblasts
3.1e-256	1.86379	0.704	0.32	1.16e-251	1	ADAMTS16	Activated Keratocytes/ Fibroblasts
7.41e-256	0.754271	0.94	0.943	2.78e-251	1	P4HB	Activated Keratocytes/ Fibroblasts
7.55e-256	0.542121	0.954	0.964	2.83e-251	1	RPS16	Activated Keratocytes/ Fibroblasts
1.04e-255	0.621593	0.972	0.981	3.91e-251	1	LOC127485645	Activated Keratocytes/ Fibroblasts
1.11e-255	1.84838	0.816	0.464	4.18e-251	1	EPHA5	Activated Keratocytes/ Fibroblasts
8.65e-255	0.843891	0.941	0.937	3.24e-250	1	LOC100346112	Activated Keratocytes/ Fibroblasts
2.21e-252	0.560659	0.955	0.966	8.29e-248	1	RPS21	Activated Keratocytes/ Fibroblasts
3.49e-252	1.23833	0.934	0.826	1.31e-247	1	CSRP1	Activated Keratocytes/ Fibroblasts
4.35e-252	4.34241	0.408	0.101	1.63e-247	1	ACTA2	Activated Keratocytes/ Fibroblasts
6.97e-251	1.36363	0.768	0.412	2.61e-246	1	PDIA5	Activated Keratocytes/ Fibroblasts
1.74e-250	1.67865	0.643	0.265	6.53e-246	1	SDC3	Activated Keratocytes/ Fibroblasts
2.02e-250	0.737722	0.938	0.923	7.57e-246	1	OST4	Activated Keratocytes/ Fibroblasts
2.12e-250	1.21906	0.877	0.732	7.96e-246	1	TMSB15A	Activated Keratocytes/ Fibroblasts
1.1e-248	1.12287	0.893	0.615	4.12e-244	1	RNF144A	Activated Keratocytes/ Fibroblasts
3.26e-248	0.692397	0.991	0.994	1.22e-243	1	SPARC	Activated Keratocytes/ Fibroblasts
2.18e-247	4.32523	0.255	0.02	8.16e-243	1	LOC100340625	Activated Keratocytes/ Fibroblasts
2.81e-247	1.0038	0.966	0.868	1.05e-242	1	NRP2	Activated Keratocytes/ Fibroblasts
1.33e-246	1.43742	0.786	0.393	4.97e-242	1	HECW2	Activated Keratocytes/ Fibroblasts
1.39e-246	0.835267	0.958	0.932	5.22e-242	1	ARPC2	Activated Keratocytes/ Fibroblasts
1.46e-246	2.74293	0.394	0.084	5.46e-242	1	GALNT3	Activated Keratocytes/ Fibroblasts
3.18e-246	0.59038	0.949	0.959	1.19e-241	1	RPL6	Activated Keratocytes/ Fibroblasts
3.46e-245	1.35662	0.833	0.543	1.3e-240	1	PTK7	Activated Keratocytes/ Fibroblasts
5.62e-245	5.36312	0.266	0.027	2.11e-240	1	KCNMA1	Activated Keratocytes/ Fibroblasts
2.26e-244	1.00258	0.913	0.85	8.49e-240	1	MFGE8	Activated Keratocytes/ Fibroblasts
2.56e-244	1.49444	0.927	0.77	9.6e-240	1	NCALD	Activated Keratocytes/ Fibroblasts
7.14e-244	0.451772	0.966	0.979	2.68e-239	1	RPS18	Activated Keratocytes/ Fibroblasts
7.94e-244	2.50196	0.364	0.068	2.98e-239	1	ADAM33	Activated Keratocytes/ Fibroblasts
1.63e-243	0.528507	0.957	0.96	6.11e-239	1	RPL18A	Activated Keratocytes/ Fibroblasts
6.36e-243	1.33388	0.82	0.543	2.38e-238	1	CMTM3	Activated Keratocytes/ Fibroblasts
1.14e-240	2.10212	0.472	0.133	4.26e-236	1	FAS	Activated Keratocytes/ Fibroblasts
2.12e-240	2.1205	0.55	0.197	7.95e-236	1	TCIM	Activated Keratocytes/ Fibroblasts
2.68e-240	1.63508	0.624	0.245	1e-235	1	THBD	Activated Keratocytes/ Fibroblasts
2.14e-239	0.564458	0.952	0.959	8.02e-235	1	RACK1	Activated Keratocytes/ Fibroblasts
3.21e-239	0.435518	0.966	0.978	1.2e-234	1	UBA52	Activated Keratocytes/ Fibroblasts
1.57e-237	2.1025	0.577	0.222	5.88e-233	1	FILIP1L	Activated Keratocytes/ Fibroblasts
1.81e-237	0.762801	0.974	0.97	6.8e-233	1	CTSK	Activated Keratocytes/ Fibroblasts
3.07e-237	2.44408	0.443	0.115	1.15e-232	1	LOC127486102	Activated Keratocytes/ Fibroblasts
3.34e-237	2.1163	0.656	0.307	1.25e-232	1	KIF5C	Activated Keratocytes/ Fibroblasts
1e-236	0.762614	0.942	0.911	3.76e-232	1	EFEMP2	Activated Keratocytes/ Fibroblasts
7.19e-235	0.816394	0.957	0.883	2.7e-230	1	ACTN4	Activated Keratocytes/ Fibroblasts
1.22e-234	1.02632	0.985	0.917	4.56e-230	1	EXT1	Activated Keratocytes/ Fibroblasts
2.17e-234	3.71911	0.275	0.032	8.16e-230	1	ARAP2	Activated Keratocytes/ Fibroblasts
1.07e-233	2.2112	0.386	0.082	4.02e-229	1	PLEKHO1	Activated Keratocytes/ Fibroblasts
1.17e-233	0.697734	0.947	0.918	4.4e-229	1	LMAN1	Activated Keratocytes/ Fibroblasts
9.42e-233	2.21276	0.478	0.145	3.53e-228	1	GJB3	Activated Keratocytes/ Fibroblasts
3.85e-230	2.33348	0.35	0.065	1.44e-225	1	LOC103350924	Activated Keratocytes/ Fibroblasts
1.9e-229	0.522038	0.999	0.999	7.14e-225	1	COL1A2	Activated Keratocytes/ Fibroblasts
5.38e-229	2.97753	0.262	0.027	2.02e-224	1	CLIC2	Activated Keratocytes/ Fibroblasts
1.41e-228	0.561177	0.948	0.95	5.3e-224	1	RPS28	Activated Keratocytes/ Fibroblasts
4.27e-228	0.959848	0.92	0.891	1.6e-223	1	MFAP2	Activated Keratocytes/ Fibroblasts
1.63e-227	1.51595	0.782	0.415	6.1e-223	1	CACNB2	Activated Keratocytes/ Fibroblasts
1.23e-226	2.27218	0.435	0.116	4.61e-222	1	COL7A1	Activated Keratocytes/ Fibroblasts
4.43e-226	2.20125	0.713	0.408	1.66e-221	1	SLC6A6	Activated Keratocytes/ Fibroblasts
6.65e-225	2.2718	0.435	0.117	2.49e-220	1	ATP10A	Activated Keratocytes/ Fibroblasts
1.25e-224	1.13422	0.894	0.643	4.67e-220	1	MYH10	Activated Keratocytes/ Fibroblasts
8.33e-224	1.07098	0.972	0.855	3.12e-219	1	LOC127490758	Activated Keratocytes/ Fibroblasts
1.67e-222	1.11263	0.893	0.755	6.25e-218	1	VASN	Activated Keratocytes/ Fibroblasts
2.99e-222	0.889628	0.913	0.82	1.12e-217	1	FKBP11	Activated Keratocytes/ Fibroblasts
5.37e-222	0.768061	0.959	0.944	2.01e-217	1	DSTN	Activated Keratocytes/ Fibroblasts
1.44e-221	2.06502	0.521	0.185	5.42e-217	1	KIAA1217	Activated Keratocytes/ Fibroblasts
3.28e-221	1.08849	0.871	0.612	1.23e-216	1	FSCN1	Activated Keratocytes/ Fibroblasts
8.66e-221	1.27582	0.95	0.831	3.25e-216	1	PHLDB2	Activated Keratocytes/ Fibroblasts
3.42e-220	2.11592	0.504	0.169	1.28e-215	1	PRKCH	Activated Keratocytes/ Fibroblasts
3.9e-220	1.39677	0.769	0.461	1.46e-215	1	HS6ST1	Activated Keratocytes/ Fibroblasts
4.04e-220	0.783066	0.935	0.896	1.52e-215	1	IKBIP	Activated Keratocytes/ Fibroblasts
4.2e-220	0.592484	0.964	0.976	1.57e-215	1	HSP90B1	Activated Keratocytes/ Fibroblasts
6.11e-219	0.720913	0.969	0.924	2.29e-214	1	SRPX	Activated Keratocytes/ Fibroblasts
7.47e-219	1.49603	0.776	0.407	2.8e-214	1	ARHGAP42	Activated Keratocytes/ Fibroblasts
8.95e-219	1.63065	0.606	0.255	3.36e-214	1	LOC100350303	Activated Keratocytes/ Fibroblasts
6.84e-218	1.08525	0.873	0.517	2.57e-213	1	PLCE1	Activated Keratocytes/ Fibroblasts
4.56e-217	0.446537	0.982	0.987	1.71e-212	1	RPS12	Activated Keratocytes/ Fibroblasts
2.52e-216	1.14241	0.957	0.788	9.47e-212	1	NHS	Activated Keratocytes/ Fibroblasts
2.64e-216	2.82728	0.316	0.056	9.91e-212	1	CXCL16	Activated Keratocytes/ Fibroblasts
4.09e-216	0.656338	0.994	0.992	1.54e-211	1	TPM1	Activated Keratocytes/ Fibroblasts
4.73e-216	0.431402	0.963	0.973	1.77e-211	1	RPL11	Activated Keratocytes/ Fibroblasts
7.29e-216	1.27939	0.806	0.519	2.73e-211	1	CD248	Activated Keratocytes/ Fibroblasts
9.73e-216	0.979326	0.973	0.779	3.65e-211	1	PTPRG	Activated Keratocytes/ Fibroblasts
5.19e-214	2.80108	0.304	0.05	1.95e-209	1	LOC108176575	Activated Keratocytes/ Fibroblasts
8.39e-214	0.940173	0.89	0.757	3.15e-209	1	LOC103349305	Activated Keratocytes/ Fibroblasts
7.34e-213	1.02873	0.894	0.741	2.75e-208	1	CNN2	Activated Keratocytes/ Fibroblasts
4.06e-212	2.32381	0.374	0.086	1.52e-207	1	DEPTOR	Activated Keratocytes/ Fibroblasts
4.83e-212	1.81355	0.587	0.251	1.81e-207	1	FHL3	Activated Keratocytes/ Fibroblasts
9.81e-212	1.26836	0.717	0.356	3.68e-207	1	SULF2	Activated Keratocytes/ Fibroblasts
2.32e-211	2.16944	0.582	0.258	8.69e-207	1	MATN3	Activated Keratocytes/ Fibroblasts
7.4e-211	0.869626	0.913	0.815	2.78e-206	1	LOC100348796	Activated Keratocytes/ Fibroblasts
2.22e-210	1.69629	0.547	0.213	8.33e-206	1	TINAGL1	Activated Keratocytes/ Fibroblasts
7.64e-210	1.36847	0.73	0.391	2.87e-205	1	IFNGR2	Activated Keratocytes/ Fibroblasts
1.37e-209	1.31728	0.535	0.187	5.14e-205	1	CCBE1	Activated Keratocytes/ Fibroblasts
9.24e-209	1.44904	0.772	0.471	3.47e-204	1	TMEM119	Activated Keratocytes/ Fibroblasts
5.18e-208	1.50324	0.594	0.248	1.94e-203	1	MEDAG	Activated Keratocytes/ Fibroblasts
2.33e-207	2.16059	0.414	0.115	8.73e-203	1	ANK3	Activated Keratocytes/ Fibroblasts
2.47e-207	1.40802	0.579	0.235	9.27e-203	1	ROBO2	Activated Keratocytes/ Fibroblasts
3.11e-207	0.92791	0.9	0.719	1.17e-202	1	PGM3	Activated Keratocytes/ Fibroblasts
4.72e-207	0.505776	0.949	0.952	1.77e-202	1	RPL8	Activated Keratocytes/ Fibroblasts
1.53e-206	1.28126	0.882	0.632	5.76e-202	1	PDE7B	Activated Keratocytes/ Fibroblasts
2.02e-205	0.824628	0.937	0.856	7.58e-201	1	NUCB2	Activated Keratocytes/ Fibroblasts
2.06e-205	2.02851	0.363	0.08	7.74e-201	1	CHST15	Activated Keratocytes/ Fibroblasts
3.6e-205	1.41456	0.704	0.39	1.35e-200	1	COLGALT1	Activated Keratocytes/ Fibroblasts
5.43e-204	1.6416	0.479	0.158	2.04e-199	1	KCNE4	Activated Keratocytes/ Fibroblasts
7.15e-204	1.17759	0.784	0.468	2.68e-199	1	MCUB	Activated Keratocytes/ Fibroblasts
7.52e-204	0.495343	0.957	0.967	2.82e-199	1	RPL37	Activated Keratocytes/ Fibroblasts
8.09e-204	1.13476	0.861	0.619	3.03e-199	1	MRPL3	Activated Keratocytes/ Fibroblasts
1.36e-203	3.1805	0.431	0.14	5.11e-199	1	COL5A3	Activated Keratocytes/ Fibroblasts
3.6e-203	0.643616	0.926	0.906	1.35e-198	1	LOC100343982	Activated Keratocytes/ Fibroblasts
5.95e-203	1.67573	0.536	0.193	2.23e-198	1	LOC127491379	Activated Keratocytes/ Fibroblasts
7.81e-203	0.445166	0.962	0.967	2.93e-198	1	RPL22	Activated Keratocytes/ Fibroblasts
1.53e-202	1.13923	0.813	0.566	5.74e-198	1	NPM3	Activated Keratocytes/ Fibroblasts
1.81e-201	0.63971	0.932	0.909	6.8e-197	1	CRTAP	Activated Keratocytes/ Fibroblasts
2.62e-201	3.29038	0.289	0.05	9.83e-197	1	KCTD8	Activated Keratocytes/ Fibroblasts
4.14e-199	1.22885	0.743	0.442	1.55e-194	1	LOC100351163	Activated Keratocytes/ Fibroblasts
5.25e-199	1.14853	0.583	0.25	1.97e-194	1	TUBA1C	Activated Keratocytes/ Fibroblasts
8.96e-199	0.71547	0.918	0.887	3.36e-194	1	GPX8	Activated Keratocytes/ Fibroblasts
1.93e-198	0.813566	0.907	0.61	7.25e-194	1	PDE10A	Activated Keratocytes/ Fibroblasts
4.17e-198	1.12009	0.893	0.698	1.56e-193	1	PHLDA1	Activated Keratocytes/ Fibroblasts
5.87e-198	1.25762	0.637	0.27	2.2e-193	1	SPHK1	Activated Keratocytes/ Fibroblasts
6e-198	2.34163	0.449	0.145	2.25e-193	1	PTX3	Activated Keratocytes/ Fibroblasts
2.92e-197	1.14353	0.888	0.718	1.1e-192	1	ACTR3	Activated Keratocytes/ Fibroblasts
3.75e-197	0.812848	0.988	0.923	1.41e-192	1	CADM1	Activated Keratocytes/ Fibroblasts
6.54e-197	0.99126	0.926	0.785	2.45e-192	1	LOXL2	Activated Keratocytes/ Fibroblasts
8.28e-197	1.59371	0.584	0.243	3.1e-192	1	GDNF	Activated Keratocytes/ Fibroblasts
8.44e-197	0.449818	0.961	0.968	3.16e-192	1	RPS15A	Activated Keratocytes/ Fibroblasts
1.91e-196	2.43819	0.418	0.127	7.16e-192	1	OLFML2B	Activated Keratocytes/ Fibroblasts
1.09e-195	0.874414	0.914	0.811	4.09e-191	1	SPTSSA	Activated Keratocytes/ Fibroblasts
3.12e-195	1.31464	0.642	0.296	1.17e-190	1	TOR3A	Activated Keratocytes/ Fibroblasts
5.16e-195	0.55777	0.956	0.945	1.94e-190	1	CLTA	Activated Keratocytes/ Fibroblasts
6.82e-195	0.377935	0.969	0.982	2.56e-190	1	RPL13A	Activated Keratocytes/ Fibroblasts
8.15e-195	1.9313	0.393	0.104	3.06e-190	1	TBC1D9	Activated Keratocytes/ Fibroblasts
1.99e-194	0.458338	0.949	0.959	7.46e-190	1	RPL27A	Activated Keratocytes/ Fibroblasts
2.85e-194	1.99768	0.274	0.044	1.07e-189	1	COL4A2	Activated Keratocytes/ Fibroblasts
4.5e-194	0.580853	0.967	0.93	1.69e-189	1	CAPZB	Activated Keratocytes/ Fibroblasts
1.73e-193	0.815591	0.916	0.871	6.49e-189	1	LOC100351987	Activated Keratocytes/ Fibroblasts
1.99e-193	0.665743	0.915	0.889	7.45e-189	1	RPL10	Activated Keratocytes/ Fibroblasts
6.08e-193	0.671708	0.96	0.966	2.28e-188	1	MXRA8	Activated Keratocytes/ Fibroblasts
6.38e-193	1.29289	0.818	0.55	2.39e-188	1	GRIN2B	Activated Keratocytes/ Fibroblasts
8.92e-193	0.532646	0.942	0.941	3.35e-188	1	RPS6	Activated Keratocytes/ Fibroblasts
2.5e-192	1.38408	0.7	0.363	9.37e-188	1	SMAP2	Activated Keratocytes/ Fibroblasts
3.39e-192	0.629904	0.983	0.948	1.27e-187	1	RTN4	Activated Keratocytes/ Fibroblasts
6.1e-192	4.70229	0.286	0.055	2.29e-187	1	NRG1	Activated Keratocytes/ Fibroblasts
1.31e-191	0.798186	0.978	0.914	4.92e-187	1	FAT1	Activated Keratocytes/ Fibroblasts
1.99e-191	1.54844	0.488	0.157	7.45e-187	1	GREM2	Activated Keratocytes/ Fibroblasts
7.61e-191	0.862226	0.298	0.055	2.85e-186	1	EBF1	Activated Keratocytes/ Fibroblasts
3.42e-190	0.81759	0.962	0.88	1.28e-185	1	NEXN	Activated Keratocytes/ Fibroblasts
3.91e-190	1.52617	0.618	0.282	1.47e-185	1	ATP8B1	Activated Keratocytes/ Fibroblasts
8.26e-189	0.958388	0.91	0.797	3.1e-184	1	SH3BGRL	Activated Keratocytes/ Fibroblasts
3.58e-188	2.6757	0.275	0.047	1.34e-183	1	MMP17	Activated Keratocytes/ Fibroblasts
4.51e-188	0.65677	0.926	0.861	1.69e-183	1	SDF4	Activated Keratocytes/ Fibroblasts
1.03e-187	1.21327	0.743	0.433	3.88e-183	1	IL13RA1	Activated Keratocytes/ Fibroblasts
1.32e-187	1.67987	0.323	0.067	4.95e-183	1	COL15A1	Activated Keratocytes/ Fibroblasts
1.89e-187	0.905918	0.946	0.817	7.08e-183	1	CCDC6	Activated Keratocytes/ Fibroblasts
1.96e-187	1.39903	0.72	0.425	7.37e-183	1	GLIPR2	Activated Keratocytes/ Fibroblasts
1.21e-186	2.14188	0.411	0.126	4.52e-182	1	LAPTM5	Activated Keratocytes/ Fibroblasts
1.36e-186	1.63336	0.494	0.175	5.11e-182	1	FLNC	Activated Keratocytes/ Fibroblasts
1.89e-186	1.05456	0.838	0.665	7.08e-182	1	TAX1BP3	Activated Keratocytes/ Fibroblasts
4.84e-186	0.649474	0.98	0.951	1.82e-181	1	WWTR1	Activated Keratocytes/ Fibroblasts
1.33e-185	1.32764	0.8	0.569	4.97e-181	1	RHOB	Activated Keratocytes/ Fibroblasts
2.23e-184	0.51299	0.939	0.935	8.38e-180	1	KDELR1	Activated Keratocytes/ Fibroblasts
3.93e-184	2.04881	0.316	0.067	1.47e-179	1	CHST2	Activated Keratocytes/ Fibroblasts
4.36e-184	1.26961	0.813	0.55	1.64e-179	1	FBXO32	Activated Keratocytes/ Fibroblasts
1.62e-183	0.606307	0.965	0.95	6.06e-179	1	CNN3	Activated Keratocytes/ Fibroblasts
2.28e-183	1.00142	0.76	0.388	8.56e-179	1	IRAG1	Activated Keratocytes/ Fibroblasts
3.67e-183	0.957133	0.836	0.615	1.38e-178	1	P3H1	Activated Keratocytes/ Fibroblasts
1.33e-182	0.62486	0.93	0.931	5.01e-178	1	DBI	Activated Keratocytes/ Fibroblasts
2.52e-182	0.519493	0.939	0.939	9.45e-178	1	VKORC1	Activated Keratocytes/ Fibroblasts
3.62e-182	1.20126	0.773	0.482	1.36e-177	1	HSPA2	Activated Keratocytes/ Fibroblasts
6.03e-182	0.599927	0.927	0.914	2.26e-177	1	RPL32	Activated Keratocytes/ Fibroblasts
1.37e-181	0.462272	0.959	0.959	5.13e-177	1	RPS3A	Activated Keratocytes/ Fibroblasts
2.58e-180	0.801541	0.918	0.847	9.68e-176	1	LOC108175859	Activated Keratocytes/ Fibroblasts
7.84e-180	1.34736	0.609	0.277	2.94e-175	1	PLAT	Activated Keratocytes/ Fibroblasts
2.52e-179	0.486898	0.96	0.963	9.44e-175	1	RBM3	Activated Keratocytes/ Fibroblasts
6.18e-179	0.565543	0.939	0.943	2.32e-174	1	PDIA6	Activated Keratocytes/ Fibroblasts
8.02e-179	0.435541	0.947	0.954	3.01e-174	1	RPS10	Activated Keratocytes/ Fibroblasts
3.27e-178	0.762118	0.908	0.837	1.23e-173	1	LOC127492730	Activated Keratocytes/ Fibroblasts
4.31e-178	0.480016	0.947	0.949	1.62e-173	1	RPL10A	Activated Keratocytes/ Fibroblasts
7.94e-178	1.15855	0.733	0.442	2.98e-173	1	CERCAM	Activated Keratocytes/ Fibroblasts
1.27e-177	1.03011	0.86	0.594	4.78e-173	1	OSMR	Activated Keratocytes/ Fibroblasts
1.54e-177	0.497394	0.974	0.958	5.77e-173	1	RAB1A	Activated Keratocytes/ Fibroblasts
1.57e-177	3.29614	0.255	0.043	5.89e-173	1	LOC100008716	Activated Keratocytes/ Fibroblasts
3.9e-177	2.29146	0.924	0.833	1.46e-172	1	MGP	Activated Keratocytes/ Fibroblasts
4.13e-177	1.24003	0.654	0.322	1.55e-172	1	TMEM150A	Activated Keratocytes/ Fibroblasts
1.29e-176	1.78669	0.516	0.207	4.83e-172	1	DGKB	Activated Keratocytes/ Fibroblasts
1.3e-176	1.18605	0.756	0.436	4.89e-172	1	KANK1	Activated Keratocytes/ Fibroblasts
3.23e-176	1.08964	0.955	0.806	1.21e-171	1	HIVEP2	Activated Keratocytes/ Fibroblasts
6.51e-176	0.384573	0.96	0.968	2.44e-171	1	RPS14	Activated Keratocytes/ Fibroblasts
4.75e-175	1.59266	0.569	0.255	1.78e-170	1	EDN1	Activated Keratocytes/ Fibroblasts
4.99e-175	0.731123	0.903	0.871	1.87e-170	1	TMEM258	Activated Keratocytes/ Fibroblasts
4.42e-174	2.51343	0.268	0.049	1.66e-169	1	LOC100349005	Activated Keratocytes/ Fibroblasts
6.7e-174	0.837798	0.915	0.883	2.51e-169	1	DYNLL1	Activated Keratocytes/ Fibroblasts
9.48e-174	0.820652	0.889	0.805	3.55e-169	1	SH3BGRL3	Activated Keratocytes/ Fibroblasts
5.43e-173	2.78249	0.388	0.123	2.04e-168	1	ITM2A	Activated Keratocytes/ Fibroblasts
9.05e-173	0.355514	0.974	0.979	3.4e-168	1	RPS8	Activated Keratocytes/ Fibroblasts
1.53e-172	0.60095	0.957	0.894	5.73e-168	1	CALCOCO2	Activated Keratocytes/ Fibroblasts
3.09e-172	2.71189	0.251	0.041	1.16e-167	1	PTHLH	Activated Keratocytes/ Fibroblasts
4.33e-172	1.37815	0.884	0.714	1.62e-167	1	ITGAV	Activated Keratocytes/ Fibroblasts
6.58e-172	0.799769	0.899	0.71	2.47e-167	1	SLC43A3	Activated Keratocytes/ Fibroblasts
9.74e-172	0.879922	0.859	0.572	3.65e-167	1	LAMA4	Activated Keratocytes/ Fibroblasts
1.24e-171	0.416628	0.957	0.965	4.65e-167	1	RPL7	Activated Keratocytes/ Fibroblasts
3.09e-170	0.835091	0.864	0.684	1.16e-165	1	LOC100350997	Activated Keratocytes/ Fibroblasts
6.73e-170	1.65302	0.512	0.211	2.52e-165	1	SRXN1	Activated Keratocytes/ Fibroblasts
7.01e-170	1.15561	0.614	0.269	2.63e-165	1	LTBP2	Activated Keratocytes/ Fibroblasts
6.82e-169	2.40996	0.269	0.051	2.56e-164	1	TMEM200A	Activated Keratocytes/ Fibroblasts
9.51e-169	0.561436	0.982	0.987	3.57e-164	1	LUM	Activated Keratocytes/ Fibroblasts
1.01e-168	0.667496	0.994	0.971	3.77e-164	1	CDK14	Activated Keratocytes/ Fibroblasts
1.35e-168	1.38408	0.53	0.211	5.08e-164	1	CNKSR2	Activated Keratocytes/ Fibroblasts
2.16e-168	0.705293	0.899	0.842	8.1e-164	1	LOC100343129	Activated Keratocytes/ Fibroblasts
1.32e-167	1.15853	0.802	0.567	4.94e-163	1	ANGPTL2	Activated Keratocytes/ Fibroblasts
5.46e-167	1.00291	0.775	0.513	2.05e-162	1	CASP6	Activated Keratocytes/ Fibroblasts
1.04e-166	1.19641	0.879	0.642	3.91e-162	1	ARHGAP28	Activated Keratocytes/ Fibroblasts
1.44e-166	0.763387	0.896	0.78	5.41e-162	1	SHISA5	Activated Keratocytes/ Fibroblasts
1.5e-166	1.0462	0.842	0.563	5.62e-162	1	MYO1E	Activated Keratocytes/ Fibroblasts
1.81e-166	1.60745	0.433	0.146	6.81e-162	1	TMEM44	Activated Keratocytes/ Fibroblasts
6.17e-166	1.51066	0.455	0.158	2.31e-161	1	TMEM98	Activated Keratocytes/ Fibroblasts
1.63e-165	0.832568	0.906	0.783	6.12e-161	1	ERGIC2	Activated Keratocytes/ Fibroblasts
1.78e-165	1.73352	0.358	0.1	6.66e-161	1	PODN	Activated Keratocytes/ Fibroblasts
2.07e-165	0.926103	0.957	0.841	7.75e-161	1	HMCN1	Activated Keratocytes/ Fibroblasts
5.69e-165	0.95801	0.807	0.548	2.13e-160	1	SMIM3	Activated Keratocytes/ Fibroblasts
5.77e-165	0.921486	0.934	0.851	2.16e-160	1	MPZL1	Activated Keratocytes/ Fibroblasts
5.81e-165	2.12192	0.304	0.069	2.18e-160	1	ITGA5	Activated Keratocytes/ Fibroblasts
6.15e-165	0.750052	0.889	0.833	2.31e-160	1	ARPC3	Activated Keratocytes/ Fibroblasts
6.6e-165	1.15892	0.679	0.351	2.48e-160	1	FANCL	Activated Keratocytes/ Fibroblasts
8.35e-165	0.397329	0.961	0.963	3.13e-160	1	RPS17	Activated Keratocytes/ Fibroblasts
3.54e-164	0.804165	0.892	0.816	1.33e-159	1	P3H4	Activated Keratocytes/ Fibroblasts
6.38e-164	1.15218	0.865	0.733	2.39e-159	1	IGFBP7	Activated Keratocytes/ Fibroblasts
9.6e-164	0.66103	0.982	0.941	3.6e-159	1	LIMA1	Activated Keratocytes/ Fibroblasts
1.14e-163	0.508741	0.952	0.95	4.28e-159	1	PDIA3	Activated Keratocytes/ Fibroblasts
1.36e-163	1.71681	0.367	0.105	5.12e-159	1	SEPTIN6	Activated Keratocytes/ Fibroblasts
3.52e-163	0.939497	0.834	0.627	1.32e-158	1	MARCKSL1	Activated Keratocytes/ Fibroblasts
1.05e-162	0.7941	0.991	0.918	3.94e-158	1	PRKG1	Activated Keratocytes/ Fibroblasts
2.44e-162	1.61087	0.46	0.167	9.14e-158	1	ASRGL1	Activated Keratocytes/ Fibroblasts
3.74e-162	0.352954	0.969	0.978	1.4e-157	1	LOC100354898	Activated Keratocytes/ Fibroblasts
5.08e-162	0.585055	0.949	0.918	1.9e-157	1	FKBP9	Activated Keratocytes/ Fibroblasts
1.43e-161	4.02105	0.367	0.123	5.36e-157	1	FBN2	Activated Keratocytes/ Fibroblasts
1.82e-161	0.483891	0.976	0.956	6.83e-157	1	NAP1L1	Activated Keratocytes/ Fibroblasts
9.14e-161	1.34096	0.613	0.31	3.43e-156	1	LOC100341242	Activated Keratocytes/ Fibroblasts
3.04e-160	1.6942	0.438	0.154	1.14e-155	1	LOC127491320	Activated Keratocytes/ Fibroblasts
4.27e-160	2.08191	0.562	0.274	1.6e-155	1	VASH2	Activated Keratocytes/ Fibroblasts
1.79e-159	0.473401	0.961	0.948	6.72e-155	1	YWHAB	Activated Keratocytes/ Fibroblasts
1.79e-159	0.782274	0.958	0.877	6.73e-155	1	MAP1B	Activated Keratocytes/ Fibroblasts
3.88e-159	2.33086	0.259	0.05	1.45e-154	1	PLB1	Activated Keratocytes/ Fibroblasts
4.13e-159	0.625023	0.945	0.929	1.55e-154	1	SUB1	Activated Keratocytes/ Fibroblasts
1.31e-158	0.823089	0.88	0.738	4.9e-154	1	WDR1	Activated Keratocytes/ Fibroblasts
1.77e-158	0.34372	0.959	0.971	6.63e-154	1	RPL19	Activated Keratocytes/ Fibroblasts
1.99e-158	0.824403	0.761	0.404	7.47e-154	1	SPATA13	Activated Keratocytes/ Fibroblasts
2.25e-158	0.521165	0.971	0.953	8.44e-154	1	RHOA	Activated Keratocytes/ Fibroblasts
5.73e-158	0.676474	0.905	0.843	2.15e-153	1	LOC100343255	Activated Keratocytes/ Fibroblasts
2.5e-157	1.05698	0.877	0.709	9.36e-153	1	SOX4	Activated Keratocytes/ Fibroblasts
2.72e-157	1.0399	0.663	0.327	1.02e-152	1	PAG1	Activated Keratocytes/ Fibroblasts
3.88e-157	1.58288	0.492	0.199	1.45e-152	1	GEM	Activated Keratocytes/ Fibroblasts
7.74e-157	0.542455	0.928	0.911	2.9e-152	1	ELOB	Activated Keratocytes/ Fibroblasts
1.04e-156	0.447701	0.953	0.955	3.89e-152	1	PSAP	Activated Keratocytes/ Fibroblasts
5.9e-156	1.62846	0.416	0.141	2.21e-151	1	GALNT16	Activated Keratocytes/ Fibroblasts
1.02e-155	0.551299	0.936	0.929	3.84e-151	1	B2M	Activated Keratocytes/ Fibroblasts
2.85e-155	1.65272	0.477	0.193	1.07e-150	1	CRIP1	Activated Keratocytes/ Fibroblasts
5.87e-155	0.688543	0.994	0.981	2.2e-150	1	ETV6	Activated Keratocytes/ Fibroblasts
1.93e-154	0.761228	0.882	0.808	7.25e-150	1	SERP1	Activated Keratocytes/ Fibroblasts
1.94e-154	0.569324	0.948	0.941	7.28e-150	1	CALR	Activated Keratocytes/ Fibroblasts
3.63e-154	0.954146	0.668	0.33	1.36e-149	1	RBPMS	Activated Keratocytes/ Fibroblasts
1.44e-153	0.971083	0.797	0.483	5.4e-149	1	MTHFD1L	Activated Keratocytes/ Fibroblasts
2.93e-153	0.553623	0.998	0.99	1.1e-148	1	FOXP1	Activated Keratocytes/ Fibroblasts
5.82e-153	1.71346	0.334	0.091	2.18e-148	1	SH2D4A	Activated Keratocytes/ Fibroblasts
1.11e-152	1.26135	0.592	0.33	4.17e-148	1	LOC127485447	Activated Keratocytes/ Fibroblasts
1.23e-152	0.627618	0.918	0.86	4.6e-148	1	TMEM167A	Activated Keratocytes/ Fibroblasts
3.29e-152	0.695208	0.309	0.079	1.23e-147	1	COL4A1	Activated Keratocytes/ Fibroblasts
3.99e-152	0.89382	0.854	0.599	1.5e-147	1	MED15	Activated Keratocytes/ Fibroblasts
2.05e-151	0.337971	0.964	0.974	7.69e-147	1	RPL14	Activated Keratocytes/ Fibroblasts
2.35e-151	0.846587	0.981	0.923	8.82e-147	1	SULF1	Activated Keratocytes/ Fibroblasts
1.16e-150	1.43538	0.479	0.187	4.35e-146	1	NHSL1	Activated Keratocytes/ Fibroblasts
2.15e-150	0.94249	0.78	0.526	8.06e-146	1	LOC100356150	Activated Keratocytes/ Fibroblasts
2.48e-150	0.637195	0.964	0.896	9.3e-146	1	RSU1	Activated Keratocytes/ Fibroblasts
2.93e-150	0.897641	0.855	0.561	1.1e-145	1	MYO1B	Activated Keratocytes/ Fibroblasts
5.04e-150	0.625395	0.927	0.913	1.89e-145	1	CSTB	Activated Keratocytes/ Fibroblasts
1.61e-149	0.604834	0.936	0.878	6.03e-145	1	EIF3E	Activated Keratocytes/ Fibroblasts
1.98e-149	0.384121	0.997	0.996	7.44e-145	1	RRBP1	Activated Keratocytes/ Fibroblasts
3.02e-149	0.911075	0.969	0.865	1.13e-144	1	ATXN1	Activated Keratocytes/ Fibroblasts
4.81e-149	0.51608	0.933	0.92	1.8e-144	1	LOC108177235	Activated Keratocytes/ Fibroblasts
5.24e-149	1.19827	0.603	0.295	1.97e-144	1	SGSH	Activated Keratocytes/ Fibroblasts
1.04e-148	1.30151	0.53	0.232	3.91e-144	1	FGD6	Activated Keratocytes/ Fibroblasts
1.09e-147	1.05051	0.78	0.558	4.1e-143	1	PFDN4	Activated Keratocytes/ Fibroblasts
1.6e-147	0.686495	0.9	0.861	5.99e-143	1	DDOST	Activated Keratocytes/ Fibroblasts
2.44e-147	1.8793	0.411	0.15	9.17e-143	1	PLK2	Activated Keratocytes/ Fibroblasts
3.31e-147	1.07061	0.718	0.403	1.24e-142	1	SLC4A7	Activated Keratocytes/ Fibroblasts
1.6e-146	0.461357	0.982	0.972	5.99e-142	1	COL8A2	Activated Keratocytes/ Fibroblasts
2.67e-146	0.42243	0.939	0.94	1e-141	1	COX4I1	Activated Keratocytes/ Fibroblasts
3.68e-146	0.731144	0.908	0.846	1.38e-141	1	PRRX2	Activated Keratocytes/ Fibroblasts
7.63e-146	0.941418	0.898	0.773	2.86e-141	1	MSN	Activated Keratocytes/ Fibroblasts
4.15e-144	1.05281	0.865	0.706	1.56e-139	1	TGFBI	Activated Keratocytes/ Fibroblasts
5.15e-144	0.550855	0.995	0.984	1.93e-139	1	SPATS2L	Activated Keratocytes/ Fibroblasts
5.14e-143	0.54104	0.487	0.193	1.93e-138	1	PRLR	Activated Keratocytes/ Fibroblasts
5.84e-143	0.78574	0.877	0.793	2.19e-138	1	ATP5MC1	Activated Keratocytes/ Fibroblasts
1.01e-142	0.813911	0.956	0.828	3.8e-138	1	SH3RF3	Activated Keratocytes/ Fibroblasts
1.24e-142	1.13275	0.644	0.353	4.63e-138	1	C1RL	Activated Keratocytes/ Fibroblasts
4.74e-142	0.835815	0.836	0.654	1.78e-137	1	EVA1B	Activated Keratocytes/ Fibroblasts
1.09e-141	0.575029	0.941	0.918	4.07e-137	1	KDELR3	Activated Keratocytes/ Fibroblasts
1.2e-141	0.630658	0.903	0.803	4.49e-137	1	PLBD2	Activated Keratocytes/ Fibroblasts
1.51e-141	0.548885	0.956	0.965	5.67e-137	1	LGALS1	Activated Keratocytes/ Fibroblasts
3.38e-141	0.733294	0.943	0.884	1.27e-136	1	PKM	Activated Keratocytes/ Fibroblasts
7.34e-140	1.0549	0.766	0.524	2.75e-135	1	KRAS	Activated Keratocytes/ Fibroblasts
1e-139	1.58715	0.471	0.196	3.76e-135	1	DENND5B	Activated Keratocytes/ Fibroblasts
1.59e-139	0.850956	0.864	0.73	5.95e-135	1	FAM89B	Activated Keratocytes/ Fibroblasts
1.71e-139	1.56555	0.386	0.133	6.4e-135	1	SLC39A8	Activated Keratocytes/ Fibroblasts
2.77e-139	0.397053	0.946	0.953	1.04e-134	1	RPL26	Activated Keratocytes/ Fibroblasts
3.9e-139	0.626928	0.959	0.869	1.46e-134	1	SPIN1	Activated Keratocytes/ Fibroblasts
4.66e-139	0.66361	0.914	0.829	1.75e-134	1	GLB1	Activated Keratocytes/ Fibroblasts
5.01e-139	0.634024	0.89	0.816	1.88e-134	1	LOC103349801	Activated Keratocytes/ Fibroblasts
7.26e-139	2.22932	0.271	0.066	2.72e-134	1	LOC103345841	Activated Keratocytes/ Fibroblasts
4.89e-138	0.471955	0.935	0.928	1.83e-133	1	PPIC	Activated Keratocytes/ Fibroblasts
4.95e-138	0.980581	0.731	0.416	1.86e-133	1	PDE8A	Activated Keratocytes/ Fibroblasts
8.88e-138	0.832985	0.898	0.696	3.33e-133	1	ANKRD50	Activated Keratocytes/ Fibroblasts
9.36e-138	0.400748	0.979	0.972	3.51e-133	1	ARF4	Activated Keratocytes/ Fibroblasts
1.48e-137	0.72912	0.86	0.707	5.56e-133	1	LOC100339787	Activated Keratocytes/ Fibroblasts
2.47e-137	0.742275	0.953	0.826	9.27e-133	1	PLEKHA5	Activated Keratocytes/ Fibroblasts
7.94e-137	0.438823	0.974	0.955	2.98e-132	1	EIF3A	Activated Keratocytes/ Fibroblasts
1.19e-136	1.89125	0.43	0.176	4.46e-132	1	CCL11	Activated Keratocytes/ Fibroblasts
1.21e-136	0.626385	0.922	0.895	4.53e-132	1	PPP1R14B	Activated Keratocytes/ Fibroblasts
2.33e-136	1.20599	0.609	0.322	8.73e-132	1	SMTN	Activated Keratocytes/ Fibroblasts
3.77e-136	0.665674	0.981	0.943	1.42e-131	1	EEA1	Activated Keratocytes/ Fibroblasts
8.68e-136	1.20217	0.396	0.138	3.25e-131	1	CDH13	Activated Keratocytes/ Fibroblasts
1.63e-135	0.920054	0.743	0.491	6.12e-131	1	IDH2	Activated Keratocytes/ Fibroblasts
1.01e-134	1.31371	0.535	0.253	3.77e-130	1	PHETA2	Activated Keratocytes/ Fibroblasts
3.14e-134	1.3708	0.459	0.184	1.18e-129	1	ALPK1	Activated Keratocytes/ Fibroblasts
3.43e-134	0.618021	0.608	0.308	1.29e-129	1	EFEMP1	Activated Keratocytes/ Fibroblasts
3.93e-134	0.919897	0.742	0.487	1.47e-129	1	NAGA	Activated Keratocytes/ Fibroblasts
5.07e-134	0.63652	0.909	0.892	1.9e-129	1	MGST3	Activated Keratocytes/ Fibroblasts
2.18e-133	1.46942	0.339	0.107	8.17e-129	1	SCUBE3	Activated Keratocytes/ Fibroblasts
5.63e-133	1.85448	0.332	0.104	2.11e-128	1	LOC127490228	Activated Keratocytes/ Fibroblasts
7.42e-133	0.436815	0.936	0.933	2.78e-128	1	LOC100354218	Activated Keratocytes/ Fibroblasts
9.43e-133	1.05687	0.77	0.549	3.54e-128	1	GAL3ST4	Activated Keratocytes/ Fibroblasts
1.29e-132	2.75815	0.25	0.06	4.85e-128	1	SOX6	Activated Keratocytes/ Fibroblasts
2.07e-132	0.953027	0.756	0.494	7.78e-128	1	IL34	Activated Keratocytes/ Fibroblasts
4.81e-132	0.958905	0.944	0.807	1.8e-127	1	MCU	Activated Keratocytes/ Fibroblasts
6.48e-132	0.75236	0.868	0.635	2.43e-127	1	ITGA1	Activated Keratocytes/ Fibroblasts
8.41e-132	0.783771	0.82	0.625	3.16e-127	1	LOC100341783	Activated Keratocytes/ Fibroblasts
1.25e-131	0.630905	0.91	0.841	4.68e-127	1	IFT20	Activated Keratocytes/ Fibroblasts
2.12e-131	0.550392	0.962	0.856	7.96e-127	1	GXYLT2	Activated Keratocytes/ Fibroblasts
2.14e-131	0.986239	0.726	0.445	8.01e-127	1	FHOD3	Activated Keratocytes/ Fibroblasts
3.24e-131	0.952087	0.76	0.477	1.22e-126	1	CDK5RAP2	Activated Keratocytes/ Fibroblasts
3.28e-131	0.390855	0.513	0.23	1.23e-126	1	CKS2	Activated Keratocytes/ Fibroblasts
1.74e-130	1.12922	0.646	0.407	6.51e-126	1	LOC127486300	Activated Keratocytes/ Fibroblasts
2.38e-130	1.8529	0.291	0.08	8.94e-126	1	PAQR4	Activated Keratocytes/ Fibroblasts
2.67e-130	0.626908	0.923	0.832	1e-125	1	SCARF2	Activated Keratocytes/ Fibroblasts
5.5e-130	0.877538	0.766	0.529	2.06e-125	1	PSMG3	Activated Keratocytes/ Fibroblasts
1.03e-129	0.719203	0.862	0.725	3.88e-125	1	RAB11A	Activated Keratocytes/ Fibroblasts
1.11e-129	0.546912	0.925	0.925	4.15e-125	1	EIF5A	Activated Keratocytes/ Fibroblasts
2.98e-129	1.38725	0.563	0.281	1.12e-124	1	PRTG	Activated Keratocytes/ Fibroblasts
5.53e-129	0.8149	0.926	0.79	2.07e-124	1	DPY19L1	Activated Keratocytes/ Fibroblasts
1.2e-128	0.534051	0.962	0.948	4.49e-124	1	TLN1	Activated Keratocytes/ Fibroblasts
1.49e-128	0.980833	0.712	0.422	5.61e-124	1	LOC100350188	Activated Keratocytes/ Fibroblasts
2.68e-128	0.996643	0.873	0.714	1.01e-123	1	KLF6	Activated Keratocytes/ Fibroblasts
2.09e-127	1.03609	0.727	0.434	7.83e-123	1	KCNT2	Activated Keratocytes/ Fibroblasts
2.54e-127	1.32622	0.8	0.532	9.54e-123	1	LOC127488699	Activated Keratocytes/ Fibroblasts
2.95e-127	0.844057	0.838	0.643	1.11e-122	1	STX7	Activated Keratocytes/ Fibroblasts
1.01e-126	0.732558	0.915	0.779	3.78e-122	1	CCDC80	Activated Keratocytes/ Fibroblasts
1.46e-126	0.824461	0.82	0.621	5.46e-122	1	TCN2	Activated Keratocytes/ Fibroblasts
1.94e-126	1.69811	0.304	0.092	7.26e-122	1	LOC100347754	Activated Keratocytes/ Fibroblasts
2.02e-126	1.02707	0.705	0.443	7.56e-122	1	MAP2K3	Activated Keratocytes/ Fibroblasts
2.48e-126	0.373515	0.948	0.957	9.29e-122	1	RPL17	Activated Keratocytes/ Fibroblasts
3.88e-126	1.50177	0.43	0.18	1.46e-121	1	DACT1	Activated Keratocytes/ Fibroblasts
4.67e-126	0.50217	0.755	0.475	1.75e-121	1	SMC4	Activated Keratocytes/ Fibroblasts
5.79e-126	0.330063	0.959	0.965	2.17e-121	1	RPS25	Activated Keratocytes/ Fibroblasts
9.88e-126	0.357534	0.949	0.955	3.71e-121	1	LOC100350944	Activated Keratocytes/ Fibroblasts
1.55e-125	1.34685	0.487	0.217	5.8e-121	1	OSBPL3	Activated Keratocytes/ Fibroblasts
5.41e-125	0.437164	0.937	0.935	2.03e-120	1	RPL5	Activated Keratocytes/ Fibroblasts
1.34e-124	0.587466	0.903	0.832	5.02e-120	1	GLT8D1	Activated Keratocytes/ Fibroblasts
2.34e-124	0.718978	0.848	0.681	8.76e-120	1	C19H17orf49	Activated Keratocytes/ Fibroblasts
3.67e-124	1.49863	0.338	0.113	1.38e-119	1	EFHD2	Activated Keratocytes/ Fibroblasts
4.04e-124	1.27247	0.735	0.527	1.52e-119	1	PLP2	Activated Keratocytes/ Fibroblasts
5.25e-124	0.705141	0.876	0.683	1.97e-119	1	LACTB	Activated Keratocytes/ Fibroblasts
5.61e-124	0.883223	0.813	0.558	2.1e-119	1	HEG1	Activated Keratocytes/ Fibroblasts
1.47e-123	0.741235	0.851	0.614	5.52e-119	1	GALNT2	Activated Keratocytes/ Fibroblasts
3.2e-123	0.94611	0.828	0.657	1.2e-118	1	LGALS3	Activated Keratocytes/ Fibroblasts
3.56e-123	1.52252	0.412	0.162	1.33e-118	1	TNNI3K	Activated Keratocytes/ Fibroblasts
4.5e-123	0.513815	0.947	0.927	1.69e-118	1	EIF4A1	Activated Keratocytes/ Fibroblasts
5.36e-123	0.670266	0.951	0.805	2.01e-118	1	ADAM9	Activated Keratocytes/ Fibroblasts
8.6e-123	0.897959	0.811	0.56	3.23e-118	1	FRMD6	Activated Keratocytes/ Fibroblasts
2.06e-122	1.03173	0.796	0.631	7.73e-118	1	COTL1	Activated Keratocytes/ Fibroblasts
8.92e-122	1.82177	0.301	0.092	3.34e-117	1	GDF10	Activated Keratocytes/ Fibroblasts
3.93e-121	1.37042	0.321	0.102	1.47e-116	1	HUNK	Activated Keratocytes/ Fibroblasts
4.34e-121	0.966593	0.728	0.454	1.63e-116	1	RETREG1	Activated Keratocytes/ Fibroblasts
4.64e-121	0.827319	0.899	0.751	1.74e-116	1	BACH1	Activated Keratocytes/ Fibroblasts
1.41e-120	1.37224	0.544	0.289	5.3e-116	1	GRB14	Activated Keratocytes/ Fibroblasts
3.15e-120	0.467523	0.922	0.906	1.18e-115	1	PSMA3	Activated Keratocytes/ Fibroblasts
1.11e-119	1.39235	0.437	0.185	4.18e-115	1	LRRC8C	Activated Keratocytes/ Fibroblasts
5.12e-119	0.691659	0.875	0.712	1.92e-114	1	NAGK	Activated Keratocytes/ Fibroblasts
6.78e-119	0.71935	0.828	0.604	2.54e-114	1	THY1	Activated Keratocytes/ Fibroblasts
7.56e-119	0.977763	0.654	0.382	2.83e-114	1	MVP	Activated Keratocytes/ Fibroblasts
9.67e-119	0.51935	0.92	0.874	3.63e-114	1	ATP5MJ	Activated Keratocytes/ Fibroblasts
1.8e-118	1.41382	0.375	0.14	6.74e-114	1	GALK1	Activated Keratocytes/ Fibroblasts
2.36e-118	0.851752	0.791	0.625	8.85e-114	1	YIF1A	Activated Keratocytes/ Fibroblasts
7.76e-118	0.723854	0.842	0.667	2.91e-113	1	VAT1	Activated Keratocytes/ Fibroblasts
8.09e-118	0.851677	0.781	0.561	3.03e-113	1	ELK3	Activated Keratocytes/ Fibroblasts
2.36e-117	1.33591	0.506	0.247	8.83e-113	1	PDE7A	Activated Keratocytes/ Fibroblasts
5.9e-117	0.927003	0.532	0.246	2.21e-112	1	CA13	Activated Keratocytes/ Fibroblasts
2.23e-116	1.0039	0.652	0.377	8.36e-112	1	BAZ1A	Activated Keratocytes/ Fibroblasts
2.27e-116	0.432534	0.922	0.907	8.51e-112	1	BRK1	Activated Keratocytes/ Fibroblasts
4.05e-116	1.78543	0.988	0.975	1.52e-111	1	FN1	Activated Keratocytes/ Fibroblasts
1.41e-115	0.520683	0.994	0.971	5.28e-111	1	MAP4K4	Activated Keratocytes/ Fibroblasts
1.87e-115	0.854189	0.793	0.605	7e-111	1	LOC100352968	Activated Keratocytes/ Fibroblasts
1.92e-115	1.44908	0.339	0.119	7.2e-111	1	CRIP2	Activated Keratocytes/ Fibroblasts
3.03e-115	0.687675	0.879	0.77	1.14e-110	1	NUDT4	Activated Keratocytes/ Fibroblasts
3.33e-115	0.970423	0.875	0.68	1.25e-110	1	FHIT	Activated Keratocytes/ Fibroblasts
3.52e-115	0.757445	0.891	0.712	1.32e-110	1	IL17RD	Activated Keratocytes/ Fibroblasts
3.79e-115	0.76171	0.94	0.782	1.42e-110	1	CDK6	Activated Keratocytes/ Fibroblasts
9.53e-115	0.654849	0.846	0.682	3.58e-110	1	RAB13	Activated Keratocytes/ Fibroblasts
1.03e-114	0.668597	0.891	0.831	3.87e-110	1	MANF	Activated Keratocytes/ Fibroblasts
1.25e-114	0.37704	0.944	0.945	4.69e-110	1	RPL31	Activated Keratocytes/ Fibroblasts
2.09e-114	0.807469	0.815	0.551	7.84e-110	1	MFHAS1	Activated Keratocytes/ Fibroblasts
2.8e-114	0.941389	0.623	0.357	1.05e-109	1	PITX1	Activated Keratocytes/ Fibroblasts
4.59e-114	0.444117	0.979	0.936	1.72e-109	1	GMDS	Activated Keratocytes/ Fibroblasts
4.69e-114	0.262123	0.958	0.97	1.76e-109	1	FAU	Activated Keratocytes/ Fibroblasts
3.63e-113	0.489069	0.907	0.888	1.36e-108	1	LOC100346411	Activated Keratocytes/ Fibroblasts
1.16e-112	0.945789	0.729	0.506	4.36e-108	1	SRM	Activated Keratocytes/ Fibroblasts
4.67e-112	0.508735	0.928	0.913	1.75e-107	1	PSMA7	Activated Keratocytes/ Fibroblasts
5.4e-112	0.842294	0.702	0.442	2.02e-107	1	PLOD3	Activated Keratocytes/ Fibroblasts
1.21e-111	1.45881	0.3	0.096	4.54e-107	1	CFAP69	Activated Keratocytes/ Fibroblasts
1.28e-111	0.873873	0.768	0.55	4.79e-107	1	SREK1IP1	Activated Keratocytes/ Fibroblasts
1.43e-111	0.510062	0.949	0.864	5.37e-107	1	SEPTIN11	Activated Keratocytes/ Fibroblasts
1.79e-111	0.745586	0.799	0.574	6.7e-107	1	TTYH3	Activated Keratocytes/ Fibroblasts
7.05e-111	0.589719	0.891	0.842	2.64e-106	1	RNASEK	Activated Keratocytes/ Fibroblasts
2.44e-110	0.615123	0.899	0.794	9.17e-106	1	CAP1	Activated Keratocytes/ Fibroblasts
3.88e-110	1.38779	0.387	0.155	1.46e-105	1	LGR4	Activated Keratocytes/ Fibroblasts
4.24e-110	2.18033	0.284	0.092	1.59e-105	1	EZR	Activated Keratocytes/ Fibroblasts
5.22e-110	0.807122	0.919	0.831	1.96e-105	1	PYGB	Activated Keratocytes/ Fibroblasts
6.25e-110	1.06408	0.732	0.492	2.34e-105	1	GLIS1	Activated Keratocytes/ Fibroblasts
7.74e-110	0.877875	0.683	0.417	2.9e-105	1	BTG3	Activated Keratocytes/ Fibroblasts
8.5e-110	0.520224	0.93	0.89	3.19e-105	1	GRN	Activated Keratocytes/ Fibroblasts
9.57e-110	0.709154	0.833	0.622	3.59e-105	1	PLA2G7	Activated Keratocytes/ Fibroblasts
1.28e-109	0.511839	0.946	0.944	4.8e-105	1	SERPINF1	Activated Keratocytes/ Fibroblasts
2.94e-109	0.688032	0.821	0.674	1.1e-104	1	CDK4	Activated Keratocytes/ Fibroblasts
3.51e-109	0.563319	0.982	0.924	1.31e-104	1	FARP1	Activated Keratocytes/ Fibroblasts
3.85e-109	0.948202	0.611	0.346	1.44e-104	1	NT5DC2	Activated Keratocytes/ Fibroblasts
4.15e-109	0.620057	0.89	0.767	1.56e-104	1	GOLT1B	Activated Keratocytes/ Fibroblasts
4.43e-109	1.27835	0.432	0.193	1.66e-104	1	LIMS2	Activated Keratocytes/ Fibroblasts
8.14e-109	1.30882	0.467	0.223	3.05e-104	1	LOC100339316	Activated Keratocytes/ Fibroblasts
1.22e-108	0.581339	0.907	0.847	4.58e-104	1	CAPNS1	Activated Keratocytes/ Fibroblasts
1.39e-108	0.37778	0.94	0.944	5.23e-104	1	NACA	Activated Keratocytes/ Fibroblasts
1.41e-108	0.641314	0.876	0.75	5.3e-104	1	BOLA2B	Activated Keratocytes/ Fibroblasts
2e-108	0.680885	0.648	0.375	7.5e-104	1	TENM4	Activated Keratocytes/ Fibroblasts
2.6e-108	1.28422	0.735	0.516	9.73e-104	1	EMCN	Activated Keratocytes/ Fibroblasts
3.06e-108	0.565469	0.888	0.819	1.15e-103	1	CUTA	Activated Keratocytes/ Fibroblasts
4.31e-108	0.498302	0.908	0.891	1.62e-103	1	COX6A1	Activated Keratocytes/ Fibroblasts
5.26e-108	0.635825	0.858	0.72	1.97e-103	1	ATOX1	Activated Keratocytes/ Fibroblasts
6.86e-108	0.858686	0.848	0.625	2.57e-103	1	AHCYL2	Activated Keratocytes/ Fibroblasts
1.09e-107	0.865293	0.719	0.446	4.1e-103	1	AMOTL1	Activated Keratocytes/ Fibroblasts
1.1e-107	0.427874	0.918	0.915	4.13e-103	1	ATP5MC2	Activated Keratocytes/ Fibroblasts
2.55e-107	0.694225	0.85	0.745	9.58e-103	1	PRELID1	Activated Keratocytes/ Fibroblasts
4.32e-107	0.315174	0.965	0.97	1.62e-102	1	RPLP0	Activated Keratocytes/ Fibroblasts
5.79e-107	0.629909	0.944	0.874	2.17e-102	1	RYK	Activated Keratocytes/ Fibroblasts
9.26e-107	0.797288	0.729	0.474	3.47e-102	1	EVL	Activated Keratocytes/ Fibroblasts
1.49e-106	1.13034	0.679	0.442	5.59e-102	1	KLF2	Activated Keratocytes/ Fibroblasts
6.18e-106	0.677896	0.87	0.643	2.32e-101	1	RFTN1	Activated Keratocytes/ Fibroblasts
8.4e-106	0.70632	0.969	0.88	3.15e-101	1	MAML2	Activated Keratocytes/ Fibroblasts
1.96e-105	0.922862	0.804	0.582	7.35e-101	1	TGFBR2	Activated Keratocytes/ Fibroblasts
2.14e-105	1.40539	0.361	0.144	8.03e-101	1	GPC3	Activated Keratocytes/ Fibroblasts
3.27e-105	1.95517	0.432	0.204	1.23e-100	1	CREB5	Activated Keratocytes/ Fibroblasts
3.28e-105	0.721516	0.732	0.455	1.23e-100	1	PLCB1	Activated Keratocytes/ Fibroblasts
3.68e-105	0.550773	0.896	0.826	1.38e-100	1	LOC100346670	Activated Keratocytes/ Fibroblasts
3.97e-105	0.848255	0.691	0.426	1.49e-100	1	AMDHD2	Activated Keratocytes/ Fibroblasts
4.32e-105	1.38696	0.341	0.128	1.62e-100	1	CA5B	Activated Keratocytes/ Fibroblasts
4.49e-105	1.66177	0.282	0.09	1.68e-100	1	SBNO2	Activated Keratocytes/ Fibroblasts
1.13e-104	1.01296	0.641	0.399	4.25e-100	1	DBN1	Activated Keratocytes/ Fibroblasts
1.2e-104	0.726323	0.872	0.769	4.5e-100	1	RPS27L	Activated Keratocytes/ Fibroblasts
1.7e-104	0.427252	0.915	0.912	6.36e-100	1	RPL15	Activated Keratocytes/ Fibroblasts
1.83e-104	0.554758	0.929	0.86	6.84e-100	1	DAP	Activated Keratocytes/ Fibroblasts
1.93e-104	0.978506	0.621	0.347	7.25e-100	1	LNX2	Activated Keratocytes/ Fibroblasts
2.71e-104	0.63975	0.891	0.695	1.02e-99	1	UBAC2	Activated Keratocytes/ Fibroblasts
5.67e-104	1.34554	0.312	0.111	2.13e-99	1	FIBIN	Activated Keratocytes/ Fibroblasts
1.94e-103	0.948677	0.472	0.214	7.28e-99	1	CDC42EP3	Activated Keratocytes/ Fibroblasts
2.38e-103	0.311245	0.983	0.982	8.92e-99	1	HDLBP	Activated Keratocytes/ Fibroblasts
4.99e-103	1.14612	0.459	0.216	1.87e-98	1	HOMER3	Activated Keratocytes/ Fibroblasts
6.46e-103	1.17209	0.443	0.202	2.42e-98	1	FAM118A	Activated Keratocytes/ Fibroblasts
8.59e-103	0.675752	0.835	0.681	3.22e-98	1	EFCAB12	Activated Keratocytes/ Fibroblasts
1.09e-102	0.554598	0.901	0.875	4.11e-98	1	OSTC	Activated Keratocytes/ Fibroblasts
1.63e-102	0.994404	0.765	0.536	6.12e-98	1	ACSL4	Activated Keratocytes/ Fibroblasts
2.47e-102	0.624577	0.857	0.719	9.26e-98	1	VAMP8	Activated Keratocytes/ Fibroblasts
2.48e-102	0.318383	0.953	0.955	9.3e-98	1	GABARAP	Activated Keratocytes/ Fibroblasts
4.52e-102	0.800691	0.981	0.953	1.7e-97	1	PALLD	Activated Keratocytes/ Fibroblasts
2.11e-101	0.923358	0.576	0.309	7.91e-97	1	SMOC2	Activated Keratocytes/ Fibroblasts
3.5e-101	1.72395	0.255	0.078	1.31e-96	1	ADRA1B	Activated Keratocytes/ Fibroblasts
5.82e-101	0.549919	0.909	0.867	2.18e-96	1	LOC127485529	Activated Keratocytes/ Fibroblasts
1.11e-100	0.932339	0.603	0.343	4.17e-96	1	FBXO6	Activated Keratocytes/ Fibroblasts
2.04e-100	1.05459	0.432	0.191	7.66e-96	1	TBC1D1	Activated Keratocytes/ Fibroblasts
2.88e-100	0.837426	0.913	0.755	1.08e-95	1	PCSK5	Activated Keratocytes/ Fibroblasts
3.64e-100	0.470683	0.92	0.864	1.36e-95	1	MESD	Activated Keratocytes/ Fibroblasts
4.28e-100	0.583474	0.885	0.766	1.61e-95	1	LOC100342534	Activated Keratocytes/ Fibroblasts
7.19e-100	1.42745	0.277	0.089	2.7e-95	1	IMPDH1	Activated Keratocytes/ Fibroblasts
8.21e-100	0.69943	0.324	0.115	3.08e-95	1	TM4SF18	Activated Keratocytes/ Fibroblasts
1.15e-99	0.756392	0.873	0.759	4.33e-95	1	TAGLN2	Activated Keratocytes/ Fibroblasts
1.31e-99	1.36173	0.423	0.201	4.91e-95	1	WDR86	Activated Keratocytes/ Fibroblasts
1.76e-99	0.404551	0.924	0.914	6.62e-95	1	RPL30	Activated Keratocytes/ Fibroblasts
2.35e-98	0.87963	0.635	0.387	8.8e-94	1	LOC108178648	Activated Keratocytes/ Fibroblasts
3.83e-98	0.824772	0.777	0.613	1.44e-93	1	ILK	Activated Keratocytes/ Fibroblasts
3.94e-98	0.888271	0.442	0.201	1.48e-93	1	CASP10	Activated Keratocytes/ Fibroblasts
4.45e-98	0.550076	0.877	0.777	1.67e-93	1	NUDT21	Activated Keratocytes/ Fibroblasts
8.41e-98	0.856386	0.622	0.374	3.15e-93	1	LOC100342501	Activated Keratocytes/ Fibroblasts
1.74e-97	1.36862	0.35	0.138	6.52e-93	1	ST3GAL4	Activated Keratocytes/ Fibroblasts
1.83e-97	0.767647	0.779	0.561	6.87e-93	1	SORT1	Activated Keratocytes/ Fibroblasts
2.71e-97	1.63862	0.307	0.114	1.02e-92	1	AEN	Activated Keratocytes/ Fibroblasts
3.97e-97	0.498771	0.984	0.962	1.49e-92	1	PPP1R12A	Activated Keratocytes/ Fibroblasts
4.38e-97	0.8356	0.628	0.373	1.64e-92	1	CCDC102A	Activated Keratocytes/ Fibroblasts
4.61e-97	0.331881	0.987	0.97	1.73e-92	1	SEC31A	Activated Keratocytes/ Fibroblasts
4.61e-97	1.06869	0.466	0.225	1.73e-92	1	MANBA	Activated Keratocytes/ Fibroblasts
6.22e-97	0.319824	0.959	0.966	2.33e-92	1	RPL12	Activated Keratocytes/ Fibroblasts
7.46e-97	1.14482	0.364	0.146	2.8e-92	1	ELOVL4	Activated Keratocytes/ Fibroblasts
8.68e-97	0.988054	0.644	0.406	3.25e-92	1	MTAP	Activated Keratocytes/ Fibroblasts
9.3e-97	0.746014	0.768	0.547	3.49e-92	1	SLC2A10	Activated Keratocytes/ Fibroblasts
1.02e-96	1.33556	0.37	0.154	3.81e-92	1	SLC16A10	Activated Keratocytes/ Fibroblasts
1.07e-96	0.471123	0.95	0.888	3.99e-92	1	MRC2	Activated Keratocytes/ Fibroblasts
1.1e-96	1.12662	0.569	0.327	4.14e-92	1	LOC100346216	Activated Keratocytes/ Fibroblasts
1.29e-96	0.649232	0.768	0.513	4.82e-92	1	SEPTIN10	Activated Keratocytes/ Fibroblasts
1.35e-96	0.51456	0.91	0.775	5.08e-92	1	EDNRA	Activated Keratocytes/ Fibroblasts
3.05e-96	0.917508	0.825	0.618	1.15e-91	1	ANKS1A	Activated Keratocytes/ Fibroblasts
3.25e-96	0.553082	0.978	0.945	1.22e-91	1	VCL	Activated Keratocytes/ Fibroblasts
3.5e-96	0.686566	0.913	0.757	1.31e-91	1	UBE2E2	Activated Keratocytes/ Fibroblasts
[truncated: 7,532 more rows]
