# Supplementary material for: Single-Cell Transcriptomics Shows Cellular Heterogeneity, Intercellular Communication, and Extracellular Matrix Remodeling in Corneal Fibrosis In Vivo
Source: Invest Ophthalmol Vis Sci. 2025 Oct 28;66(13):48. doi: 10.1167/iovs.66.13.48 (PMC12577772; doi:10.1167/iovs.66.13.48)
Supplement: Supplement 7 [file iovs-66-13-48_s007.xlsx]

## Sheet: Top early- and late-stage pathw
Table S6. Reactome, Gene Ontology (GO), and KEGG pathway enrichment analyses for early-stage and late-stage pseudotime gene modules identified in ECM-remodeling cells. Enrichment was performed separately for each temporal module to reveal distinct biological programs associated with proliferation (early) and fibrosis (late).
Early Stage- Reactome
ID	Description	GeneRatio	BgRatio	RichFactor	FoldEnrichment	zScore	pvalue	p.adjust	qvalue	geneID	Count
R-HSA-1474244	Extracellular matrix organization	30/268	300/11146	0.1	4.15896	8.70567	3.00396e-11	2.37313e-08	2.05218e-08	CD44/IBSP/COL11A1/P4HA2/COL5A3/NID2/MMP9/ASPN/ITGB6/FN1/SPP1/LTBP2/MATN3/LOXL2/COL4A2/ADAM19/MMP7/THBS1/ITGA11/FBN2/ADAMTS18/COL8A1/ADAM12/NCAM1/MMP3/PLOD2/ITGA5/ADAMTS9/COL24A1/COL14A1	30
R-HSA-5663220	RHO GTPases Activate Formins	18/268	140/11146	0.128571	5.34723	8.12446	6.27747e-09	1.26584e-06	1.09464e-06	NDC80/CENPI/KIF18A/CENPK/SGO1/KNL1/CENPE/DIAPH3/KIF2C/RHOB/INCENP/SKA1/DYNC1I1/PLK1/TUBA1C/AURKB/KNTC1/CENPP	18
R-HSA-141424	Amplification of signal from the kinetochores	15/268	96/11146	0.15625	6.49837	8.49222	8.039e-09	1.26584e-06	1.09464e-06	NDC80/CENPI/KIF18A/CENPK/SGO1/KNL1/CENPE/KIF2C/INCENP/SKA1/DYNC1I1/PLK1/AURKB/KNTC1/CENPP	15
R-HSA-141444	Amplification of signal from unattached kinetochores via a MAD2 inhibitory signal	15/268	96/11146	0.15625	6.49837	8.49222	8.039e-09	1.26584e-06	1.09464e-06	NDC80/CENPI/KIF18A/CENPK/SGO1/KNL1/CENPE/KIF2C/INCENP/SKA1/DYNC1I1/PLK1/AURKB/KNTC1/CENPP	15
R-HSA-2500257	Resolution of Sister Chromatid Cohesion	17/268	127/11146	0.133858	5.56711	8.12465	9.02086e-09	1.26584e-06	1.09464e-06	NDC80/CENPI/KIF18A/CENPK/SGO1/KNL1/CENPE/KIF2C/INCENP/SKA1/CCNB2/DYNC1I1/PLK1/TUBA1C/AURKB/KNTC1/CENPP	17
R-HSA-69618	Mitotic Spindle Checkpoint	16/268	112/11146	0.142857	5.94136	8.2494	9.61396e-09	1.26584e-06	1.09464e-06	NDC80/CENPI/KIF18A/CENPK/SGO1/KNL1/CENPE/KIF2C/INCENP/SKA1/DYNC1I1/PLK1/UBE2C/AURKB/KNTC1/CENPP	16
R-HSA-9648025	EML4 and NUDC in mitotic spindle formation	16/268	117/11146	0.136752	5.68746	8.0001	1.82601e-08	2.06078e-06	1.78208e-06	NDC80/CENPI/KIF18A/CENPK/SGO1/KNL1/CENPE/KIF2C/INCENP/SKA1/DYNC1I1/PLK1/TUBA1C/AURKB/KNTC1/CENPP	16
R-HSA-68877	Mitotic Prometaphase	21/268	205/11146	0.102439	4.26039	7.39522	2.09346e-08	2.06729e-06	1.78771e-06	NDC80/CENPI/SMC4/NCAPH/KIF18A/CENPK/SGO1/KNL1/CENPE/PLK4/KIF2C/INCENP/SKA1/CCNB2/DYNC1I1/PLK1/TUBA1C/AURKB/KNTC1/CENPP/TUBB	21
R-HSA-69620	Cell Cycle Checkpoints	25/268	292/11146	0.0856164	3.56075	6.9598	3.47941e-08	3.05415e-06	2.64109e-06	BRCA1/MCM2/NDC80/MCM5/CENPI/KIF18A/CENPK/SGO1/BRIP1/KNL1/CENPE/KIF2C/INCENP/SKA1/CCNB2/CDC25C/DYNC1I1/MCM7/PLK1/UBE2C/CCNE2/RMI2/AURKB/KNTC1/CENPP	25
R-HSA-195258	RHO GTPase Effectors	26/268	326/11146	0.0797546	3.31696	6.66417	7.71091e-08	6.09162e-06	5.26777e-06	PAK3/NDC80/MYH9/CENPI/KIF14/KIF18A/CENPK/SGO1/ARPC1B/MYH11/KNL1/CENPE/DIAPH3/KIF2C/RHOB/INCENP/SKA1/CDC25C/DYNC1I1/PRKCB/PLK1/TUBA1C/AURKB/IQGAP3/KNTC1/CENPP	26
R-HSA-1474290	Collagen formation	12/268	90/11146	0.133333	5.54527	6.7954	1.50913e-06	0.000108383	9.37251e-05	COL11A1/P4HA2/COL5A3/MMP9/LOXL2/COL4A2/MMP7/COL8A1/MMP3/PLOD2/COL24A1/COL14A1	12
R-HSA-2022090	Assembly of collagen fibrils and other multimeric structures	10/268	61/11146	0.163934	6.81796	7.15156	1.67111e-06	0.000110015	9.5136e-05	COL11A1/COL5A3/MMP9/LOXL2/COL4A2/MMP7/COL8A1/MMP3/COL24A1/COL14A1	10
R-HSA-2467813	Separation of Sister Chromatids	17/268	190/11146	0.0894737	3.72117	5.93799	3.20833e-06	0.000194968	0.0001686	NDC80/CENPI/KIF18A/CENPK/SGO1/KNL1/CENPE/KIF2C/INCENP/SKA1/DYNC1I1/PLK1/TUBA1C/UBE2C/AURKB/KNTC1/CENPP	17
R-HSA-68882	Mitotic Anaphase	19/268	235/11146	0.0808511	3.36256	5.74536	3.82257e-06	0.000214279	0.0001853	NDC80/CENPI/LMNB1/KIF18A/CENPK/SGO1/KNL1/CENPE/KIF2C/INCENP/SKA1/CCNB2/DYNC1I1/PLK1/TUBA1C/UBE2C/AURKB/KNTC1/CENPP	19
R-HSA-2555396	Mitotic Metaphase and Anaphase	19/268	236/11146	0.0805085	3.34831	5.72311	4.0686e-06	0.000214279	0.0001853	NDC80/CENPI/LMNB1/KIF18A/CENPK/SGO1/KNL1/CENPE/KIF2C/INCENP/SKA1/CCNB2/DYNC1I1/PLK1/TUBA1C/UBE2C/AURKB/KNTC1/CENPP	19
R-HSA-216083	Integrin cell surface interactions	11/268	85/11146	0.129412	5.38218	6.36554	5.58356e-06	0.000275688	0.000238403	CD44/IBSP/COL5A3/ITGB6/FN1/SPP1/COL4A2/THBS1/ITGA11/COL8A1/ITGA5	11
R-HSA-1474228	Degradation of the extracellular matrix	14/268	140/11146	0.1	4.15896	5.90372	6.68757e-06	0.000310775	0.000268745	CD44/COL11A1/COL5A3/MMP9/FN1/SPP1/COL4A2/MMP7/FBN2/ADAMTS18/COL8A1/MMP3/ADAMTS9/COL14A1	14
R-HSA-9709603	Impaired BRCA2 binding to PALB2	6/268	24/11146	0.25	10.3974	7.2336	1.70816e-05	0.000749693	0.000648302	BRCA1/RAD51AP1/BRIP1/BRCA2/RMI2/RAD51B	6
R-HSA-5693568	Resolution of D-loop Structures through Holliday Junction Intermediates	7/268	36/11146	0.194444	8.08686	6.68468	1.97361e-05	0.000756535	0.000654219	BRCA1/RAD51AP1/BRIP1/BRCA2/RMI2/GEN1/RAD51B	7
R-HSA-9701192	Defective homologous recombination repair (HRR) due to BRCA1 loss of function	6/268	25/11146	0.24	9.98149	7.05634	2.20257e-05	0.000756535	0.000654219	BRCA1/RAD51AP1/BRIP1/BRCA2/RMI2/RAD51B	6
R-HSA-9701193	Defective homologous recombination repair (HRR) due to PALB2 loss of function	6/268	25/11146	0.24	9.98149	7.05634	2.20257e-05	0.000756535	0.000654219	BRCA1/RAD51AP1/BRIP1/BRCA2/RMI2/RAD51B	6
R-HSA-9704331	Defective HDR through Homologous Recombination Repair (HRR) due to PALB2 loss of BRCA1 binding function	6/268	25/11146	0.24	9.98149	7.05634	2.20257e-05	0.000756535	0.000654219	BRCA1/RAD51AP1/BRIP1/BRCA2/RMI2/RAD51B	6
R-HSA-9704646	Defective HDR through Homologous Recombination Repair (HRR) due to PALB2 loss of BRCA2/RAD51/RAD51C binding function	6/268	25/11146	0.24	9.98149	7.05634	2.20257e-05	0.000756535	0.000654219	BRCA1/RAD51AP1/BRIP1/BRCA2/RMI2/RAD51B	6
R-HSA-5693537	Resolution of D-Loop Structures	7/268	37/11146	0.189189	7.86829	6.56818	2.38461e-05	0.000760668	0.000657792	BRCA1/RAD51AP1/BRIP1/BRCA2/RMI2/GEN1/RAD51B	7
R-HSA-68886	M Phase	25/268	417/11146	0.059952	2.49338	4.87855	2.40718e-05	0.000760668	0.000657792	NDC80/CENPI/LMNB1/SMC4/MASTL/NCAPH/KIF18A/CENPK/SGO1/KNL1/CENPE/PLK4/KIF2C/INCENP/SKA1/CCNB2/DYNC1I1/PRKCB/PLK1/TUBA1C/UBE2C/AURKB/KNTC1/CENPP/TUBB	25
R-HSA-5693554	Resolution of D-loop Structures through Synthesis-Dependent Strand Annealing (SDSA)	6/268	27/11146	0.222222	9.24212	6.73009	3.53555e-05	0.00107426	0.000928976	BRCA1/RAD51AP1/BRIP1/BRCA2/RMI2/RAD51B	6
R-HSA-8874081	MET activates PTK2 signaling	6/268	30/11146	0.2	8.31791	6.2995	6.67509e-05	0.00195308	0.00168894	HGF/COL11A1/COL5A3/MET/FN1/COL24A1	6
R-HSA-1442490	Collagen degradation	8/268	64/11146	0.125	5.19869	5.28723	0.000138793	0.00378485	0.00327298	COL11A1/COL5A3/MMP9/COL4A2/MMP7/COL8A1/MMP3/COL14A1	8
R-HSA-176974	Unwinding of DNA	4/268	12/11146	0.333333	13.8632	6.99756	0.000138938	0.00378485	0.00327298	MCM2/MCM5/GINS4/MCM7	4
R-HSA-373755	Semaphorin interactions	8/268	65/11146	0.123077	5.11871	5.22711	0.000155028	0.0040824	0.00353028	TYROBP/PAK3/PTPRC/MYH9/MET/DPYSL3/MYH11/RHOB	8
R-HSA-1650814	Collagen biosynthesis and modifying enzymes	8/268	67/11146	0.119403	4.96592	5.1105	0.000192204	0.0048981	0.00423567	COL11A1/P4HA2/COL5A3/COL4A2/COL8A1/PLOD2/COL24A1/COL14A1	8
R-HSA-9675135	Diseases of DNA repair	7/268	51/11146	0.137255	5.70837	5.28963	0.000201245	0.00496822	0.00429631	BRCA1/NEIL3/RAD51AP1/BRIP1/BRCA2/RMI2/RAD51B	7
R-HSA-5685942	HDR through Homologous Recombination (HRR)	8/268	70/11146	0.114286	4.75309	4.94401	0.000261448	0.0062589	0.00541242	BRCA1/RAD51AP1/PCNA/BRIP1/BRCA2/RMI2/GEN1/RAD51B	8
R-HSA-2682334	EPH-Ephrin signaling	9/268	92/11146	0.0978261	4.06854	4.63873	0.000357247	0.00830074	0.00717812	PAK3/MYH9/MMP9/ARPC1B/MYH11/EPHA5/KALRN/ARHGEF28/GRIN2B	9
R-HSA-8875878	MET promotes cell motility	6/268	41/11146	0.146341	6.08628	5.12113	0.000405027	0.00864788	0.00747831	HGF/COL11A1/COL5A3/MET/FN1/COL24A1	6
R-HSA-9675136	Diseases of DNA Double-Strand Break Repair	6/268	41/11146	0.146341	6.08628	5.12113	0.000405027	0.00864788	0.00747831	BRCA1/RAD51AP1/BRIP1/BRCA2/RMI2/RAD51B	6
R-HSA-9701190	Defective homologous recombination repair (HRR) due to BRCA2 loss of function	6/268	41/11146	0.146341	6.08628	5.12113	0.000405027	0.00864788	0.00747831	BRCA1/RAD51AP1/BRIP1/BRCA2/RMI2/RAD51B	6
R-HSA-3000178	ECM proteoglycans	8/268	76/11146	0.105263	4.37785	4.63774	0.000461301	0.00935075	0.00808613	IBSP/COL5A3/ASPN/ITGB6/FN1/MATN3/COL4A2/NCAM1	8
R-HSA-419037	NCAM1 interactions	6/268	42/11146	0.142857	5.94136	5.03576	0.000463133	0.00935075	0.00808613	COL5A3/ST8SIA4/COL4A2/NCAM1/CACNB2/GDNF	6
R-HSA-156711	Polo-like kinase mediated events	4/268	16/11146	0.25	10.3974	5.90408	0.000473456	0.00935075	0.00808613	CCNB2/CDC25C/PLK1/LIN54	4
R-HSA-5693579	Homologous DNA Pairing and Strand Exchange	6/268	43/11146	0.139535	5.80319	4.9531	0.000527535	0.0101647	0.00879	BRCA1/RAD51AP1/BRIP1/BRCA2/RMI2/RAD51B	6
R-HSA-1566948	Elastic fibre formation	6/268	44/11146	0.136364	5.6713	4.873	0.000598692	0.0109992	0.00951165	ITGB6/FN1/LTBP2/LOXL2/FBN2/ITGA5	6
R-HSA-8948216	Collagen chain trimerization	6/268	44/11146	0.136364	5.6713	4.873	0.000598692	0.0109992	0.00951165	COL11A1/COL5A3/COL4A2/COL8A1/COL24A1/COL14A1	6
R-HSA-1296071	Potassium Channels	9/268	103/11146	0.0873786	3.63404	4.21532	0.000820713	0.0147355	0.0127427	ABCC9/KCNA1/KCNK17/GNG11/KCNH5/KCNMB1/KCNMA1/KCNAB1/KCNB2	9
R-HSA-69190	DNA strand elongation	5/268	32/11146	0.15625	6.49837	4.88885	0.00091578	0.0160041	0.0138396	MCM2/MCM5/PCNA/GINS4/MCM7	5
R-HSA-453279	Mitotic G1 phase and G1/S transition	11/268	149/11146	0.0738255	3.07037	3.99334	0.000931882	0.0160041	0.0138396	MCM2/MCM5/CDK6/CDKN2C/TOP2A/PCNA/CDKN2B/MCM7/CCNE2/TYMS/LIN54	11
R-HSA-5625900	RHO GTPases activate CIT	4/268	20/11146	0.2	8.31791	5.14121	0.00116842	0.0196394	0.0169833	MYH9/KIF14/MYH11/RHOB	4
R-HSA-9012999	RHO GTPase cycle	22/268	449/11146	0.0489978	2.0378	3.5232	0.00122343	0.0201355	0.0174124	ARAP2/ARHGAP15/MCAM/PAK3/CAV1/LMNB1/ECT2/KIF14/AKAP12/DIAPH3/EFHD2/RHOB/GFOD1/ARHGAP18/KALRN/PTPN13/TPM4/SPATA13/IQGAP3/NHS/SRGAP1/ARHGEF28	22
R-HSA-9013026	RHOB GTPase cycle	7/268	70/11146	0.1	4.15896	4.16135	0.00141438	0.0228032	0.0197192	MCAM/CAV1/ECT2/DIAPH3/RHOB/IQGAP3/ARHGEF28	7
R-HSA-392154	Nitric oxide stimulates guanylate cyclase	4/268	22/11146	0.181818	7.56174	4.8354	0.00169866	0.0264287	0.0228544	GUCY1B1/IRAG1/KCNMB1/KCNMA1	4
R-HSA-9013149	RAC1 GTPase cycle	12/268	185/11146	0.0648649	2.6977	3.65473	0.00170616	0.0264287	0.0228544	ARAP2/ARHGAP15/MCAM/PAK3/CAV1/ECT2/DIAPH3/KALRN/SPATA13/IQGAP3/NHS/SRGAP1	12
R-HSA-9013405	RHOD GTPase cycle	6/268	54/11146	0.111111	4.62106	4.18659	0.00179296	0.0272392	0.0235552	MCAM/CAV1/LMNB1/AKAP12/DIAPH3/EFHD2	6
R-HSA-2514853	Condensation of Prometaphase Chromosomes	3/268	11/11146	0.272727	11.3426	5.38659	0.00196561	0.0292986	0.0253362	SMC4/NCAPH/CCNB2	3
R-HSA-9009391	Extra-nuclear estrogen signaling	7/268	77/11146	0.0909091	3.78087	3.8433	0.00246144	0.03601	0.0311399	MMP9/CAV2/CAV1/AREG/GNG11/MMP7/MMP3	7
R-HSA-5693616	Presynaptic phase of homologous DNA pairing and strand exchange	5/268	40/11146	0.125	5.19869	4.1754	0.00255932	0.0367611	0.0317894	BRCA1/BRIP1/BRCA2/RMI2/RAD51B	5
R-HSA-400685	Sema4D in semaphorin signaling	4/268	25/11146	0.16	6.65433	4.44234	0.00277597	0.039161	0.0338647	MYH9/MET/MYH11/RHOB	4
R-HSA-983189	Kinesins	6/268	59/11146	0.101695	4.22945	3.90373	0.0028309	0.0392353	0.033929	KIF18A/KIF20B/CENPE/KIF2C/KIF15/TUBA1C	6
R-HSA-8980692	RHOA GTPase cycle	10/268	147/11146	0.0680272	2.82922	3.50414	0.00288563	0.0393043	0.0339886	ARAP2/MCAM/CAV1/ECT2/DIAPH3/ARHGAP18/KALRN/IQGAP3/SRGAP1/ARHGEF28	10
R-HSA-9035034	RHOF GTPase cycle	5/268	42/11146	0.119048	4.95114	4.02661	0.00318222	0.0426094	0.0368468	MCAM/CAV1/LMNB1/AKAP12/DIAPH3	5
R-HSA-1538133	G0 and Early G1	4/268	27/11146	0.148148	6.16142	4.21455	0.00370899	0.0488351	0.0422305	TOP2A/PCNA/CCNE2/LIN54	4
R-HSA-375165	NCAM signaling for neurite out-growth	6/268	63/11146	0.0952381	3.96091	3.69913	0.00394207	0.051053	0.0441484	COL5A3/ST8SIA4/COL4A2/NCAM1/CACNB2/GDNF	6
Early Stage- GO
ID	Description	GeneRatio	BgRatio	RichFactor	FoldEnrichment	zScore	pvalue	p.adjust	qvalue	geneID	Count
GO:0000280	nuclear division	46/373	451/18986	0.101996	5.19166	12.7535	3.56918e-20	1.3877e-16	1.10006e-16	SPAG5/EDN1/NDC80/TPX2/CENPI/CAV2/RAD51AP1/TTK/SMC4/KIF14/MASTL/NCAPH/KIF18A/CENPK/IL1B/DLGAP5/HSPA2/KNSTRN/SGO1/TOP2A/PSRC1/BRIP1/NUSAP1/KNL1/KIF20B/CENPE/BRCA2/KIF2C/INCENP/SKA1/FBXO43/CCNB2/CDC25C/HSF2BP/KIF15/PLK1/MTBP/UBE2C/CCNE2/GEN1/AURKB/RAD51B/KNTC1/CDCA2/MYBL1/SYCP2	46
GO:0140014	mitotic nuclear division	33/373	282/18986	0.117021	5.95648	11.8709	1.66832e-16	3.24321e-13	2.57097e-13	SPAG5/EDN1/NDC80/TPX2/CENPI/CAV2/TTK/SMC4/KIF14/NCAPH/KIF18A/CENPK/IL1B/DLGAP5/KNSTRN/PSRC1/NUSAP1/KNL1/KIF20B/CENPE/KIF2C/INCENP/SKA1/FBXO43/CDC25C/KIF15/PLK1/MTBP/UBE2C/GEN1/AURKB/KNTC1/CDCA2	33
GO:0007059	chromosome segregation	39/373	429/18986	0.0909091	4.62735	10.7576	1.52786e-15	1.9801e-12	1.56967e-12	BRCA1/SPAG5/NDC80/TPX2/CENPI/TTK/SMC4/ECT2/KIF14/NCAPH/KIF18A/CENPK/DLGAP5/KNSTRN/SGO1/TOP2A/PSRC1/BRIP1/NUSAP1/KNL1/CENPE/DIAPH3/KIF2C/INCENP/SKA1/CCNB2/KIF15/PLK1/ESCO2/UBE2C/CCNE2/RMI2/GEN1/AURKB/KNTC1/CDCA2/CENPP/SYCP2/TUBB	39
GO:0098813	nuclear chromosome segregation	33/373	324/18986	0.101852	5.18434	10.754	1.0055e-14	9.77342e-12	7.74761e-12	SPAG5/NDC80/TPX2/CENPI/TTK/SMC4/ECT2/KIF14/NCAPH/KIF18A/CENPK/DLGAP5/KNSTRN/SGO1/TOP2A/PSRC1/BRIP1/NUSAP1/KNL1/CENPE/KIF2C/INCENP/SKA1/CCNB2/KIF15/PLK1/UBE2C/CCNE2/RMI2/GEN1/AURKB/KNTC1/SYCP2	33
GO:0000070	mitotic sister chromatid segregation	25/373	194/18986	0.128866	6.55938	11.0177	9.43824e-14	7.33918e-11	5.81793e-11	SPAG5/NDC80/TPX2/CENPI/TTK/SMC4/KIF14/NCAPH/KIF18A/CENPK/DLGAP5/KNSTRN/PSRC1/NUSAP1/KNL1/CENPE/KIF2C/INCENP/SKA1/KIF15/PLK1/UBE2C/GEN1/AURKB/KNTC1	25
GO:0000819	sister chromatid segregation	27/373	235/18986	0.114894	5.84818	10.5865	1.61024e-13	1.04343e-10	8.27153e-11	SPAG5/NDC80/TPX2/CENPI/TTK/SMC4/KIF14/NCAPH/KIF18A/CENPK/DLGAP5/KNSTRN/TOP2A/PSRC1/NUSAP1/KNL1/CENPE/KIF2C/INCENP/SKA1/KIF15/PLK1/UBE2C/RMI2/GEN1/AURKB/KNTC1	27
GO:0051783	regulation of nuclear division	22/373	151/18986	0.145695	7.41601	11.2053	2.34302e-13	1.24241e-10	9.84888e-11	EDN1/NDC80/CAV2/RAD51AP1/TTK/IL1B/DLGAP5/NUSAP1/KNL1/KIF20B/INCENP/SKA1/FBXO43/CDC25C/PLK1/MTBP/UBE2C/GEN1/AURKB/KNTC1/CDCA2/SYCP2	22
GO:0007088	regulation of mitotic nuclear division	20/373	121/18986	0.165289	8.41336	11.5806	2.5564e-13	1.24241e-10	9.84888e-11	EDN1/NDC80/CAV2/TTK/IL1B/DLGAP5/NUSAP1/KNL1/KIF20B/INCENP/SKA1/FBXO43/CDC25C/PLK1/MTBP/UBE2C/GEN1/AURKB/KNTC1/CDCA2	20
GO:1903046	meiotic cell cycle process	26/373	222/18986	0.117117	5.96136	10.5261	2.92463e-13	1.26344e-10	1.00156e-10	EDN1/NDC80/MYH9/RAD51AP1/TTK/SMC4/MASTL/NCAPH/KIF18A/HSPA2/SGO1/TOP2A/BRIP1/KNL1/BRCA2/INCENP/SKA1/FBXO43/CCNB2/CDC25C/HSF2BP/PLK1/CCNE2/RAD51B/MYBL1/SYCP2	26
GO:0044772	mitotic cell cycle phase transition	37/373	467/18986	0.0792291	4.03283	9.39396	5.9616e-13	2.31787e-10	1.83743e-10	BRCA1/NDC80/ABCB1/CDK6/EZH2/TTK/KIF14/MASTL/INHBA/ECD/CDKN2C/DLGAP5/HSPA2/KNL1/CENPE/KCNH5/DTL/PLK2/CDKN2B/INCENP/SKA1/CCNB2/CDC25C/CCNF/MELK/DACT1/PLK1/RRM1/PKIA/MTBP/UBE2C/CCNE2/GEN1/AURKB/RAD51B/IQGAP3/KNTC1	37
GO:0090068	positive regulation of cell cycle process	28/373	274/18986	0.10219	5.20154	9.91689	1.05042e-12	3.71276e-10	2.94319e-10	SPAG5/EDN1/NDC80/EZH2/RAD51AP1/SMC4/ECT2/KIF14/NCAPH/IL1B/DLGAP5/HSPA2/E2F8/NUSAP1/KNL1/KIF20B/PLK4/DTL/INCENP/SKA1/CDC25C/RRM1/MTBP/UBE2C/CCNE2/GEN1/AURKB/RAD51B	28
GO:1901990	regulation of mitotic cell cycle phase transition	31/373	368/18986	0.0842391	4.28784	9.01612	1.02927e-11	3.10711e-09	2.46308e-09	BRCA1/NDC80/CDK6/EZH2/TTK/KIF14/INHBA/ECD/CDKN2C/DLGAP5/HSPA2/KNL1/CENPE/KCNH5/DTL/PLK2/CDKN2B/INCENP/SKA1/CDC25C/DACT1/PLK1/RRM1/PKIA/MTBP/UBE2C/CCNE2/GEN1/AURKB/RAD51B/KNTC1	31
GO:0140013	meiotic nuclear division	23/373	200/18986	0.115	5.85359	9.76816	1.0389e-11	3.10711e-09	2.46308e-09	NDC80/RAD51AP1/TTK/SMC4/MASTL/NCAPH/KIF18A/HSPA2/SGO1/TOP2A/BRIP1/KNL1/BRCA2/INCENP/SKA1/FBXO43/CCNB2/HSF2BP/PLK1/CCNE2/RAD51B/MYBL1/SYCP2	23
GO:0045787	positive regulation of cell cycle	30/373	365/18986	0.0821918	4.18363	8.69398	4.14659e-11	1.15157e-08	9.12873e-09	SPAG5/EDN1/NDC80/EZH2/RAD51AP1/SMC4/ECT2/KIF14/NCAPH/IL1B/DLGAP5/HSPA2/E2F8/PSRC1/NUSAP1/KNL1/KIF20B/BRCA2/PLK4/DTL/INCENP/SKA1/CDC25C/RRM1/MTBP/UBE2C/CCNE2/GEN1/AURKB/RAD51B	30
GO:1901987	regulation of cell cycle phase transition	34/373	479/18986	0.0709812	3.613	8.19956	1.08898e-10	2.82264e-08	2.23757e-08	BRCA1/NDC80/CDK6/EZH2/TTK/KIF14/INHBA/ECD/CDKN2C/DLGAP5/HSPA2/BRIP1/KNL1/CENPE/BRCA2/KCNH5/DTL/PLK2/CDKN2B/INCENP/SKA1/CDC25C/DACT1/PLK1/RRM1/PKIA/MTBP/UBE2C/CCNE2/GEN1/AURKB/RAD51B/KNTC1/SYCP2	34
GO:0051310	metaphase chromosome alignment	16/373	103/18986	0.15534	7.90692	9.94991	1.69838e-10	4.12708e-08	3.27163e-08	SPAG5/NDC80/TTK/ECT2/KIF14/KIF18A/KNSTRN/SGO1/PSRC1/KNL1/CENPE/KIF2C/INCENP/SKA1/AURKB/KNTC1	16
GO:0051321	meiotic cell cycle	26/373	295/18986	0.0881356	4.48617	8.5427	1.89858e-10	4.34216e-08	3.44212e-08	EDN1/NDC80/MYH9/RAD51AP1/TTK/SMC4/MASTL/NCAPH/KIF18A/HSPA2/SGO1/TOP2A/BRIP1/KNL1/BRCA2/INCENP/SKA1/FBXO43/CCNB2/CDC25C/HSF2BP/PLK1/CCNE2/RAD51B/MYBL1/SYCP2	26
GO:0050000	chromosome localization	17/373	123/18986	0.138211	7.03507	9.50563	3.01501e-10	6.51242e-08	5.16254e-08	SPAG5/NDC80/TTK/ECT2/KIF14/KIF18A/DLGAP5/KNSTRN/SGO1/PSRC1/KNL1/CENPE/KIF2C/INCENP/SKA1/AURKB/KNTC1	17
GO:0008608	attachment of spindle microtubules to kinetochore	12/373	54/18986	0.222222	11.3113	10.7415	4.52569e-10	9.26099e-08	7.34139e-08	SPAG5/NDC80/ECT2/KNSTRN/SGO1/KNL1/CENPE/KIF2C/INCENP/SKA1/AURKB/KNTC1	12
GO:0051303	establishment of chromosome localization	16/373	115/18986	0.13913	7.08185	9.26059	9.14663e-10	1.7781e-07	1.40954e-07	SPAG5/NDC80/TTK/ECT2/KIF14/KIF18A/KNSTRN/SGO1/PSRC1/KNL1/CENPE/KIF2C/INCENP/SKA1/AURKB/KNTC1	16
GO:0051983	regulation of chromosome segregation	17/373	135/18986	0.125926	6.40973	8.92949	1.31894e-09	2.44193e-07	1.93577e-07	NDC80/TTK/SMC4/NCAPH/DLGAP5/KNL1/CENPE/KIF2C/INCENP/SKA1/PLK1/UBE2C/RMI2/GEN1/AURKB/KNTC1/CDCA2	17
GO:1905818	regulation of chromosome separation	13/373	77/18986	0.168831	8.59364	9.45176	3.11454e-09	5.50425e-07	4.36334e-07	NDC80/TTK/SMC4/NCAPH/DLGAP5/KNL1/INCENP/SKA1/PLK1/UBE2C/GEN1/AURKB/KNTC1	13
GO:0051784	negative regulation of nuclear division	12/373	67/18986	0.179104	9.11656	9.42132	6.28908e-09	1.06313e-06	8.42765e-07	NDC80/TTK/KNL1/INCENP/SKA1/FBXO43/PLK1/MTBP/GEN1/AURKB/KNTC1/SYCP2	12
GO:0051304	chromosome separation	13/373	84/18986	0.154762	7.87751	8.94269	9.37042e-09	1.51801e-06	1.20336e-06	NDC80/TTK/SMC4/NCAPH/DLGAP5/KNL1/INCENP/SKA1/PLK1/UBE2C/GEN1/AURKB/KNTC1	13
GO:0044839	cell cycle G2/M phase transition	17/373	158/18986	0.107595	5.47667	7.99895	1.48714e-08	2.3128e-06	1.83341e-06	BRCA1/NDC80/ABCB1/CDK6/KIF14/MASTL/HSPA2/KCNH5/DTL/CCNB2/CDC25C/MELK/PLK1/RRM1/PKIA/AURKB/RAD51B	17
GO:0030198	extracellular matrix organization	25/373	339/18986	0.0737463	3.75375	7.24221	1.64561e-08	2.46081e-06	1.95074e-06	IBSP/ADAMTS6/COL11A1/COL5A3/NID2/MMP9/CAV2/CAV1/TGFBI/MATN3/MYH11/LOXL2/COL4A2/MMP7/ADAMTS18/COL8A1/PHLDB2/SFRP2/MMP3/PLOD2/MYO1E/ADAMTS9/WDR72/COL24A1/COL14A1	25
GO:0043062	extracellular structure organization	25/373	340/18986	0.0735294	3.74271	7.22399	1.7447e-08	2.51236e-06	1.99161e-06	IBSP/ADAMTS6/COL11A1/COL5A3/NID2/MMP9/CAV2/CAV1/TGFBI/MATN3/MYH11/LOXL2/COL4A2/MMP7/ADAMTS18/COL8A1/PHLDB2/SFRP2/MMP3/PLOD2/MYO1E/ADAMTS9/WDR72/COL24A1/COL14A1	25
GO:0045229	external encapsulating structure organization	25/373	341/18986	0.0733138	3.73173	7.20585	1.84932e-08	2.56791e-06	2.03564e-06	IBSP/ADAMTS6/COL11A1/COL5A3/NID2/MMP9/CAV2/CAV1/TGFBI/MATN3/MYH11/LOXL2/COL4A2/MMP7/ADAMTS18/COL8A1/PHLDB2/SFRP2/MMP3/PLOD2/MYO1E/ADAMTS9/WDR72/COL24A1/COL14A1	25
GO:0010965	regulation of mitotic sister chromatid separation	11/373	62/18986	0.177419	9.03079	8.96601	3.0114e-08	4.03736e-06	3.2005e-06	NDC80/TTK/DLGAP5/KNL1/INCENP/SKA1/PLK1/UBE2C/GEN1/AURKB/KNTC1	11
GO:0051306	mitotic sister chromatid separation	11/373	65/18986	0.169231	8.61398	8.70458	5.0309e-08	6.52004e-06	5.16858e-06	NDC80/TTK/DLGAP5/KNL1/INCENP/SKA1/PLK1/UBE2C/GEN1/AURKB/KNTC1	11
GO:0045786	negative regulation of cell cycle	27/373	419/18986	0.0644391	3.28	6.68072	7.28053e-08	9.1312e-06	7.23851e-06	BRCA1/NDC80/CDK6/EZH2/TTK/TNFAIP3/INHBA/E2F8/BRIP1/KNL1/BRCA2/MYOCD/DTL/RHOB/PLK2/CDKN2B/INCENP/SKA1/FBXO43/CCNF/DACT1/PLK1/MTBP/GEN1/AURKB/KNTC1/SYCP2	27
GO:0007143	female meiotic nuclear division	9/373	41/18986	0.219512	11.1733	9.23124	7.96273e-08	9.67471e-06	7.66936e-06	NDC80/TTK/MASTL/NCAPH/TOP2A/SKA1/CCNB2/HSF2BP/PLK1	9
GO:0061982	meiosis I cell cycle process	15/373	140/18986	0.107143	5.45366	7.48726	1.11728e-07	1.31636e-05	1.0435e-05	NDC80/RAD51AP1/HSPA2/TOP2A/BRIP1/KNL1/BRCA2/CCNB2/CDC25C/HSF2BP/PLK1/CCNE2/RAD51B/MYBL1/SYCP2	15
GO:0000086	G2/M transition of mitotic cell cycle	15/373	141/18986	0.106383	5.41498	7.44889	1.22825e-07	1.40454e-05	1.11341e-05	BRCA1/ABCB1/CDK6/KIF14/MASTL/HSPA2/KCNH5/DTL/CDC25C/MELK/PLK1/RRM1/PKIA/AURKB/RAD51B	15
GO:0010948	negative regulation of cell cycle process	23/373	329/18986	0.0699088	3.55841	6.62673	1.64027e-07	1.8221e-05	1.44442e-05	BRCA1/NDC80/EZH2/TTK/INHBA/E2F8/BRIP1/KNL1/BRCA2/DTL/PLK2/CDKN2B/INCENP/SKA1/FBXO43/CCNF/DACT1/PLK1/MTBP/GEN1/AURKB/KNTC1/SYCP2	23
GO:0033045	regulation of sister chromatid segregation	13/373	108/18986	0.12037	6.12695	7.56388	2.01633e-07	2.12933e-05	1.68797e-05	NDC80/TTK/DLGAP5/KNL1/CENPE/INCENP/SKA1/PLK1/UBE2C/RMI2/GEN1/AURKB/KNTC1	13
GO:0045839	negative regulation of mitotic nuclear division	10/373	59/18986	0.169492	8.62725	8.30625	2.02637e-07	2.12933e-05	1.68797e-05	NDC80/TTK/KNL1/INCENP/SKA1/PLK1/MTBP/GEN1/AURKB/KNTC1	10
GO:0030071	regulation of mitotic metaphase/anaphase transition	12/373	93/18986	0.129032	6.56785	7.61956	2.7618e-07	2.82576e-05	2.24004e-05	NDC80/TTK/DLGAP5/KNL1/CENPE/INCENP/SKA1/PLK1/UBE2C/GEN1/AURKB/KNTC1	12
GO:0007127	meiosis I	14/373	132/18986	0.106061	5.39857	7.17874	3.36547e-07	3.35511e-05	2.65967e-05	NDC80/RAD51AP1/HSPA2/TOP2A/BRIP1/KNL1/BRCA2/CCNB2/HSF2BP/PLK1/CCNE2/RAD51B/MYBL1/SYCP2	14
GO:0010639	negative regulation of organelle organization	24/373	371/18986	0.06469	3.29277	6.31347	3.66952e-07	3.43583e-05	2.72366e-05	BRCA1/HGF/CTNNA2/MCM2/NDC80/TPX2/ARHGAP28/MET/TTK/TOP2A/CKAP2/KNL1/DIAPH3/PHLDB2/INCENP/SKA1/FBXO43/CCNF/PLK1/MTBP/GEN1/AURKB/KNTC1/SYCP2	24
GO:0045859	regulation of protein kinase activity	26/373	427/18986	0.0608899	3.09935	6.21115	3.8349e-07	3.43583e-05	2.72366e-05	PRKCH/EDN1/PTPRC/TPX2/FLT1/CAV1/EZH2/ECT2/KIF14/TNFAIP3/CDKN2C/IL1B/PSRC1/THBS1/CENPE/MYOCD/CDKN2B/UCHL1/DEPTOR/CDC25C/PLK1/PKIA/PPM1E/CCNE2/ADIPOQ/DBNDD2	26
GO:0007080	mitotic metaphase chromosome alignment	10/373	63/18986	0.15873	8.07949	7.96763	3.8442e-07	3.43583e-05	2.72366e-05	NDC80/TTK/KIF14/KIF18A/PSRC1/CENPE/KIF2C/INCENP/SKA1/AURKB	10
GO:1902099	regulation of metaphase/anaphase transition of cell cycle	12/373	96/18986	0.125	6.3626	7.4567	3.92817e-07	3.43583e-05	2.72366e-05	NDC80/TTK/DLGAP5/KNL1/CENPE/INCENP/SKA1/PLK1/UBE2C/GEN1/AURKB/KNTC1	12
GO:0007094	mitotic spindle assembly checkpoint signaling	9/373	49/18986	0.183673	9.34913	8.2839	4.06503e-07	3.43583e-05	2.72366e-05	NDC80/TTK/KNL1/INCENP/SKA1/PLK1/GEN1/AURKB/KNTC1	9
GO:0071173	spindle assembly checkpoint signaling	9/373	49/18986	0.183673	9.34913	8.2839	4.06503e-07	3.43583e-05	2.72366e-05	NDC80/TTK/KNL1/INCENP/SKA1/PLK1/GEN1/AURKB/KNTC1	9
Early Stage- KEGG
ID	Description	GeneRatio	BgRatio	RichFactor	FoldEnrichment	zScore	pvalue	p.adjust	qvalue	geneID	Count
hsa04110	Cell cycle	18/195	158/8546	0.113924	4.99279	7.7407	1.68298e-08	4.14012e-06	3.56082e-06	4171/10403/4174/1021/7272/1031/151648/5111/57082/1030/9133/995/4176/5347/157570/27085/9134/9212	18
hsa04820	Cytoskeleton in muscle cells	20/195	232/8546	0.0862069	3.77807	6.55521	2.92026e-07	3.59192e-05	3.08933e-05	5318/1301/50509/22795/4627/4001/3694/2335/4629/1284/7057/22801/2201/81624/27063/1465/3678/7171/255631/2275	20
hsa04510	Focal adhesion	17/195	203/8546	0.0837438	3.67013	5.88333	3.53949e-06	0.000290238	0.000249627	3082/330/3381/5063/2321/858/857/4233/8395/3694/2335/6696/1284/7057/22801/3678/5579	17
hsa04512	ECM-receptor interaction	11/195	89/8546	0.123596	5.41665	6.40006	5.08866e-06	0.000312953	0.000269163	960/3381/3161/3694/2335/6696/1284/7057/22801/341640/3678	11
hsa04814	Motor proteins	15/195	197/8546	0.0761421	3.33698	5.07078	4.17788e-05	0.00205552	0.0017679	4627/59/9928/81930/4629/9585/1062/11004/4643/1780/56992/7171/84790/3800/203068	15
hsa04270	Vascular smooth muscle contraction	12/195	134/8546	0.0895522	3.92468	5.21418	5.24482e-05	0.00215038	0.00184949	5583/2983/10335/1906/4627/59/148/4629/3779/3778/5579/147	12
hsa04151	PI3K-Akt signaling pathway	21/195	362/8546	0.058011	2.54237	4.5821	7.46348e-05	0.00262288	0.00225588	672/3082/3381/4804/2321/1021/4233/1440/4790/374/3694/2335/6696/2791/1284/7057/22801/3678/2668/9134/627	21
hsa05202	Transcriptional misregulation in cancer	14/195	198/8546	0.0707071	3.09878	4.56576	0.000167108	0.00513856	0.00441956	330/4804/4208/4318/2321/4233/4790/8013/5328/1031/5077/4314/5966/2118	14
hsa05205	Proteoglycans in cancer	14/195	204/8546	0.0686275	3.00764	4.43476	0.000228358	0.00624178	0.00536841	3082/355/960/4318/858/857/4233/7472/2335/5328/7057/4478/3678/5579	14
hsa04810	Regulation of actin cytoskeleton	15/195	232/8546	0.0646552	2.83355	4.3265	0.000262284	0.00645219	0.00554938	5063/4627/8395/3694/2335/10095/1131/4629/22801/81624/4478/55740/3678/221178/128239	15
hsa05100	Bacterial invasion of epithelial cells	8/195	78/8546	0.102564	4.49494	4.73806	0.000380408	0.00850731	0.00731694	1496/858/857/4233/2335/10095/3678/26052	8
hsa03460	Fanconi anemia pathway	6/195	55/8546	0.109091	4.78098	4.29843	0.00149481	0.0306436	0.0263559	672/29089/83990/675/55215/116028	6
Late stage - Reactome
ID	Description	GeneRatio	BgRatio	RichFactor	FoldEnrichment	zScore	pvalue	p.adjust	qvalue	geneID	Count
R-HSA-1474244	Extracellular matrix organization	33/263	300/11146	0.11	4.66183	9.99464	1.12773e-13	7.82647e-11	7.12253e-11	CDH1/TNC/COL23A1/LAMA3/COL17A1/FBLN1/ITGA8/COL19A1/P3H2/LAMB1/LAMA4/EFEMP1/TNN/COL21A1/BMP4/MMP13/SCUBE3/P4HA3/MMP16/ADAMTS3/FBLN2/PCOLCE2/COL3A1/COL6A5/BGN/COL4A1/COL4A5/COL25A1/COL4A6/MFAP5/COL15A1/COL6A6/ITGA1	33
R-HSA-1650814	Collagen biosynthesis and modifying enzymes	16/263	67/11146	0.238806	10.1207	11.6401	2.24371e-12	5.51783e-10	5.02153e-10	COL23A1/COL17A1/COL19A1/P3H2/COL21A1/P4HA3/ADAMTS3/PCOLCE2/COL3A1/COL6A5/COL4A1/COL4A5/COL25A1/COL4A6/COL15A1/COL6A6	16
R-HSA-1474290	Collagen formation	18/263	90/11146	0.2	8.47605	11.0697	2.38523e-12	5.51783e-10	5.02153e-10	COL23A1/LAMA3/COL17A1/COL19A1/P3H2/COL21A1/MMP13/P4HA3/ADAMTS3/PCOLCE2/COL3A1/COL6A5/COL4A1/COL4A5/COL25A1/COL4A6/COL15A1/COL6A6	18
R-HSA-8948216	Collagen chain trimerization	12/263	44/11146	0.272727	11.5582	10.9084	2.50069e-10	4.33869e-08	3.94846e-08	COL23A1/COL17A1/COL19A1/COL21A1/COL3A1/COL6A5/COL4A1/COL4A5/COL25A1/COL4A6/COL15A1/COL6A6	12
R-HSA-3000178	ECM proteoglycans	13/263	76/11146	0.171053	7.24925	8.49776	2.12307e-08	2.94682e-06	2.68177e-06	TNC/LAMA3/ITGA8/LAMB1/LAMA4/TNN/COL3A1/COL6A5/BGN/COL4A1/COL4A5/COL4A6/COL6A6	13
R-HSA-1442490	Collagen degradation	12/263	64/11146	0.1875	7.94629	8.66319	2.5594e-08	2.96037e-06	2.69411e-06	COL23A1/COL17A1/COL19A1/MMP13/COL3A1/COL6A5/COL4A1/COL4A5/COL25A1/COL4A6/COL15A1/COL6A6	12
R-HSA-1474228	Degradation of the extracellular matrix	17/263	140/11146	0.121429	5.14617	7.67432	3.01895e-08	2.99307e-06	2.72386e-06	CDH1/COL23A1/LAMA3/COL17A1/COL19A1/LAMB1/MMP13/SCUBE3/MMP16/COL3A1/COL6A5/COL4A1/COL4A5/COL25A1/COL4A6/COL15A1/COL6A6	17
R-HSA-2022090	Assembly of collagen fibrils and other multimeric structures	10/263	61/11146	0.163934	6.94758	7.2407	1.40915e-06	0.000122243	0.000111248	LAMA3/COL17A1/MMP13/COL3A1/COL6A5/COL4A1/COL4A5/COL4A6/COL15A1/COL6A6	10
R-HSA-446728	Cell junction organization	13/263	115/11146	0.113043	4.79081	6.35209	2.99397e-06	0.000230868	0.000210103	CLDN11/CDH1/LAMA3/COL17A1/CDH17/CDH7/CDH13/CADM3/HEYL/ANGPTL4/CDH2/CADM2/KRT5	13
R-HSA-216083	Integrin cell surface interactions	11/263	85/11146	0.129412	5.4845	6.45164	4.66214e-06	0.000303438	0.000276145	CDH1/TNC/COL23A1/ITGA8/COL3A1/COL6A5/COL4A1/COL4A5/COL4A6/COL6A6/ITGA1	11
R-HSA-3000157	Laminin interactions	7/263	30/11146	0.233333	9.88872	7.57825	4.80953e-06	0.000303438	0.000276145	LAMA3/LAMB1/LAMA4/COL4A1/COL4A5/COL4A6/ITGA1	7
R-HSA-418990	Adherens junctions interactions	9/263	57/11146	0.157895	6.69161	6.69685	6.60727e-06	0.00038212	0.000347751	CDH1/CDH17/CDH7/CDH13/CADM3/HEYL/ANGPTL4/CDH2/CADM2	9
R-HSA-421270	Cell-cell junction organization	10/263	88/11146	0.113636	4.81594	5.5866	4.03152e-05	0.00215221	0.00195863	CLDN11/CDH1/CDH17/CDH7/CDH13/CADM3/HEYL/ANGPTL4/CDH2/CADM2	10
R-HSA-1500931	Cell-Cell communication	13/263	153/11146	0.0849673	3.60093	5.03571	6.6154e-05	0.00312664	0.00284542	CLDN11/CDH1/LAMA3/COL17A1/CDH17/CDH7/CDH13/CADM3/HEYL/ANGPTL4/CDH2/CADM2/KRT5	13
R-HSA-3000171	Non-integrin membrane-ECM interactions	8/263	59/11146	0.135593	5.74647	5.68242	6.75788e-05	0.00312664	0.00284542	TNC/LAMA3/LAMB1/LAMA4/COL3A1/COL4A1/COL4A5/COL4A6	8
R-HSA-2129379	Molecules associated with elastic fibres	6/263	37/11146	0.162162	6.87247	5.56196	0.000204934	0.00888903	0.00808952	FBLN1/ITGA8/EFEMP1/BMP4/FBLN2/MFAP5	6
R-HSA-2214320	Anchoring fibril formation	4/263	15/11146	0.266667	11.3014	6.20609	0.000336833	0.0137507	0.0125139	LAMA3/COL4A1/COL4A5/COL4A6	4
R-HSA-2173782	Binding and Uptake of Ligands by Scavenger Receptors	6/263	42/11146	0.142857	6.05432	5.10142	0.000418996	0.0153044	0.0139278	MASP1/SCARA5/COL3A1/COL4A1/HP/HPR	6
R-HSA-419037	NCAM1 interactions	6/263	42/11146	0.142857	6.05432	5.10142	0.000418996	0.0153044	0.0139278	CACNA1D/COL3A1/COL6A5/COL4A1/COL4A5/COL6A6	6
R-HSA-1566948	Elastic fibre formation	6/263	44/11146	0.136364	5.77912	4.93762	0.000542047	0.018809	0.0171173	FBLN1/ITGA8/EFEMP1/BMP4/FBLN2/MFAP5	6
R-HSA-6783783	Interleukin-10 signaling	6/263	47/11146	0.12766	5.41024	4.70991	0.00077725	0.0256862	0.0233759	PTGS2/IL1R2/IL1R1/IL6/CXCL10/CCL19	6
R-HSA-3000480	Scavenging by Class A Receptors	4/263	19/11146	0.210526	8.92215	5.37248	0.000887889	0.0280089	0.0254896	MASP1/SCARA5/COL3A1/COL4A1	4
R-HSA-112314	Neurotransmitter receptors and postsynaptic signal transmission	13/263	205/11146	0.0634146	2.68753	3.7909	0.00114813	0.0346436	0.0315276	PRKAR2B/RASGRF1/RPS6KA6/LIN7A/GABRB2/GRIK4/GRIA4/GRIP1/NRG1/GRIK1/GABRG3/PLCB1/NEFL	13
R-HSA-5173105	O-linked glycosylation	9/263	112/11146	0.0803571	3.40555	3.97742	0.00130789	0.0366727	0.0333742	ST3GAL4/GALNT13/ADAMTS19/ADAMTS3/GALNT14/SBSPON/MUC15/ADAMTSL1/SPON1	9
R-HSA-9830674	Formation of the ureteric bud	4/263	21/11146	0.190476	8.07242	5.0428	0.00132106	0.0366727	0.0333742	ITGA8/EYA1/BMP4/ROBO2	4
R-HSA-5083635	Defective B3GALTL causes PpS	5/263	37/11146	0.135135	5.72706	4.47711	0.00165462	0.04324	0.0393508	ADAMTS19/ADAMTS3/SBSPON/ADAMTSL1/SPON1	5
R-HSA-112316	Neuronal System	20/263	410/11146	0.0487805	2.06733	3.42304	0.00170901	0.04324	0.0393508	PRKAR2B/RASGRF1/RPS6KA6/KCNK2/LIN7A/GABRB2/GRIK4/GRIA4/GRIP1/LRFN2/NRG1/CACNA2D3/HCN1/IL1RAPL1/KCNG3/GRIK1/GABRG3/PLCB1/KCNQ5/NEFL	20
R-HSA-351906	Apoptotic cleavage of cell adhesion proteins	3/263	11/11146	0.272727	11.5582	5.44611	0.00186229	0.04324	0.0393508	CDH1/DSP/DSG1	3
R-HSA-446107	Type I hemidesmosome assembly	3/263	11/11146	0.272727	11.5582	5.44611	0.00186229	0.04324	0.0393508	LAMA3/COL17A1/KRT5	3
R-HSA-5173214	O-glycosylation of TSR domain-containing proteins	5/263	38/11146	0.131579	5.57635	4.39275	0.00186916	0.04324	0.0393508	ADAMTS19/ADAMTS3/SBSPON/ADAMTSL1/SPON1	5
R-HSA-186797	Signaling by PDGF	6/263	58/11146	0.103448	4.38416	4.01682	0.00236119	0.0528602	0.0481058	COL3A1/PDGFD/COL6A5/COL4A1/COL4A5/COL6A6	6
Late stage - GO
ID	Description	GeneRatio	BgRatio	RichFactor	FoldEnrichment	zScore	pvalue	p.adjust	qvalue	geneID	Count
GO:0030198	extracellular matrix organization	29/384	339/18986	0.0855457	4.22961	8.62059	6.81059e-11	1.06148e-07	8.08012e-08	COL23A1/COL17A1/FBLN1/ITGA8/COL19A1/LAMB1/CCDC80/FERMT1/CRISPLD2/RAMP2/MATN2/IL6/MMP27/MMP13/ADAMTS19/CSGALNACT1/P4HA3/ABI3BP/MMP16/ADAMTS3/TNFRSF11B/COL3A1/HAS2/HPSE2/ADAMTSL1/COL4A1/COL4A5/COL4A6/COL15A1	29
GO:0043062	extracellular structure organization	29/384	340/18986	0.0852941	4.21717	8.60027	7.30979e-11	1.06148e-07	8.08012e-08	COL23A1/COL17A1/FBLN1/ITGA8/COL19A1/LAMB1/CCDC80/FERMT1/CRISPLD2/RAMP2/MATN2/IL6/MMP27/MMP13/ADAMTS19/CSGALNACT1/P4HA3/ABI3BP/MMP16/ADAMTS3/TNFRSF11B/COL3A1/HAS2/HPSE2/ADAMTSL1/COL4A1/COL4A5/COL4A6/COL15A1	29
GO:0045229	external encapsulating structure organization	29/384	341/18986	0.085044	4.20481	8.58003	7.84344e-11	1.06148e-07	8.08012e-08	COL23A1/COL17A1/FBLN1/ITGA8/COL19A1/LAMB1/CCDC80/FERMT1/CRISPLD2/RAMP2/MATN2/IL6/MMP27/MMP13/ADAMTS19/CSGALNACT1/P4HA3/ABI3BP/MMP16/ADAMTS3/TNFRSF11B/COL3A1/HAS2/HPSE2/ADAMTSL1/COL4A1/COL4A5/COL4A6/COL15A1	29
GO:0060537	muscle tissue development	32/384	447/18986	0.0715884	3.53952	7.80645	6.64311e-10	6.74276e-07	5.13268e-07	IGF1/HDAC9/ITGA8/NEBL/COL19A1/KCNK2/DSP/SGCG/EYA1/RBM24/ID2/PROX1/TNN/BMP4/HIVEP3/FHOD3/FLNB/RBP4/LEF1/MEIS1/TENM4/EDNRA/NRG1/HEYL/FRS2/COL3A1/ZFPM2/HOPX/SLC8A1/NOG/SGCZ/RYR2	32
GO:0050673	epithelial cell proliferation	32/384	482/18986	0.06639	3.2825	7.29278	4.23586e-09	3.43952e-06	2.61821e-06	TNMD/WNT16/PAX6/BTK/IGF1/RASGRF1/TP63/LAMB1/ESR1/HMOX1/FERMT1/EYA1/PTN/HES1/ID2/ERRFI1/PROX1/BMP4/FST/IL6/FGF7/CDH13/ECM1/NFKBIZ/XDH/OSR2/FRS2/AR/ROBO1/HAS2/NOG/DACH1	32
GO:0014706	striated muscle tissue development	29/384	424/18986	0.0683962	3.38169	7.12603	1.20359e-08	8.14428e-06	6.19954e-06	IGF1/HDAC9/NEBL/COL19A1/KCNK2/DSP/SGCG/EYA1/RBM24/ID2/PROX1/BMP4/HIVEP3/FHOD3/FLNB/RBP4/LEF1/MEIS1/TENM4/EDNRA/NRG1/HEYL/FRS2/ZFPM2/HOPX/SLC8A1/NOG/SGCZ/RYR2	29
GO:0098742	cell-cell adhesion via plasma-membrane adhesion molecules	23/384	280/18986	0.0821429	4.06137	7.41472	1.44434e-08	8.37719e-06	6.37683e-06	CLDN11/CDH1/CDH17/CDH7/FAT2/PCDH17/DSG1/DSC3/CDH13/TENM4/PCDH15/GRID2/NTNG1/CADM3/FAT3/LRFN5/IL1RAPL1/ROBO1/CDH2/CADM2/ROBO2/PTPRT/FAT4	23
GO:0048738	cardiac muscle tissue development	21/384	252/18986	0.0833333	4.12023	7.16411	4.83606e-08	1.98883e-05	1.51393e-05	IGF1/NEBL/KCNK2/DSP/SGCG/ID2/PROX1/BMP4/FHOD3/RBP4/MEIS1/TENM4/EDNRA/NRG1/FRS2/ZFPM2/HOPX/SLC8A1/NOG/SGCZ/RYR2	21
GO:0003231	cardiac ventricle development	15/384	128/18986	0.117188	5.79407	7.81902	4.8986e-08	1.98883e-05	1.51393e-05	KCNK2/DSP/HES1/PROX1/BMP4/ADAMTS19/EDNRA/NRG1/HEYL/FRS2/ROBO1/ZFPM2/NOG/ROBO2/RYR2	15
GO:0030282	bone mineralization	15/384	128/18986	0.117188	5.79407	7.81902	4.8986e-08	1.98883e-05	1.51393e-05	IGF1/PTGS2/PTHLH/PTN/SRGN/BMP4/MMP13/TUFT1/ECM1/KLF10/OSR2/ROR2/SLC8A1/TMEM119/SLC24A3	15
GO:0007156	homophilic cell adhesion via plasma membrane adhesion molecules	17/384	168/18986	0.10119	5.00313	7.48788	5.68492e-08	2.09825e-05	1.59722e-05	CDH1/CDH17/CDH7/FAT2/PCDH17/DSG1/DSC3/CDH13/PCDH15/CADM3/FAT3/ROBO1/CDH2/CADM2/ROBO2/PTPRT/FAT4	17
GO:0030324	lung development	18/384	198/18986	0.0909091	4.49479	7.10239	1.20351e-07	3.57381e-05	2.72043e-05	TNC/CRISPLD2/AGR2/HES1/ERRFI1/HSD11B1/PROX1/BMP4/CHI3L1/RBP4/FGF7/THRB/COL3A1/ZFPM2/HOPX/CCBE1/NOG/MME	18
GO:0006935	chemotaxis	29/384	472/18986	0.0614407	3.03779	6.44128	1.23235e-07	3.57381e-05	2.72043e-05	DPEP1/CD74/PTN/WNT3/CXCR4/BMP4/DOCK4/LGALS3/VAV3/GPNMB/IL6/CCL21/CH25H/LEF1/FGF7/CDH13/S100A8/ANGPT1/NRG1/SLAMF8/S100A9/S100A12/CXCL10/ROBO1/PDGFD/CCL19/UNC5C/ROBO2/ITGA1	29
GO:0043410	positive regulation of MAPK cascade	29/384	472/18986	0.0614407	3.03779	6.44128	1.23235e-07	3.57381e-05	2.72043e-05	WNT16/TENM1/IGF1/CD74/MYOC/GADD45A/AVPI1/BMP4/GADD45G/CHI3L1/GPNMB/IL6/CCL21/FGF7/NTRK2/BANK1/ANGPT1/NRG1/XDH/S100A12/FRS2/AR/ROBO1/CDH2/PDGFD/CCL19/PLCB1/PLCG2/ITGA1	29
GO:0042330	taxis	29/384	474/18986	0.0611814	3.02498	6.41466	1.34771e-07	3.64781e-05	2.77676e-05	DPEP1/CD74/PTN/WNT3/CXCR4/BMP4/DOCK4/LGALS3/VAV3/GPNMB/IL6/CCL21/CH25H/LEF1/FGF7/CDH13/S100A8/ANGPT1/NRG1/SLAMF8/S100A9/S100A12/CXCL10/ROBO1/PDGFD/CCL19/UNC5C/ROBO2/ITGA1	29
GO:0060412	ventricular septum morphogenesis	9/384	43/18986	0.209302	10.3485	8.81742	1.58399e-07	3.88434e-05	2.95681e-05	HES1/PROX1/BMP4/ADAMTS19/HEYL/ROBO1/ZFPM2/NOG/ROBO2	9
GO:0030323	respiratory tube development	18/384	202/18986	0.0891089	4.40579	6.99182	1.62885e-07	3.88434e-05	2.95681e-05	TNC/CRISPLD2/AGR2/HES1/ERRFI1/HSD11B1/PROX1/BMP4/CHI3L1/RBP4/FGF7/THRB/COL3A1/ZFPM2/HOPX/CCBE1/NOG/MME	18
GO:0060541	respiratory system development	19/384	225/18986	0.0844444	4.17516	6.88367	1.72212e-07	3.88434e-05	2.95681e-05	TNC/CRISPLD2/AGR2/HES1/ERRFI1/HSD11B1/PROX1/BMP4/CHI3L1/RBP4/LEF1/FGF7/THRB/COL3A1/ZFPM2/HOPX/CCBE1/NOG/MME	19
GO:0001503	ossification	28/384	456/18986	0.0614035	3.03596	6.32272	2.0718e-07	4.42711e-05	3.36997e-05	IGF1/MYOC/TNC/TP63/PTGS2/PTHLH/PTN/WNT3/TNN/SRGN/BMP4/IL6/MMP13/LEF1/TUFT1/ECM1/SCUBE3/CSGALNACT1/IGSF10/KLF10/MMP16/OSR2/ROR2/SLC8A1/TMEM119/NOG/SLC24A3/RORB	28
GO:1990266	neutrophil migration	13/384	108/18986	0.12037	5.95144	7.41406	2.81105e-07	5.67087e-05	4.31674e-05	DPEP1/CD74/IL1R1/LGALS3/VAV3/CCL21/S100A8/SLAMF8/S100A9/S100A12/CXCL10/CCL19/ITGA1	13
GO:0008038	neuron recognition	9/384	46/18986	0.195652	9.67357	8.4621	2.93321e-07	5.67087e-05	4.31674e-05	EPHA3/TNN/CXCR4/TNFRSF21/NCAM2/ROBO1/CNTNAP2/NTM/ROBO2	9
GO:0003206	cardiac chamber morphogenesis	14/384	129/18986	0.108527	5.36588	7.1486	3.59256e-07	6.6299e-05	5.04677e-05	DSP/HES1/PROX1/BMP4/RBP4/ADAMTS19/EDNRA/NRG1/HEYL/ROBO1/ZFPM2/NOG/ROBO2/RYR2	14
GO:0090596	sensory organ morphogenesis	21/384	285/18986	0.0736842	3.64315	6.45955	3.85993e-07	6.81361e-05	5.18661e-05	WNT16/PAX6/ITGA8/EYA1/SOBP/EFEMP1/PROX1/BMP4/RBP4/MEIS1/NTRK2/THRB/EDNRA/HCN1/OSR2/FAT3/FRS2/NOG/MFAP5/RORB/MAFB	21
GO:0003205	cardiac chamber development	16/384	172/18986	0.0930233	4.59932	6.81295	4.45259e-07	7.53231e-05	5.73369e-05	KCNK2/DSP/HES1/PROX1/BMP4/RBP4/ADAMTS19/EDNRA/NRG1/HEYL/FRS2/ROBO1/ZFPM2/NOG/ROBO2/RYR2	16
GO:0060348	bone development	18/384	217/18986	0.0829493	4.10124	6.60139	4.74273e-07	7.7022e-05	5.86301e-05	IGF1/MYOC/EPYC/PAPPA2/LEPR/TNN/BMP4/LRRC17/MMP13/ECM1/CSGALNACT1/MMP16/OSR2/FREM1/COL3A1/HAS2/BGN/TMEM119	18
GO:0048732	gland development	27/384	450/18986	0.06	2.96656	6.06593	5.40691e-07	8.44309e-05	6.427e-05	PAX6/CDH1/TNC/TP63/ESR1/PTN/COBL/WNT3/PRLR/HES1/ID2/ERRFI1/PROX1/BMP4/WNT10A/IL6/LEF1/FGF7/EDNRA/NRG1/XDH/FRS2/AR/ROBO1/SOSTDC1/NOG/MAFB	27
GO:0060740	prostate gland epithelium morphogenesis	7/384	26/18986	0.269231	13.3115	9.02546	6.18878e-07	9.30609e-05	7.08392e-05	TNC/TP63/ESR1/BMP4/FRS2/AR/NOG	7
GO:0035265	organ growth	16/384	181/18986	0.0883978	4.37063	6.54643	8.85762e-07	0.000125066	9.52022e-05	IGF1/KCNK2/ESR1/PRLR/LEPR/PROX1/MMP13/RBP4/FGF7/ECM1/MEIS1/TENM4/NRG1/AR/ZFPM2/NOG	16
GO:0048562	embryonic organ morphogenesis	21/384	300/18986	0.07	3.46099	6.1731	8.93331e-07	0.000125066	9.52022e-05	WNT16/PAX6/ITGA8/TBX15/EYA1/SOBP/HES1/EFEMP1/ID2/PROX1/MTHFD1L/BMP4/RBP4/EDNRA/MMP16/OSR2/FRS2/NOG/MFAP5/RYR2/MAFB	21
GO:0031214	biomineral tissue development	16/384	182/18986	0.0879121	4.34661	6.51789	9.53486e-07	0.000129038	9.82258e-05	IGF1/PTGS2/PTHLH/PTN/FAM20A/SRGN/BMP4/MMP13/TUFT1/ECM1/KLF10/OSR2/ROR2/SLC8A1/TMEM119/SLC24A3	16
GO:0042063	gliogenesis	23/384	355/18986	0.0647887	3.20333	6.02097	1.03761e-06	0.000135893	0.000103444	PAX6/CNTN1/MYOC/LAMB1/PTN/HES1/ID2/LEPR/CXCR4/MATN2/IL6/LEF1/S100A8/TNFRSF21/NTRK2/TENM4/S100A9/COL3A1/ROR2/CDH2/CERS6/NOG/ROR1	23
GO:0060512	prostate gland morphogenesis	7/384	28/18986	0.25	12.3607	8.64327	1.07577e-06	0.000136489	0.000103897	TNC/TP63/ESR1/BMP4/FRS2/AR/NOG	7
GO:0030593	neutrophil chemotaxis	11/384	85/18986	0.129412	6.39847	7.16686	1.12194e-06	0.000138033	0.000105072	DPEP1/CD74/LGALS3/VAV3/CCL21/S100A8/S100A9/S100A12/CXCL10/CCL19/ITGA1	11
GO:0045785	positive regulation of cell adhesion	28/384	499/18986	0.0561122	2.77434	5.77092	1.25761e-06	0.000145968	0.000111113	IGF1/CD74/MYOC/FBLN1/LAMB1/CCDC80/FERMT1/TNFSF13B/AGR2/ST3GAL4/HES1/CD274/VAV3/IL6/CCL21/LEF1/CDH13/NFKBIZ/ANK3/ABI3BP/ANGPT1/NRG1/KIF26B/FBLN2/IL15/HAS2/CCL19/HLA-DRA	28
GO:0021537	telencephalon development	20/384	281/18986	0.0711744	3.51905	6.11227	1.25834e-06	0.000145968	0.000111113	PAX6/ATP1A2/LAMB1/HES1/ID2/PROX1/CXCR4/BMP4/FOXP2/SCN2A/LEF1/NTRK2/COL3A1/ROBO1/CDH2/CNTNAP2/PLCB1/ROBO2/FAT4/NEFL	20
GO:0002009	morphogenesis of an epithelium	28/384	500/18986	0.056	2.76879	5.75879	1.30783e-06	0.000147494	0.000112274	WNT16/TNC/TP63/ESR1/FERMT1/EYA1/COBL/HES1/PROX1/MTHFD1L/CXCR4/BMP4/FST/WNT10A/FRAS1/LEF1/FGF7/RSPO3/EDNRA/HS3ST3A1/KIF26B/FRS2/AR/CXCL10/SOSTDC1/NOG/COL4A1/RYR2	28
GO:0048645	animal organ formation	10/384	70/18986	0.142857	7.06324	7.30181	1.37282e-06	0.00014895	0.000113383	TP63/EYA1/HES1/BMP4/FRS2/AR/ROBO1/NOG/ROBO2/RBM20	10
GO:0030900	forebrain development	25/384	416/18986	0.0600962	2.97132	5.84101	1.39412e-06	0.00014895	0.000113383	PAX6/ATP1A2/CDH1/LAMB1/HES1/ID2/PROX1/CXCR4/BMP4/FOXP2/SCN2A/LEF1/NTRK2/NR4A2/FRS2/COL3A1/ROBO1/CDH2/CNTNAP2/PLCB1/NOG/ROBO2/FAT4/PGAP1/NEFL	25
GO:0022612	gland morphogenesis	13/384	127/18986	0.102362	5.06106	6.59741	1.83697e-06	0.000191234	0.00014557	PAX6/TNC/TP63/ESR1/PTN/PROX1/BMP4/IL6/FGF7/FRS2/AR/SOSTDC1/NOG	13
GO:0003281	ventricular septum development	10/384	74/18986	0.135135	6.68145	7.03554	2.31386e-06	0.000230577	0.000175518	HES1/PROX1/BMP4/ADAMTS19/HEYL/FRS2/ROBO1/ZFPM2/NOG/ROBO2	10
GO:0010001	glial cell differentiation	19/384	267/18986	0.071161	3.51839	5.95428	2.32849e-06	0.000230577	0.000175518	PAX6/CNTN1/MYOC/PTN/HES1/ID2/CXCR4/IL6/LEF1/S100A8/TNFRSF21/NTRK2/TENM4/S100A9/ROR2/CDH2/CERS6/NOG/ROR1	19
GO:0050954	sensory perception of mechanical stimulus	16/384	196/18986	0.0816327	4.03614	6.13871	2.53763e-06	0.000245304	0.000186729	KCNK2/EPYC/CRYM/EYA1/SOBP/CXCR4/CNTN5/PCDH15/THRB/PIEZO2/CACNA1D/KCNE1/ROR1/MINAR2/GRM7/PGAP1	16
GO:0042692	muscle cell differentiation	25/384	432/18986	0.0578704	2.86127	5.62242	2.74027e-06	0.000258732	0.000196951	IGF1/HDAC9/PRDM6/ITGA8/NEBL/LAMB1/RBM24/HES1/ID2/PROX1/BMP4/RAMP2/MYBPH/FHOD3/MEIS1/EDNRA/NRG1/FRS2/CXCL10/CDH2/HOPX/SLC8A1/TMEM119/SGCZ/MYBPC1	25
GO:0009612	response to mechanical stimulus	17/384	222/18986	0.0765766	3.78615	5.99943	2.96667e-06	0.000273743	0.000208377	ATP1A2/TNC/PTGS2/KCNK2/PTN/GADD45A/CXCR4/CHI3L1/GSN/PIEZO2/CXCL10/CDH2/CNTNAP2/SLC8A1/KRT5/RYR2/TXNIP	17
GO:0003007	heart morphogenesis	19/384	274/18986	0.0693431	3.42851	5.81763	3.40495e-06	0.000307203	0.000233847	WNT16/DSP/EYA1/HES1/PROX1/BMP4/RBP4/ADAMTS19/EDNRA/NRG1/HEYL/TMEM100/ROBO1/ZFPM2/HAS2/NOG/ROBO2/RYR2/RBM20	19
GO:0050890	cognition	21/384	329/18986	0.0638298	3.15592	5.66761	3.87582e-06	0.000342083	0.000260399	PRKAR2B/PAX6/ATP1A2/RASGRF1/PTGS2/ITGA8/BRINP1/KCNK2/PTN/ST3GAL4/SOBP/SCN2A/NTRK2/SLC24A2/SORCS3/S100B/CNTNAP2/PLCB1/NOG/MME/HLA-DRA	21
GO:0033002	muscle cell proliferation	18/384	252/18986	0.0714286	3.53162	5.81266	4.07556e-06	0.000352059	0.000267992	IGF1/PTGS2/KCNK2/HMOX1/PDE1A/ID2/BMP4/IL6/RBP4/CDH13/TENM4/ANGPT1/NRG1/HPGD/FRS2/ZFPM2/PDGFD/NOG	18
GO:0072001	renal system development	21/384	332/18986	0.063253	3.1274	5.61854	4.46421e-06	0.000373721	0.000284482	ITGA8/EYA1/HES1/PROX1/BMP4/RBP4/FRAS1/ENPEP/EDNRA/HS3ST3A1/ANGPT1/KIF26B/HEYL/HPGD/OSR2/HAS2/PDGFD/NOG/ROBO2/COL4A1/MME	21
GO:0043583	ear development	17/384	229/18986	0.0742358	3.67042	5.84126	4.51043e-06	0.000373721	0.000284482	ITGA8/KCNK2/EYA1/LIN7A/EYA4/SOBP/HES1/PROX1/BMP4/GABRB2/PCDH15/EDNRA/OSR2/NOG/ROR1/MINAR2/MAFB	17
GO:0003229	ventricular cardiac muscle tissue development	9/384	63/18986	0.142857	7.06324	6.92582	4.65405e-06	0.000377909	0.000287669	DSP/ID2/PROX1/EDNRA/NRG1/ZFPM2/HOPX/NOG/RYR2	9
GO:0042327	positive regulation of phosphorylation	26/384	479/18986	0.0542797	2.68374	5.36248	5.52486e-06	0.000439177	0.000334308	TENM1/IGF1/CD74/PTGS2/FAM20A/PRLR/HES1/LEPR/PROX1/BMP4/CHI3L1/GPNMB/IL6/FGF7/NTRK2/BANK1/ANGPT1/NRG1/S100A12/IL15/AR/ROBO1/CCL19/TCIM/TMEM119/PLCG2	26
GO:0030850	prostate gland development	8/384	49/18986	0.163265	8.07228	7.12185	5.68739e-06	0.000439177	0.000334308	TNC/TP63/ESR1/PRLR/BMP4/FRS2/AR/NOG	8
GO:0008544	epidermis development	23/384	393/18986	0.0585242	2.89359	5.45004	5.7331e-06	0.000439177	0.000334308	WNT16/PAX6/LAMA3/COL17A1/TP63/PTHLH/DSP/FERMT1/HES1/ERRFI1/BMP4/FST/WNT10A/FLNB/FGF7/NFKBIZ/LDB2/SOSTDC1/KRT5/MINAR2/KRTDAP/MAFB/TXNIP	23
GO:0060485	mesenchyme development	21/384	341/18986	0.0615836	3.04486	5.47458	6.74834e-06	0.00050026	0.000380805	WNT16/PAX6/IGF1/EPHA3/RBM24/HES1/MARK1/BMP4/WNT10A/IL6/LEF1/EDNRA/NRG1/HEYL/TMEM100/ROBO1/ZFPM2/CDH2/HAS2/NOG/ROBO2	21
GO:0001934	positive regulation of protein phosphorylation	25/384	455/18986	0.0549451	2.71663	5.32506	6.79743e-06	0.00050026	0.000380805	TENM1/IGF1/CD74/PTGS2/FAM20A/PRLR/HES1/LEPR/PROX1/BMP4/CHI3L1/GPNMB/IL6/FGF7/NTRK2/BANK1/ANGPT1/NRG1/S100A12/IL15/ROBO1/CCL19/TCIM/TMEM119/PLCG2	25
GO:0001655	urogenital system development	9/384	66/18986	0.136364	6.74219	6.71398	6.90014e-06	0.00050026	0.000380805	TNC/TP63/ESR1/PRLR/BMP4/OSR2/FRS2/AR/NOG	9
GO:0048568	embryonic organ development	25/384	458/18986	0.0545852	2.69884	5.28764	7.61346e-06	0.000542292	0.0004128	WNT16/PAX6/ITGA8/TBX15/EYA1/COBL/SOBP/HES1/EFEMP1/ID2/PROX1/MTHFD1L/BMP4/RBP4/LEF1/RSPO3/EDNRA/MMP16/OSR2/FRS2/ZFPM2/NOG/MFAP5/RYR2/MAFB	25
GO:0061138	morphogenesis of a branching epithelium	15/384	190/18986	0.0789474	3.90337	5.7788	7.84275e-06	0.000544476	0.000414463	TNC/TP63/ESR1/EYA1/PROX1/BMP4/LEF1/FGF7/RSPO3/EDNRA/HS3ST3A1/FRS2/AR/NOG/COL4A1	15
GO:0048592	eye morphogenesis	14/384	167/18986	0.0838323	4.1449	5.86486	7.91234e-06	0.000544476	0.000414463	WNT16/PAX6/EFEMP1/PROX1/BMP4/RBP4/MEIS1/NTRK2/THRB/HCN1/FAT3/FRS2/MFAP5/RORB	14
GO:0010720	positive regulation of cell development	25/384	460/18986	0.0543478	2.6871	5.26285	8.20604e-06	0.000550726	0.00041922	PAX6/BTK/CD74/RFX3/PTN/WNT3/HES1/ID2/CXCR4/BMP4/IL6/LEF1/NFKBIZ/NTRK2/TENM4/KLF10/IL15/ROR2/IL1RAPL1/ROBO1/CCL19/ROBO2/MME/HLA-DRA/NEFL	25
GO:0086001	cardiac muscle cell action potential	10/384	85/18986	0.117647	5.81679	6.39464	8.27445e-06	0.000550726	0.00041922	ATP1A2/DSP/FGF12/SCN2A/ANK3/KCNE4/CACNA1D/KCNE1/SLC8A1/RYR2	10
GO:0050679	positive regulation of epithelial cell proliferation	16/384	216/18986	0.0740741	3.66242	5.65409	8.83855e-06	0.000578783	0.000440577	BTK/IGF1/TP63/LAMB1/HMOX1/EYA1/PTN/PROX1/BMP4/FGF7/CDH13/ECM1/OSR2/AR/HAS2/NOG	16
GO:0050900	leukocyte migration	23/384	404/18986	0.0569307	2.81481	5.29744	8.99266e-06	0.000579527	0.000441144	DPEP1/CD74/HMOX1/PTN/ST3GAL4/IL1R1/CXCR4/LGALS3/VAV3/IL6/CCL21/CH25H/ECM1/S100A8/SLAMF8/S100A9/S100A12/ROR2/CXCL10/PDGFD/CCL19/PLCB1/ITGA1	23
GO:0097529	myeloid leukocyte migration	17/384	243/18986	0.0699588	3.45895	5.54275	9.91624e-06	0.000629062	0.00047885	DPEP1/CD74/IL1R1/LGALS3/VAV3/IL6/CCL21/S100A8/SLAMF8/S100A9/S100A12/ROR2/CXCL10/PDGFD/CCL19/PLCB1/ITGA1	17
GO:0042391	regulation of membrane potential	25/384	466/18986	0.0536481	2.65251	5.18927	1.02447e-05	0.000639897	0.000487098	ATP1A2/MYOC/KCNK2/DSP/FGF12/SCN2A/GABRB2/NTRK2/GRIK4/ANK3/KCNE4/GRID2/GRIA4/PIEZO2/CACNA1D/HCN1/KCNG3/GRIK1/RIMS2/KCNE1/GABRG3/GRID1/SLC8A1/KCTD16/RYR2	25
GO:0007215	glutamate receptor signaling pathway	8/384	55/18986	0.145455	7.19167	6.60683	1.38147e-05	0.000849813	0.000646889	GRIK4/GRID2/GRIA4/GRIK1/PLCB1/GRID1/GRM7/GRM3	8
GO:0001508	action potential	14/384	177/18986	0.079096	3.91072	5.58979	1.53771e-05	0.000931805	0.000709302	ATP1A2/KCNK2/DSP/FGF12/SCN2A/NTRK2/ANK3/KCNE4/CACNA1D/HCN1/KCNG3/KCNE1/SLC8A1/RYR2	14
GO:0031589	cell-substrate adhesion	21/384	361/18986	0.0581717	2.87617	5.17093	1.6009e-05	0.000955831	0.000727591	MYOC/EPHA3/NEXMIF/COL17A1/FBLN1/ITGA8/FAT2/LAMB1/CCDC80/FERMT1/AGR2/TNN/CCL21/CDH13/ABI3BP/ANGPT1/FBLN2/FREM1/COL3A1/HAS2/ITGA1	21
GO:0097530	granulocyte migration	13/384	156/18986	0.0833333	4.12023	5.6223	1.77454e-05	0.00103659	0.000789067	DPEP1/CD74/IL1R1/LGALS3/VAV3/CCL21/S100A8/SLAMF8/S100A9/S100A12/CXCL10/CCL19/ITGA1	13
GO:0060411	cardiac septum morphogenesis	9/384	74/18986	0.121622	6.0133	6.20815	1.78723e-05	0.00103659	0.000789067	HES1/PROX1/BMP4/ADAMTS19/HEYL/ROBO1/ZFPM2/NOG/ROBO2	9
GO:0010721	negative regulation of cell development	18/384	281/18986	0.0640569	3.16715	5.25841	1.81454e-05	0.00103761	0.000789844	PAX6/IGF1/CD74/CDH1/BRINP1/PTHLH/PTN/WNT3/HES1/ID2/PROX1/BMP4/LRRC17/IL6/UBASH3B/TNFRSF11B/NOG/MAFB	18
GO:0007611	learning or memory	18/384	282/18986	0.0638298	3.15592	5.24059	1.903e-05	0.00107308	0.000816841	PRKAR2B/PAX6/ATP1A2/RASGRF1/PTGS2/ITGA8/BRINP1/KCNK2/PTN/SCN2A/NTRK2/SLC24A2/SORCS3/S100B/CNTNAP2/PLCB1/NOG/MME	18
GO:0042476	odontogenesis	12/384	136/18986	0.0882353	4.36259	5.6543	2.10365e-05	0.00115417	0.000878566	TNC/TP63/LAMB1/FAM20A/BMP4/FST/WNT10A/LEF1/TUFT1/TNFRSF11B/OSR2/SOSTDC1	12
GO:0048593	camera-type eye morphogenesis	12/384	136/18986	0.0882353	4.36259	5.6543	2.10365e-05	0.00115417	0.000878566	WNT16/PAX6/PROX1/BMP4/RBP4/MEIS1/NTRK2/THRB/HCN1/FAT3/FRS2/RORB	12
GO:0001763	morphogenesis of a branching structure	15/384	207/18986	0.0724638	3.5828	5.36824	2.18064e-05	0.00118045	0.000898578	TNC/TP63/ESR1/EYA1/PROX1/BMP4/LEF1/FGF7/RSPO3/EDNRA/HS3ST3A1/FRS2/AR/NOG/COL4A1	15
GO:0043616	keratinocyte proliferation	8/384	60/18986	0.133333	6.59236	6.23351	2.65854e-05	0.00142022	0.00108109	WNT16/TP63/FERMT1/FST/FGF7/CDH13/NFKBIZ/HAS2	8
GO:0050678	regulation of epithelial cell proliferation	22/384	406/18986	0.0541872	2.67916	4.91387	2.99971e-05	0.00158167	0.00120399	TNMD/PAX6/BTK/IGF1/TP63/LAMB1/HMOX1/EYA1/PTN/HES1/PROX1/BMP4/FGF7/CDH13/ECM1/XDH/OSR2/FRS2/AR/ROBO1/HAS2/NOG	22
GO:0061626	pharyngeal arch artery morphogenesis	4/384	10/18986	0.4	19.7771	8.5333	3.14151e-05	0.0016352	0.00124473	HES1/BMP4/EDNRA/NOG	4
GO:0030595	leukocyte chemotaxis	16/384	240/18986	0.0666667	3.29618	5.14338	3.25856e-05	0.00167465	0.00127477	DPEP1/CD74/PTN/CXCR4/LGALS3/VAV3/IL6/CCL21/CH25H/S100A8/SLAMF8/S100A9/S100A12/CXCL10/CCL19/ITGA1	16
GO:0001822	kidney development	19/384	322/18986	0.0590062	2.91743	4.98581	3.33333e-05	0.00169166	0.00128772	ITGA8/EYA1/HES1/PROX1/BMP4/FRAS1/ENPEP/EDNRA/HS3ST3A1/ANGPT1/KIF26B/HEYL/HPGD/OSR2/HAS2/PDGFD/NOG/ROBO2/MME	19
GO:0060349	bone morphogenesis	10/384	100/18986	0.1	4.94427	5.68182	3.49969e-05	0.00175417	0.00133529	PAPPA2/BMP4/MMP13/CSGALNACT1/MMP16/OSR2/FREM1/COL3A1/HAS2/TMEM119	10
GO:0043588	skin development	19/384	324/18986	0.058642	2.89942	4.95456	3.62652e-05	0.00179557	0.00136681	WNT16/PAX6/TP63/DSP/FERMT1/TNFSF13B/ERRFI1/FST/WNT10A/FLNB/FRAS1/FGF7/NFKBIZ/COL3A1/LDB2/SOSTDC1/KRT5/MAFB/TXNIP	19
GO:0048661	positive regulation of smooth muscle cell proliferation	10/384	101/18986	0.0990099	4.89532	5.63944	3.81545e-05	0.00186635	0.00142069	IGF1/PTGS2/HMOX1/ID2/BMP4/IL6/CDH13/HPGD/FRS2/PDGFD	10
GO:0003184	pulmonary valve morphogenesis	5/384	20/18986	0.25	12.3607	7.30336	3.97963e-05	0.00190963	0.00145364	BMP4/ADAMTS19/HEYL/ROBO1/ROBO2	5
GO:0055010	ventricular cardiac muscle tissue morphogenesis	7/384	47/18986	0.148936	7.36381	6.27594	4.10535e-05	0.00190963	0.00145364	DSP/PROX1/EDNRA/NRG1/ZFPM2/NOG/RYR2	7
GO:0003151	outflow tract morphogenesis	9/384	82/18986	0.109756	5.42664	5.77159	4.11137e-05	0.00190963	0.00145364	EYA1/HES1/BMP4/EDNRA/HEYL/ROBO1/ZFPM2/NOG/ROBO2	9
GO:0007605	sensory perception of sound	13/384	169/18986	0.0769231	3.80329	5.25928	4.13202e-05	0.00190963	0.00145364	EPYC/CRYM/EYA1/SOBP/CNTN5/PCDH15/THRB/CACNA1D/KCNE1/ROR1/MINAR2/GRM7/PGAP1	13
GO:0006816	calcium ion transport	23/384	445/18986	0.0516854	2.55547	4.77051	4.1391e-05	0.00190963	0.00145364	ATP1A2/PTGS2/TRPM3/HES1/CXCR4/RAMP2/LGALS3/CCL21/STAC/EDNRA/UBASH3B/SLC24A2/CACNA1D/CACNA2D3/GEM/CXCL10/CCL19/PLCB1/SLC8A1/SLC24A3/PLCG2/RYR2/NALF1	23
GO:0002064	epithelial cell development	15/384	219/18986	0.0684932	3.38649	5.10358	4.19981e-05	0.00191587	0.00145838	TNMD/PAX6/TP63/RFX3/ESR1/PROX1/CXCR4/BMP4/FLNB/EDNRA/FRS2/AR/CDH2/KCNE1/PLCB1	15
GO:0060326	cell chemotaxis	19/384	328/18986	0.0579268	2.86406	4.89277	4.28274e-05	0.00193199	0.00147066	DPEP1/CD74/PTN/CXCR4/DOCK4/LGALS3/VAV3/IL6/CCL21/CH25H/LEF1/S100A8/SLAMF8/S100A9/S100A12/CXCL10/PDGFD/CCL19/ITGA1	19
GO:0021543	pallium development	14/384	195/18986	0.0717949	3.54973	5.14195	4.51954e-05	0.00201641	0.00153492	PAX6/LAMB1/PROX1/FOXP2/SCN2A/LEF1/NTRK2/COL3A1/ROBO1/CDH2/CNTNAP2/PLCB1/FAT4/NEFL	14
GO:0048762	mesenchymal cell differentiation	17/384	274/18986	0.0620438	3.06761	4.95308	4.62105e-05	0.00203929	0.00155233	WNT16/PAX6/IGF1/EPHA3/HES1/MARK1/BMP4/WNT10A/IL6/LEF1/EDNRA/NRG1/HEYL/TMEM100/CDH2/HAS2/NOG	17
GO:0060562	epithelial tube morphogenesis	19/384	331/18986	0.0574018	2.8381	4.84704	4.84223e-05	0.00207612	0.00158037	TNC/ESR1/EYA1/COBL/HES1/PROX1/MTHFD1L/CXCR4/BMP4/LEF1/EDNRA/HS3ST3A1/KIF26B/AR/CXCL10/SOSTDC1/NOG/COL4A1/RYR2	19
GO:0038063	collagen-activated tyrosine kinase receptor signaling pathway	4/384	11/18986	0.363636	17.9792	8.09306	4.85791e-05	0.00207612	0.00158037	UBASH3B/COL4A1/COL4A5/COL4A6	4
GO:0060601	lateral sprouting from an epithelium	4/384	11/18986	0.363636	17.9792	8.09306	4.85791e-05	0.00207612	0.00158037	TP63/BMP4/AR/NOG	4
GO:0086003	cardiac muscle cell contraction	9/384	85/18986	0.105882	5.23511	5.62241	5.47708e-05	0.00231635	0.00176324	ATP1A2/DSP/FGF12/SCN2A/GSN/KCNE4/CACNA1D/KCNE1/RYR2	9
GO:0060047	heart contraction	16/384	253/18986	0.0632411	3.12681	4.89302	6.13765e-05	0.00256895	0.00195552	ATP1A2/DSP/SGCG/FGF12/CXCR4/SCN2A/GSN/THRB/EDNRA/KCNE4/CACNA1D/HOPX/KCNE1/SLC8A1/SGCZ/RYR2	16
GO:0007613	memory	11/384	129/18986	0.0852713	4.21604	5.26589	6.33288e-05	0.00259712	0.00197696	RASGRF1/PTGS2/ITGA8/BRINP1/KCNK2/PTN/SCN2A/SLC24A2/SORCS3/S100B/PLCB1	11
GO:0071621	granulocyte chemotaxis	11/384	129/18986	0.0852713	4.21604	5.26589	6.33288e-05	0.00259712	0.00197696	DPEP1/CD74/LGALS3/VAV3/CCL21/S100A8/S100A9/S100A12/CXCL10/CCL19/ITGA1	11
GO:0048048	embryonic eye morphogenesis	6/384	35/18986	0.171429	8.47589	6.36022	6.50421e-05	0.00260238	0.00198096	WNT16/PAX6/EFEMP1/PROX1/FRS2/MFAP5	6
GO:0060914	heart formation	6/384	35/18986	0.171429	8.47589	6.36022	6.50421e-05	0.00260238	0.00198096	EYA1/HES1/BMP4/ROBO1/ROBO2/RBM20	6
GO:0010560	positive regulation of glycoprotein biosynthetic process	5/384	22/18986	0.227273	11.237	6.90255	6.53799e-05	0.00260238	0.00198096	IGF1/CCL21/IL15/CCL19/PLCB1	5
GO:0048839	inner ear development	14/384	202/18986	0.0693069	3.42672	4.98188	6.63133e-05	0.0026139	0.00198974	ITGA8/KCNK2/EYA1/LIN7A/EYA4/SOBP/HES1/PROX1/BMP4/GABRB2/PCDH15/ROR1/MINAR2/MAFB	14
GO:0021987	cerebral cortex development	11/384	130/18986	0.0846154	4.18361	5.23309	6.79511e-05	0.00264815	0.00201581	PAX6/LAMB1/FOXP2/NTRK2/COL3A1/ROBO1/CDH2/CNTNAP2/PLCB1/FAT4/NEFL	11
GO:0007517	muscle organ development	20/384	369/18986	0.0542005	2.67982	4.6818	6.84866e-05	0.00264815	0.00201581	IGF1/HDAC9/COL19A1/DSP/SGCG/RBM24/PROX1/BMP4/HIVEP3/FLNB/LEF1/MKX/EDNRA/NRG1/HEYL/COL3A1/CXCL10/ZFPM2/NOG/RYR2	20
GO:0018108	peptidyl-tyrosine phosphorylation	14/384	204/18986	0.0686275	3.39313	4.93743	7.3743e-05	0.0028245	0.00215004	BTK/IGF1/EPHA3/PRLR/HES1/EFEMP1/ERRFI1/IL6/FGF7/BANK1/ANGPT1/NRG1/IL15/PLCG2	14
GO:0055001	muscle cell development	14/384	205/18986	0.0682927	3.37658	4.91542	7.77225e-05	0.0029491	0.00224489	IGF1/HDAC9/NEBL/HES1/PROX1/BMP4/RAMP2/MYBPH/FHOD3/MEIS1/EDNRA/SLC8A1/SGCZ/MYBPC1	14
GO:0003197	endocardial cushion development	7/384	52/18986	0.134615	6.65575	5.86762	8.00755e-05	0.00297836	0.00226717	RBM24/BMP4/HEYL/TMEM100/ROBO1/NOG/ROBO2	7
GO:2001222	regulation of neuron migration	7/384	52/18986	0.134615	6.65575	5.86762	8.00755e-05	0.00297836	0.00226717	PAX6/NEXMIF/TNN/IGSF10/NTNG1/COL3A1/UNC5C	7
GO:0008037	cell recognition	12/384	156/18986	0.0769231	3.80329	5.05121	8.12173e-05	0.00297836	0.00226717	EPHA3/TNN/CXCR4/LGALS3/CCL21/TNFRSF21/NCAM2/ROBO1/CCL19/CNTNAP2/NTM/ROBO2	12
Late stage - KEGG
ID	Description	GeneRatio	BgRatio	RichFactor	FoldEnrichment	zScore	pvalue	p.adjust	qvalue	geneID	Count
hsa04974	Protein digestion and absorption	16/215	105/8546	0.152381	6.05697	8.37557	6.38e-09	1.75e-06	1.53e-06	477/91522/1308/1310/117247/81578/1281/256076/6546/1282/1287/84570/4311/1288/1306/131873	16
hsa04512	ECM-receptor interaction	14/215	89/8546	0.157303	6.25263	8.00184	3.84e-08	5.27e-06	4.61e-06	3371/3909/8516/3912/3910/63923/80144/158326/256076/1282/1287/1288/131873/3672	14
hsa04820	Cytoskeleton in muscle cells	20/215	232/8546	0.0862069	3.42662	6.01961	1.4e-06	0.000127752	0.0001119	477/2192/8516/10529/1832/6445/4608/288/2199/1281/171024/256076/633/137868/1282/1287/4604/1288/131873/3672	20
hsa04510	Focal adhesion	18/215	203/8546	0.08867	3.52453	5.84782	3.23e-06	0.000221304	0.000193843	3479/3371/3909/5923/8516/3912/3910/63923/10451/2317/53358/80310/256076/1282/1287/1288/131873/3672	18
hsa05412	Arrhythmogenic right ventricular cardiomyopathy	11/215	86/8546	0.127907	5.08415	6.11495	9.25e-06	0.000440408	0.000385759	8516/1832/6445/51176/776/55799/1000/6546/137868/6262/3672	11
hsa05146	Amoebiasis	12/215	103/8546	0.116505	4.63093	5.95546	9.64e-06	0.000440408	0.000385759	3909/3912/3910/7850/3554/3569/1281/23236/1282/1287/1288/5273	12
hsa04064	NF-kappa B signaling pathway	10/215	105/8546	0.0952381	3.7856	4.61364	0.00029549	0.0101205	0.00886469	695/5743/10673/23586/3554/1647/10912/6366/6363/5336	10
hsa05224	Breast cancer	12/215	148/8546	0.0810811	3.22288	4.38213	0.00034077	0.0103746	0.0090872	51384/3479/2099/7473/3280/1647/10912/80326/51176/2252/53358/26508	12
hsa05222	Small cell lung cancer	9/215	93/8546	0.0967742	3.84666	4.43403	0.000526186	0.0144175	0.0126285	3909/5743/3912/3910/1647/10912/1282/1287/1288	9
hsa05217	Basal cell carcinoma	7/215	63/8546	0.111111	4.41654	4.37228	0.00096792	0.02411	0.0211183	51384/7473/1647/652/10912/80326/51176	7
hsa05414	Dilated cardiomyopathy	9/215	105/8546	0.0857143	3.40704	3.98665	0.00126802	0.0289531	0.0253604	3479/8516/6445/776/55799/6546/137868/6262/3672	9
hsa05165	Human papillomavirus infection	18/215	333/8546	0.0540541	2.14859	3.43448	0.00180102	0.0370892	0.0324869	51384/3371/3909/5743/8516/3912/7473/3910/3280/63923/80326/26508/256076/1282/1287/1288/131873/3672	18
hsa04151	PI3K-Akt signaling pathway	19/215	362/8546	0.0524862	2.08626	3.39261	0.00189507	0.0370892	0.0324869	3479/3371/3909/8516/3912/3910/5618/63923/3569/2252/4915/284/80310/256076/1282/1287/1288/131873/3672	19
hsa04514	Cell adhesion molecules	11/215	160/8546	0.06875	2.73273	3.55419	0.00231046	0.0422044	0.0369673	5010/1272/999/8516/29126/4685/22854/57863/1000/26047/3122	11
